# Supplementary material for: HIV silencing and cell survival signatures in infected T cell reservoirs
Source: Nature. Author manuscript; Available in PMC 2023 Aug 1. (PMC9908556; doi:10.1038/s41586-022-05556-6)
Supplement: Table S7 [file NIHMS1866816-supplement-Table_S7.xlsx]

## Sheet: Sheet1
Supplementary Table 7: Selection of DGE Analysis Pipeline
Expression Quantification	DGE	Sensitivity	Positive-predictive value
GWB 20	GWB 20	30.55	61.35
GWB 21	GWB 21	32.69	51.93
3TC+GWB 20	GWB 20	15.24	39.14
Salmon	EdgeR	27.85	61.75
Salmon	DESeq2	19.32	38.06
Seqmonk -DNA contam corr	DESeq2	31	48.3
Seqmonk +DNA contam corr	DESeq2	30	48.5
Seqmonk -DNA contam corr	DESeq2 + filtering	32	46.8
Seqmonk +DNA contam corr	DESeq2 + filtering	31.5	47.4
