# Supplementary material for: HIV silencing and cell survival signatures in infected T cell reservoirs
Source: Nature. Author manuscript; Available in PMC 2023 Aug 1. (PMC9908556; doi:10.1038/s41586-022-05556-6)
Supplement: Table S5 [file NIHMS1866816-supplement-Table_S5.xlsx]

## Sheet: a.Pathways
Supplementary Table 5: Pathway Analysis
a.Pathways
	Activation z-score			p-value
Canonical Pathways	3209_HIV+_vs_HIV-	2510_HIV+_vs_HIV-	2208_HIV+_vs_HIV-	3209_HIV+_vs_HIV-	2510_HIV+_vs_HIV-	2208_HIV+_vs_HIV-	Activated	Inhibited
Galpha12/13 Signaling	-1.877	-1.732	-2.111	9.54993e-06	0.11695	0.0758578	no	yes
NGF Signaling	-1.279	-2.449	-1.508	7.94328e-07	1	0.0316228	no	yes
Th1 Pathway	-1.5	-2.449	-1.069	0.00186209	1	0.00057544	no	yes
Necroptosis Signaling Pathway	-2.711	-0.378	-1.89	0.000177828	1	1	no	yes
Dendritic Cell Maturation	-0.816	-1.414	-2.324	0.00074131	1	0.0371535	no	yes
Death Receptor Signaling	-2.309	-1.134	-0.707	0.0144544	0.349945	0.0389045	no	yes

## Sheet: b.Galpha12 13 Signaling
Supplementary Table 5: Pathway Analysis
b.Galpha12 13 Signaling
3209
Symbol	Entrez Gene Name	Ensembl	Expr p-value	Expr False Discovery Rate (q-value)	Expr Fold Change	Expected	Location	Type(s)
AKT1	AKT serinethreonine kinase 1	ENSG00000142208	0.00711	0.0847	7.038	Up	Cytoplasm	kinase
CDC42	cell division cycle 42	ENSG00000070831	0.00168	0.0295	2.08	Up	Cytoplasm	enzyme
CDH13	cadherin 13	ENSG00000140945	0.000304	0.00824	100.557	Down	Plasma Membrane	other
F2RL2	coagulation factor II thrombin receptor like 2	ENSG00000164220	0.00399	0.0562	-9.726	Up	Plasma Membrane	G-protein coupled receptor
F2RL3	F2R like thrombin or trypsin receptor 3	ENSG00000127533	7.97e-06	0.000538	993.383	Up	Plasma Membrane	G-protein coupled receptor
JUN	Jun proto-oncogene, AP-1 transcription factor subunit	ENSG00000177606	9.19e-09	2.52e-06	3.886	Up	Nucleus	transcription regulator
KRAS	KRAS proto-oncogene, GTPase	ENSG00000133703	9.26e-05	0.0034	-87.31	Up	Cytoplasm	enzyme
LPAR2	lysophosphatidic acid receptor 2	ENSG00000064547	1.22e-05	0.000744	-36.435	Up	Plasma Membrane	G-protein coupled receptor
MAP2K7	mitogen-activated protein kinase kinase 7	ENSG00000076984	0.0033	0.0489	-43.374	Up	Cytoplasm	kinase
MAP3K5	mitogen-activated protein kinase kinase kinase 5	ENSG00000197442	0.00271	0.0426	-4.103	Up	Cytoplasm	kinase
MAPK1	mitogen-activated protein kinase 1	ENSG00000100030	4.44e-10	2.23e-07	-24.374	Up	Cytoplasm	kinase
MAPK9	mitogen-activated protein kinase 9	ENSG00000050748	0.00867	0.0977	11.371	Up	Cytoplasm	kinase
MEF2A	myocyte enhancer factor 2A	ENSG00000068305	0.00796	0.0916	-8.834	Up	Nucleus	transcription regulator
MYL9	myosin light chain 9	ENSG00000101335	3.58e-10	1.95e-07	127.475	Up	Cytoplasm	other
PIK3C3	phosphatidylinositol 3-kinase catalytic subunit type 3	ENSG00000078142	0.0098	0.106	-3.57	Up	Cytoplasm	kinase
PIK3C2B	phosphatidylinositol-4-phosphate 3-kinase catalytic subunit type 2 beta	ENSG00000133056	9.86e-09	2.64e-06	-32.915	Up	Cytoplasm	kinase
PIK3CA	phosphatidylinositol-4,5-bisphosphate 3-kinase catalytic subunit alpha	ENSG00000121879	8.49e-06	0.000564	-15.621	Up	Cytoplasm	kinase
PIK3CD	phosphatidylinositol-4,5-bisphosphate 3-kinase catalytic subunit delta	ENSG00000171608	1.03e-05	0.000654	3.479	Up	Cytoplasm	kinase
PIK3CG	phosphatidylinositol-4,5-bisphosphate 3-kinase catalytic subunit gamma	ENSG00000105851	0.00395	0.056	-10.268	Up	Cytoplasm	kinase
PIK3R5	phosphoinositide-3-kinase regulatory subunit 5	ENSG00000141506	5.72e-07	7.13e-05	-4.776	Up	Cytoplasm	kinase
PTK2B	protein tyrosine kinase 2 beta	ENSG00000120899	6.43e-06	0.000453	-3.909	Up	Cytoplasm	kinase
RAP1A	RAP1A, member of RAS oncogene family	ENSG00000116473	0.00398	0.0562	-3.945	Up	Cytoplasm	enzyme
VAV3	vav guanine nucleotide exchange factor 3	ENSG00000134215	0.00766	0.0888	-35.721	Up	Extracellular Space	cytokine
2510
Symbol	Entrez Gene Name	Ensembl	Expr p-value	Expr False Discovery Rate (q-value)	Expr Fold Change	Expected	Location	Type(s)
CDH2	cadherin 2	ENSG00000170558	6.74e-05	0.00433	288.609	Down	Plasma Membrane	other
CDH11	cadherin 11	ENSG00000140937	0.000202	0.00937	240.57	Down	Plasma Membrane	other
CDH13	cadherin 13	ENSG00000140945	0.000109	0.00624	831.398	Down	Plasma Membrane	other
CDH18	cadherin 18	ENSG00000145526	0.0057	0.0712	32.61	Down	Plasma Membrane	other
CDH26	cadherin 26	ENSG00000124215	0.003	0.0511	59.772	Down	Plasma Membrane	other
IKBKG	inhibitor of nuclear factor kappa B kinase regulatory subunit gamma	ENSG00000269335	0.00142	0.0331	-98.481	Up	Nucleus	kinase
JUN	Jun proto-oncogene, AP-1 transcription factor subunit	ENSG00000177606	0.00303	0.0513	3.573	Up	Nucleus	transcription regulator
LPAR2	lysophosphatidic acid receptor 2	ENSG00000064547	0.00239	0.045	7.412	Up	Plasma Membrane	G-protein coupled receptor
LPAR6	lysophosphatidic acid receptor 6	ENSG00000139679	0.0016	0.0352	-89.528	Up	Plasma Membrane	G-protein coupled receptor
MAP3K5	mitogen-activated protein kinase kinase kinase 5	ENSG00000197442	0.000379	0.0145	-22.453	Up	Cytoplasm	kinase
MYL7	myosin light chain 7	ENSG00000106631	0.000422	0.0156	598.809	Up	Cytoplasm	enzyme
RAP2A	RAP2A, member of RAS oncogene family	ENSG00000125249	0.000516	0.0176	-74.763	Up	Plasma Membrane	enzyme
2208
Symbol	Entrez Gene Name	Ensembl	Expr p-value	Expr False Discovery Rate (q-value)	Expr Fold Change	Expected	Location	Type(s)
CDH2	cadherin 2	ENSG00000170558	4.94e-05	0.00304	461.295	Down	Plasma Membrane	other
CDH6	cadherin 6	ENSG00000113361	0.000592	0.0134	274.221	Down	Plasma Membrane	other
ELP1	elongator complex protein 1	ENSG00000070061	0.000786	0.0154	-194.965	NA	Cytoplasm	other
LPAR2	lysophosphatidic acid receptor 2	ENSG00000064547	0.000609	0.0135	-65.66	Up	Plasma Membrane	G-protein coupled receptor
MYL9	myosin light chain 9	ENSG00000101335	0.0059	0.0436	-56.186	Up	Cytoplasm	other
PIK3CA	phosphatidylinositol-4,5-bisphosphate 3-kinase catalytic subunit alpha	ENSG00000121879	0.00803	0.0511	-38.394	Up	Cytoplasm	kinase
PIK3CB	phosphatidylinositol-4,5-bisphosphate 3-kinase catalytic subunit beta	ENSG00000051382	0.00412	0.0366	-463.143	Up	Cytoplasm	kinase
PIK3CD	phosphatidylinositol-4,5-bisphosphate 3-kinase catalytic subunit delta	ENSG00000171608	0.00177	0.0244	9.256	Up	Cytoplasm	kinase
PIK3CG	phosphatidylinositol-4,5-bisphosphate 3-kinase catalytic subunit gamma	ENSG00000105851	3.07e-07	6.7e-05	52.862	Up	Cytoplasm	kinase
PIK3R3	phosphoinositide-3-kinase regulatory subunit 3	ENSG00000117461	0.00893	0.0546	-440.99	Up	Cytoplasm	kinase
RHOA	ras homolog family member A	ENSG00000067560	0.000192	0.00724	-81.276	Up	Cytoplasm	enzyme
VAV2	vav guanine nucleotide exchange factor 2	ENSG00000160293	0.00431	0.0378	-696.269	Up	Cytoplasm	transcription regulator
*NA: Not Available

## Sheet: c.NGF Signaling
Supplementary Table 5: Pathway Analysis
c.NGF Signaling
3209
Symbol	Entrez Gene Name	Ensembl	Expr p-value	Expr False Discovery Rate (q-value)	Expr Fold Change	Expected	Location	Type(s)
AKT1	AKT serinethreonine kinase 1	ENSG00000142208	0.00711	0.0847	7.038	Up	Cytoplasm	kinase
CDC42	cell division cycle 42	ENSG00000070831	0.00168	0.0295	2.08	Up	Cytoplasm	enzyme
CREB1	cAMP responsive element binding protein 1	ENSG00000118260	0.000727	0.0159	-28.658	Up	Nucleus	transcription regulator
CRK	CRK proto-oncogene, adaptor protein	ENSG00000167193	0.00441	0.06	13.307	Up	Cytoplasm	other
GRB2	growth factor receptor bound protein 2	ENSG00000177885	0.0086	0.0972	-6.962	Up	Cytoplasm	other
KRAS	KRAS proto-oncogene, GTPase	ENSG00000133703	9.26e-05	0.0034	-87.31	Up	Cytoplasm	enzyme
MAP3K5	mitogen-activated protein kinase kinase kinase 5	ENSG00000197442	0.00271	0.0426	-4.103	Up	Cytoplasm	kinase
MAP3K12	mitogen-activated protein kinase kinase kinase 12	ENSG00000139625	0.00477	0.0635	3.511	Up	Cytoplasm	kinase
MAP3K14	mitogen-activated protein kinase kinase kinase 14	ENSG00000006062	7.37e-07	8.55e-05	12.704	Up	Cytoplasm	kinase
MAPK1	mitogen-activated protein kinase 1	ENSG00000100030	4.44e-10	2.23e-07	-24.374	Up	Cytoplasm	kinase
MAPK9	mitogen-activated protein kinase 9	ENSG00000050748	0.00867	0.0977	11.371	Up	Cytoplasm	kinase
PDPK1	3-phosphoinositide dependent protein kinase 1	ENSG00000140992	0.00735	0.0867	-3.249	Up	Cytoplasm	kinase
PIK3C3	phosphatidylinositol 3-kinase catalytic subunit type 3	ENSG00000078142	0.0098	0.106	-3.57	Up	Cytoplasm	kinase
PIK3C2B	phosphatidylinositol-4-phosphate 3-kinase catalytic subunit type 2 beta	ENSG00000133056	9.86e-09	2.64e-06	-32.915	Up	Cytoplasm	kinase
PIK3CA	phosphatidylinositol-4,5-bisphosphate 3-kinase catalytic subunit alpha	ENSG00000121879	8.49e-06	0.000564	-15.621	Up	Cytoplasm	kinase
PIK3CD	phosphatidylinositol-4,5-bisphosphate 3-kinase catalytic subunit delta	ENSG00000171608	1.03e-05	0.000654	3.479	Up	Cytoplasm	kinase
PIK3CG	phosphatidylinositol-4,5-bisphosphate 3-kinase catalytic subunit gamma	ENSG00000105851	0.00395	0.056	-10.268	Up	Cytoplasm	kinase
PIK3R5	phosphoinositide-3-kinase regulatory subunit 5	ENSG00000141506	5.72e-07	7.13e-05	-4.776	Up	Cytoplasm	kinase
RAP1A	RAP1A, member of RAS oncogene family	ENSG00000116473	0.00398	0.0562	-3.945	Up	Cytoplasm	enzyme
RHOG	ras homolog family member G	ENSG00000177105	0.000244	0.00699	5.835	Up	Cytoplasm	enzyme
SHC1	SHC adaptor protein 1	ENSG00000160691	5.37e-06	0.000398	-62.487	Up	Cytoplasm	other
TRAF4	TNF receptor associated factor 4	ENSG00000076604	0.00901	0.1	-12.696	NA	Cytoplasm	other
TRIO	trio Rho guanine nucleotide exchange factor	ENSG00000038382	0.00287	0.0445	-45.926	Up	Cytoplasm	kinase
2510
Symbol	Entrez Gene Name	Ensembl	Expr p-value	Expr False Discovery Rate (q-value)	Expr Fold Change	Expected	Location	Type(s)
CRK	CRK proto-oncogene, adaptor protein	ENSG00000167193	0.000426	0.0156	-88.751	Up	Cytoplasm	other
IKBKG	inhibitor of nuclear factor kappa B kinase regulatory subunit gamma	ENSG00000269335	0.00142	0.0331	-98.481	Up	Nucleus	kinase
MAP3K5	mitogen-activated protein kinase kinase kinase 5	ENSG00000197442	0.000379	0.0145	-22.453	Up	Cytoplasm	kinase
MAP3K8	mitogen-activated protein kinase kinase kinase 8	ENSG00000107968	0.00866	0.0896	-334.987	Up	Cytoplasm	kinase
RAP2A	RAP2A, member of RAS oncogene family	ENSG00000125249	0.000516	0.0176	-74.763	Up	Plasma Membrane	enzyme
SMPD3	sphingomyelin phosphodiesterase 3	ENSG00000103056	0.00528	0.0683	-457.173	Up	Cytoplasm	enzyme
2208
Symbol	Entrez Gene Name	Ensembl	Expr p-value	Expr False Discovery Rate (q-value)	Expr Fold Change	Expected	Location	Type(s)
MAP3K8	mitogen-activated protein kinase kinase kinase 8	ENSG00000107968	0.00175	0.0243	117.318	Up	Cytoplasm	kinase
PIK3CA	phosphatidylinositol-4,5-bisphosphate 3-kinase catalytic subunit alpha	ENSG00000121879	0.00803	0.0511	-38.394	Up	Cytoplasm	kinase
PIK3CB	phosphatidylinositol-4,5-bisphosphate 3-kinase catalytic subunit beta	ENSG00000051382	0.00412	0.0366	-463.143	Up	Cytoplasm	kinase
PIK3CD	phosphatidylinositol-4,5-bisphosphate 3-kinase catalytic subunit delta	ENSG00000171608	0.00177	0.0244	9.256	Up	Cytoplasm	kinase
PIK3CG	phosphatidylinositol-4,5-bisphosphate 3-kinase catalytic subunit gamma	ENSG00000105851	3.07e-07	6.7e-05	52.862	Up	Cytoplasm	kinase
PIK3R3	phosphoinositide-3-kinase regulatory subunit 3	ENSG00000117461	0.00893	0.0546	-440.99	Up	Cytoplasm	kinase
PLCG1	phospholipase C gamma 1	ENSG00000124181	0.000862	0.0165	-19.263	Up	Cytoplasm	enzyme
RHOA	ras homolog family member A	ENSG00000067560	0.000192	0.00724	-81.276	Up	Cytoplasm	enzyme
RHOG	ras homolog family member G	ENSG00000177105	0.000221	0.00764	-337.836	Up	Cytoplasm	enzyme
RPS6KA1	ribosomal protein S6 kinase A1	ENSG00000117676	0.00564	0.0427	-111.69	Up	Cytoplasm	kinase
TRAF4	TNF receptor associated factor 4	ENSG00000076604	0.000872	0.0166	-971.317	NA	Cytoplasm	other
TRIO	trio Rho guanine nucleotide exchange factor	ENSG00000038382	0.00392	0.036	-122.243	Up	Cytoplasm	kinase
*NA: Not Available

## Sheet: d.Th1 Pathway
Supplementary Table 5: Pathway Analysis
d.Th1 Pathway
3209
Symbol	Entrez Gene Name	Ensembl	Expr p-value	Expr False Discovery Rate (q-value)	Expr Fold Change	Expected	Location	Type(s)
CD3G	CD3g molecule	ENSG00000160654	0.00234	0.0382	-45.896	Up	Plasma Membrane	transmembrane receptor
CD40LG	CD40 ligand	ENSG00000102245	7.14e-05	0.00289	5.136	Up	Extracellular Space	cytokine
GRB2	growth factor receptor bound protein 2	ENSG00000177885	0.0086	0.0972	-6.962	Up	Cytoplasm	other
HLA-B	major histocompatibility complex, class I, B	ENSG00000234745	6.68e-07	7.81e-05	2.667	Up	Plasma Membrane	transmembrane receptor
HLA-DPB1	major histocompatibility complex, class II, DP beta 1	ENSG00000223865	0.00295	0.0455	-5.857	NA	Plasma Membrane	transmembrane receptor
HLA-DQB1	major histocompatibility complex, class II, DQ beta 1	ENSG00000179344	0.000258	0.00727	-28.012	Up	Plasma Membrane	other
HLA-DRA	major histocompatibility complex, class II, DR alpha	ENSG00000204287	0.00239	0.0388	-8.01	Up	Plasma Membrane	transmembrane receptor
IRF1	interferon regulatory factor 1	ENSG00000125347	3.86e-10	2e-07	-41.081	Down	Nucleus	transcription regulator
JAK2	Janus kinase 2	ENSG00000096968	0.00111	0.0214	5.531	Up	Cytoplasm	kinase
NOTCH1	notch receptor 1	ENSG00000148400	0.00039	0.00986	-6.101	Up	Plasma Membrane	transcription regulator
PIK3C3	phosphatidylinositol 3-kinase catalytic subunit type 3	ENSG00000078142	0.0098	0.106	-3.57	Up	Cytoplasm	kinase
PIK3C2B	phosphatidylinositol-4-phosphate 3-kinase catalytic subunit type 2 beta	ENSG00000133056	9.86e-09	2.64e-06	-32.915	Up	Cytoplasm	kinase
PIK3CA	phosphatidylinositol-4,5-bisphosphate 3-kinase catalytic subunit alpha	ENSG00000121879	8.49e-06	0.000564	-15.621	Up	Cytoplasm	kinase
PIK3CD	phosphatidylinositol-4,5-bisphosphate 3-kinase catalytic subunit delta	ENSG00000171608	1.03e-05	0.000654	3.479	Up	Cytoplasm	kinase
PIK3CG	phosphatidylinositol-4,5-bisphosphate 3-kinase catalytic subunit gamma	ENSG00000105851	0.00395	0.056	-10.268	Up	Cytoplasm	kinase
PIK3R5	phosphoinositide-3-kinase regulatory subunit 5	ENSG00000141506	5.72e-07	7.13e-05	-4.776	Up	Cytoplasm	kinase
STAT1	signal transducer and activator of transcription 1	ENSG00000115415	5.73e-05	0.00244	-4.072	Up	Nucleus	transcription regulator
2510
Symbol	Entrez Gene Name	Ensembl	Expr p-value	Expr False Discovery Rate (q-value)	Expr Fold Change	Expected	Location	Type(s)
CD40LG	CD40 ligand	ENSG00000102245	0.0035	0.0552	-13.581	Up	Extracellular Space	cytokine
GATA3	GATA binding protein 3	ENSG00000107485	0.00541	0.0694	6.697	Down	Nucleus	transcription regulator
HLA-DPA1	major histocompatibility complex, class II, DP alpha 1	ENSG00000231389	0.000373	0.0143	-40.854	NA	Plasma Membrane	transmembrane receptor
HLA-DRA	major histocompatibility complex, class II, DR alpha	ENSG00000204287	0.00333	0.0536	-26.798	Up	Plasma Membrane	transmembrane receptor
IFNG	interferon gamma	ENSG00000111537	0.00165	0.0359	-45.421	Up	Extracellular Space	cytokine
IL12RB2	interleukin 12 receptor subunit beta 2	ENSG00000081985	0.00918	0.0923	-14.493	Up	Plasma Membrane	transmembrane receptor
NCSTN	nicastrin	ENSG00000162736	0.00198	0.0398	-43.991	Up	Plasma Membrane	peptidase
2208
Symbol	Entrez Gene Name	Ensembl	Expr p-value	Expr False Discovery Rate (q-value)	Expr Fold Change	Expected	Location	Type(s)
CD3G	CD3g molecule	ENSG00000160654	0.00163	0.0237	22.219	Up	Plasma Membrane	transmembrane receptor
HLA-DPB1	major histocompatibility complex, class II, DP beta 1	ENSG00000223865	0.00129	0.0209	-224.164	NA	Plasma Membrane	transmembrane receptor
ICOSLG/LOC102723996	inducible T cell costimulator ligand	ENSG00000277117	0.00236	0.0285	-728.07	Up	Plasma Membrane	other
IFNAR1	interferon alpha and beta receptor subunit 1	ENSG00000142166	0.00475	0.0399	-507.704	Up	Plasma Membrane	transmembrane receptor
IFNGR1	interferon gamma receptor 1	ENSG00000027697	0.00518	0.0409	-421.359	Up	Plasma Membrane	transmembrane receptor
IL12RB2	interleukin 12 receptor subunit beta 2	ENSG00000081985	3.7e-05	0.00257	186.14	Up	Plasma Membrane	transmembrane receptor
IL6R	interleukin 6 receptor	ENSG00000160712	6.65e-05	0.00361	-2491.48	Up	Plasma Membrane	transmembrane receptor
JAK2	Janus kinase 2	ENSG00000096968	0.0039	0.0359	-49.745	Up	Cytoplasm	kinase
JAK3	Janus kinase 3	ENSG00000105639	0.00167	0.0239	11.189	Up	Cytoplasm	kinase
KLRD1	killer cell lectin like receptor D1	ENSG00000134539	0.00692	0.0475	-122.025	NA	Plasma Membrane	transmembrane receptor
LGALS9	galectin 9	ENSG00000168961	0.00127	0.0208	-221.981	NA	Plasma Membrane	other
PIK3CA	phosphatidylinositol-4,5-bisphosphate 3-kinase catalytic subunit alpha	ENSG00000121879	0.00803	0.0511	-38.394	Up	Cytoplasm	kinase
PIK3CB	phosphatidylinositol-4,5-bisphosphate 3-kinase catalytic subunit beta	ENSG00000051382	0.00412	0.0366	-463.143	Up	Cytoplasm	kinase
PIK3CD	phosphatidylinositol-4,5-bisphosphate 3-kinase catalytic subunit delta	ENSG00000171608	0.00177	0.0244	9.256	Up	Cytoplasm	kinase
PIK3CG	phosphatidylinositol-4,5-bisphosphate 3-kinase catalytic subunit gamma	ENSG00000105851	3.07e-07	6.7e-05	52.862	Up	Cytoplasm	kinase
PIK3R3	phosphoinositide-3-kinase regulatory subunit 3	ENSG00000117461	0.00893	0.0546	-440.99	Up	Cytoplasm	kinase
PSEN1	presenilin 1	ENSG00000080815	0.000353	0.00986	-55.608	Up	Plasma Membrane	peptidase
*NA: Not Available

## Sheet: e.Necroptosis Signaling
Supplementary Table 5: Pathway Analysis
e.Necroptosis Signaling
3209
Symbol	Entrez Gene Name	Ensembl	Expr p-value	Expr False Discovery Rate (q-value)	Expr Fold Change	Expected	Location	Type(s)
BIRC3	baculoviral IAP repeat containing 3	ENSG00000023445	0.000175	0.00544	6.818	Up	Cytoplasm	enzyme
CAMK2D	calciumcalmodulin dependent protein kinase II delta	ENSG00000145349	1.07e-06	0.000116	-62.07	Up	Cytoplasm	kinase
CAPN2	calpain 2	ENSG00000162909	3.52e-05	0.00165	-7.471	Up	Cytoplasm	peptidase
CAPN3	calpain 3	ENSG00000092529	0.000121	0.00417	-81.112	Up	Cytoplasm	peptidase
CASP10	caspase 10	ENSG00000003400	8.1e-05	0.00311	-39.08	Up	Cytoplasm	peptidase
CFLAR	CASP8 and FADD like apoptosis regulator	ENSG00000003402	1.54e-05	0.000883	2.872	Up	Cytoplasm	other
CYLD	CYLD lysine 63 deubiquitinase	ENSG00000083799	0.0014	0.0255	-2.543	Up	Nucleus	transcription regulator
GLUD1	glutamate dehydrogenase 1	ENSG00000148672	0.0023	0.0377	-8.801	Up	Cytoplasm	enzyme
GLUL	glutamate-ammonia ligase	ENSG00000135821	0.000359	0.00934	-17.951	Up	Cytoplasm	enzyme
IRF3	interferon regulatory factor 3	ENSG00000126456	4.56e-05	0.00204	-15.344	Up	Nucleus	transcription regulator
MDM2	MDM2 proto-oncogene	ENSG00000135679	0.00897	0.1	-6.799	Up	Nucleus	transcription regulator
PPP3CC	protein phosphatase 3 catalytic subunit gamma	ENSG00000120910	0.00978	0.106	-6.151	Up	Cytoplasm	phosphatase
PPP3R1	protein phosphatase 3 regulatory subunit B, alpha	ENSG00000221823	0.00244	0.0395	-6.103	Up	Cytoplasm	phosphatase
RBCK1	RANBP2-type and C3HC4-type zinc finger containing 1	ENSG00000125826	0.000224	0.00654	-17.285	Up	Cytoplasm	transcription regulator
RBL1	RB transcriptional corepressor like 1	ENSG00000080839	0.000507	0.0121	-22.245	Up	Nucleus	transcription regulator
RBL2	RB transcriptional corepressor like 2	ENSG00000103479	0.000207	0.00616	3.754	Up	Nucleus	other
SLC25A6	solute carrier family 25 member 6	ENSG00000169100	1.84e-06	0.000177	5.113	Up	Cytoplasm	transporter
STAT1	signal transducer and activator of transcription 1	ENSG00000115415	5.73e-05	0.00244	-4.072	Up	Nucleus	transcription regulator
STAT2	signal transducer and activator of transcription 2	ENSG00000170581	3.42e-06	0.000277	-20.964	Up	Nucleus	transcription regulator
TAB2	TGF-beta activated kinase 1 (MAP3K7) binding protein 2	ENSG00000055208	6.53e-06	0.000457	-5.011	Up	Cytoplasm	other
TIMM13	translocase of inner mitochondrial membrane 13	ENSG00000099800	0.00271	0.0426	26.794	Up	Cytoplasm	transporter
TNFRSF10B	TNF receptor superfamily member 10b	ENSG00000120889	0.00122	0.0231	-15.881	Up	Plasma Membrane	transmembrane receptor
TNFRSF1B	TNF receptor superfamily member 1B	ENSG00000028137	7.18e-05	0.0029	-4.877	Up	Plasma Membrane	transmembrane receptor
2510
Symbol	Entrez Gene Name	Ensembl	Expr p-value	Expr False Discovery Rate (q-value)	Expr Fold Change	Expected	Location	Type(s)
BIRC2	baculoviral IAP repeat containing 2	ENSG00000110330	0.00606	0.0737	-10.257	Up	Cytoplasm	enzyme
CASP10	caspase 10	ENSG00000003400	0.0042	0.0612	-13.86	Up	Cytoplasm	peptidase
FKBP1A	FKBP prolyl isomerase 1A	ENSG00000088832	0.0049	0.0656	-18.533	Up	Cytoplasm	enzyme
IFNK	interferon kappa	ENSG00000147896	0.000982	0.0263	74.685	Up	Extracellular Space	cytokine
IKBKG	inhibitor of nuclear factor kappa B kinase regulatory subunit gamma	ENSG00000269335	0.00142	0.0331	-98.481	Up	Nucleus	kinase
TOMM7	translocase of outer mitochondrial membrane 7	ENSG00000196683	0.000484	0.017	29.574	Up	Cytoplasm	transporter
TSPO	translocator protein	ENSG00000100300	0.00786	0.0852	111.541	Up	Cytoplasm	transmembrane receptor
2208
Symbol	Entrez Gene Name	Ensembl	Expr p-value	Expr False Discovery Rate (q-value)	Expr Fold Change	Expected	Location	Type(s)
CAMK2G	calciumcalmodulin dependent protein kinase II gamma	ENSG00000148660	0.00175	0.0244	-743.657	Up	Cytoplasm	kinase
CASP10	caspase 10	ENSG00000003400	0.00565	0.0427	-45.802	Up	Cytoplasm	peptidase
CYBB	cytochrome b-245 beta chain	ENSG00000165168	0.00355	0.0341	-200.544	Up	Cytoplasm	enzyme
DNM1L	dynamin 1 like	ENSG00000087470	0.00756	0.0497	-61.197	Up	Cytoplasm	enzyme
IFNAR1	interferon alpha and beta receptor subunit 1	ENSG00000142166	0.00475	0.0399	-507.704	Up	Plasma Membrane	transmembrane receptor
TOMM22	translocase of outer mitochondrial membrane 22	ENSG00000100216	0.00367	0.0347	-585.371	Up	Cytoplasm	transporter
VDAC2	voltage dependent anion channel 2	ENSG00000165637	0.00315	0.0325	49.473	Up	Cytoplasm	ion channel
*NA: Not Available

## Sheet: f.Dendritic Cell Maturation
Supplementary Table 5: Pathway Analysis
f.Dendritic Cell Maturation
3209
Symbol	Entrez Gene Name	Ensembl	Expr p-value	Expr False Discovery Rate (q-value)	Expr Fold Change	Expected	Location	Type(s)
AKT1	AKT serinethreonine kinase 1	ENSG00000142208	0.00711	0.0847	7.038	Up	Cytoplasm	kinase
CCR7	C-C motif chemokine receptor 7	ENSG00000126353	3.9e-06	0.000301	-21.515	Up	Plasma Membrane	G-protein coupled receptor
CD40LG	CD40 ligand	ENSG00000102245	7.14e-05	0.00289	5.136	Up	Extracellular Space	cytokine
CREB1	cAMP responsive element binding protein 1	ENSG00000118260	0.000727	0.0159	-28.658	Up	Nucleus	transcription regulator
FSCN1	fascin actin-bundling protein 1	ENSG00000075618	0.000395	0.00994	23.174	Up	Cytoplasm	other
HLA-B	major histocompatibility complex, class I, B	ENSG00000234745	6.68e-07	7.81e-05	2.667	Up	Plasma Membrane	transmembrane receptor
HLA-DQB1	major histocompatibility complex, class II, DQ beta 1	ENSG00000179344	0.000258	0.00727	-28.012	Up	Plasma Membrane	other
HLA-DRA	major histocompatibility complex, class II, DR alpha	ENSG00000204287	0.00239	0.0388	-8.01	Up	Plasma Membrane	transmembrane receptor
JAK2	Janus kinase 2	ENSG00000096968	0.00111	0.0214	5.531	Up	Cytoplasm	kinase
MAP3K14	mitogen-activated protein kinase kinase kinase 14	ENSG00000006062	7.37e-07	8.55e-05	12.704	Up	Cytoplasm	kinase
MAPK1	mitogen-activated protein kinase 1	ENSG00000100030	4.44e-10	2.23e-07	-24.374	Up	Cytoplasm	kinase
MAPK9	mitogen-activated protein kinase 9	ENSG00000050748	0.00867	0.0977	11.371	Up	Cytoplasm	kinase
PIK3C3	phosphatidylinositol 3-kinase catalytic subunit type 3	ENSG00000078142	0.0098	0.106	-3.57	Up	Cytoplasm	kinase
PIK3C2B	phosphatidylinositol-4-phosphate 3-kinase catalytic subunit type 2 beta	ENSG00000133056	9.86e-09	2.64e-06	-32.915	Up	Cytoplasm	kinase
PIK3CA	phosphatidylinositol-4,5-bisphosphate 3-kinase catalytic subunit alpha	ENSG00000121879	8.49e-06	0.000564	-15.621	Up	Cytoplasm	kinase
PIK3CD	phosphatidylinositol-4,5-bisphosphate 3-kinase catalytic subunit delta	ENSG00000171608	1.03e-05	0.000654	3.479	Up	Cytoplasm	kinase
PIK3CG	phosphatidylinositol-4,5-bisphosphate 3-kinase catalytic subunit gamma	ENSG00000105851	0.00395	0.056	-10.268	Up	Cytoplasm	kinase
PIK3R5	phosphoinositide-3-kinase regulatory subunit 5	ENSG00000141506	5.72e-07	7.13e-05	-4.776	Up	Cytoplasm	kinase
PLCB2	phospholipase C beta 2	ENSG00000137841	0.000599	0.0137	2.817	Up	Cytoplasm	enzyme
PLCE1	phospholipase C epsilon 1	ENSG00000138193	9.36e-08	1.77e-05	94.163	Up	Cytoplasm	enzyme
PLCL1	phospholipase C like 1 (inactive)	ENSG00000115896	0.00319	0.0481	-58.217	Up	Cytoplasm	enzyme
STAT1	signal transducer and activator of transcription 1	ENSG00000115415	5.73e-05	0.00244	-4.072	Up	Nucleus	transcription regulator
STAT2	signal transducer and activator of transcription 2	ENSG00000170581	3.42e-06	0.000277	-20.964	Up	Nucleus	transcription regulator
TNFRSF1B	TNF receptor superfamily member 1B	ENSG00000028137	7.18e-05	0.0029	-4.877	Up	Plasma Membrane	transmembrane receptor
2510
Symbol	Entrez Gene Name	Ensembl	Expr p-value	Expr False Discovery Rate (q-value)	Expr Fold Change	Expected	Location	Type(s)
CD83	CD83 molecule	ENSG00000112149	0.00268	0.0476	-20.98	Up	Plasma Membrane	transmembrane receptor
CD1A	CD1a molecule	ENSG00000158477	4.2e-05	0.00309	851.914	Up	Plasma Membrane	other
CD40LG	CD40 ligand	ENSG00000102245	0.0035	0.0552	-13.581	Up	Extracellular Space	cytokine
COL1A1	collagen type I alpha 1 chain	ENSG00000108821	0.00984	0.0963	-73.411	Up	Extracellular Space	other
FCGR3A/FCGR3B	Fc fragment of IgG receptor IIIa	ENSG00000203747	0.00754	0.0828	27.434	Up	Plasma Membrane	transmembrane receptor
HLA-DRA	major histocompatibility complex, class II, DR alpha	ENSG00000204287	0.00333	0.0536	-26.798	Up	Plasma Membrane	transmembrane receptor
IKBKG	inhibitor of nuclear factor kappa B kinase regulatory subunit gamma	ENSG00000269335	0.00142	0.0331	-98.481	Up	Nucleus	kinase
PLCL1	phospholipase C like 1 (inactive)	ENSG00000115896	0.00104	0.0272	-96.077	Up	Cytoplasm	enzyme
2208
Symbol	Entrez Gene Name	Ensembl	Expr p-value	Expr False Discovery Rate (q-value)	Expr Fold Change	Expected	Location	Type(s)
CD58	CD58 molecule	ENSG00000116815	0.00678	0.0472	-358.651	Up	Plasma Membrane	transmembrane receptor
COL10A1	collagen type X alpha 1 chain	ENSG00000123500	0.0033	0.0332	-714.098	Up	Extracellular Space	other
ELP1	elongator complex protein 1	ENSG00000070061	0.000786	0.0154	-194.965	NA	Cytoplasm	other
HLA-C	major histocompatibility complex, class I, C	ENSG00000204525	8.68e-10	4.55e-07	-113.227	Up	Plasma Membrane	other
HLA-F	major histocompatibility complex, class I, F	ENSG00000204642	0.00586	0.0436	-27.004	NA	Plasma Membrane	transmembrane receptor
IFNAR1	interferon alpha and beta receptor subunit 1	ENSG00000142166	0.00475	0.0399	-507.704	Up	Plasma Membrane	transmembrane receptor
IL15	interleukin 15	ENSG00000164136	0.00634	0.0455	-393.853	Up	Extracellular Space	cytokine
JAK2	Janus kinase 2	ENSG00000096968	0.0039	0.0359	-49.745	Up	Cytoplasm	kinase
MAPK13	mitogen-activated protein kinase 13	ENSG00000156711	0.0079	0.0506	41.489	Up	Cytoplasm	kinase
PIK3CA	phosphatidylinositol-4,5-bisphosphate 3-kinase catalytic subunit alpha	ENSG00000121879	0.00803	0.0511	-38.394	Up	Cytoplasm	kinase
PIK3CB	phosphatidylinositol-4,5-bisphosphate 3-kinase catalytic subunit beta	ENSG00000051382	0.00412	0.0366	-463.143	Up	Cytoplasm	kinase
PIK3CD	phosphatidylinositol-4,5-bisphosphate 3-kinase catalytic subunit delta	ENSG00000171608	0.00177	0.0244	9.256	Up	Cytoplasm	kinase
PIK3CG	phosphatidylinositol-4,5-bisphosphate 3-kinase catalytic subunit gamma	ENSG00000105851	3.07e-07	6.7e-05	52.862	Up	Cytoplasm	kinase
PIK3R3	phosphoinositide-3-kinase regulatory subunit 3	ENSG00000117461	0.00893	0.0546	-440.99	Up	Cytoplasm	kinase
PLCB2	phospholipase C beta 2	ENSG00000137841	0.00612	0.0445	-17.896	Up	Cytoplasm	enzyme
PLCG1	phospholipase C gamma 1	ENSG00000124181	0.000862	0.0165	-19.263	Up	Cytoplasm	enzyme
RELB	RELB proto-oncogene, NF-kB subunit	ENSG00000104856	0.00187	0.025	-51.598	Up	Nucleus	transcription regulator
*NA: Not Available

## Sheet: g.Death Receptor Signaling
Supplementary Table 5: Pathway Analysis
g. Death Receptor Signaling
3209
Symbol	Entrez Gene Name	Ensembl	Expr p-value	Expr False Discovery Rate (q-value)	Expr Fold Change	Expected	Location	Type(s)
BIRC3	baculoviral IAP repeat containing 3	ENSG00000023445	0.000175	0.00544	6.818	Down	Cytoplasm	enzyme
CASP10	caspase 10	ENSG00000003400	8.1e-05	0.00311	-39.08	Up	Cytoplasm	peptidase
CFLAR	CASP8 and FADD like apoptosis regulator	ENSG00000003402	1.54e-05	0.000883	2.872	Down	Cytoplasm	other
MAP2K7	mitogen-activated protein kinase kinase 7	ENSG00000076984	0.0033	0.0489	-43.374	Up	Cytoplasm	kinase
MAP3K5	mitogen-activated protein kinase kinase kinase 5	ENSG00000197442	0.00271	0.0426	-4.103	Up	Cytoplasm	kinase
MAP3K14	mitogen-activated protein kinase kinase kinase 14	ENSG00000006062	7.37e-07	8.55e-05	12.704	Up	Cytoplasm	kinase
PARP6	poly(ADP-ribose) polymerase family member 6	ENSG00000137817	0.00171	0.0298	-10.936	Up	Other	enzyme
PARP12	poly(ADP-ribose) polymerase family member 12	ENSG00000059378	2.67e-05	0.00135	-48.623	Up	Nucleus	enzyme
TNFRSF10B	TNF receptor superfamily member 10b	ENSG00000120889	0.00122	0.0231	-15.881	Up	Plasma Membrane	transmembrane receptor
TNFRSF1B	TNF receptor superfamily member 1B	ENSG00000028137	7.18e-05	0.0029	-4.877	Up	Plasma Membrane	transmembrane receptor
TNKS2	tankyrase 2	ENSG00000107854	0.000585	0.0135	-5.125	Up	Nucleus	enzyme
TNKS	tankyrase	ENSG00000173273	0.00275	0.0431	3.599	Up	Nucleus	enzyme
2510
Symbol	Entrez Gene Name	Ensembl	Expr p-value	Expr False Discovery Rate (q-value)	Expr Fold Change	Expected	Location	Type(s)
BID	BH3 interacting domain death agonist	ENSG00000015475	0.00481	0.0652	-21.914	Up	Cytoplasm	other
BIRC2	baculoviral IAP repeat containing 2	ENSG00000110330	0.00606	0.0737	-10.257	Down	Cytoplasm	enzyme
CASP10	caspase 10	ENSG00000003400	0.0042	0.0612	-13.86	Up	Cytoplasm	peptidase
HSPB1	heat shock protein family B (small) member 1	ENSG00000106211	1.02e-08	6.96e-06	1669.81	Down	Cytoplasm	other
IKBKG	inhibitor of nuclear factor kappa B kinase regulatory subunit gamma	ENSG00000269335	0.00142	0.0331	-98.481	Down	Nucleus	kinase
MAP3K5	mitogen-activated protein kinase kinase kinase 5	ENSG00000197442	0.000379	0.0145	-22.453	Up	Cytoplasm	kinase
TBK1	TANK binding kinase 1	ENSG00000183735	0.00101	0.0267	-63.021	Up	Cytoplasm	kinase
2208
Symbol	Entrez Gene Name	Ensembl	Expr p-value	Expr False Discovery Rate (q-value)	Expr Fold Change	Expected	Location	Type(s)
BCL2	BCL2 apoptosis regulator	ENSG00000171791	0.000114	0.0051	11.708	Down	Cytoplasm	transporter
CASP2	caspase 2	ENSG00000106144	0.0069	0.0475	-70.477	Up	Cytoplasm	peptidase
CASP10	caspase 10	ENSG00000003400	0.00565	0.0427	-45.802	Up	Cytoplasm	peptidase
CYCS	cytochrome c, somatic	ENSG00000172115	0.000286	0.00907	39.375	Up	Cytoplasm	transporter
ELP1	elongator complex protein 1	ENSG00000070061	0.000786	0.0154	-194.965	NA	Cytoplasm	other
NAIP	NLR family apoptosis inhibitory protein	ENSG00000249437	4.67e-05	0.00294	43.358	Down	Cytoplasm	other
PARP16	poly(ADP-ribose) polymerase family member 16	ENSG00000138617	0.00196	0.0255	59.149	Up	Cytoplasm	enzyme
TANK	TRAF family member associated NFKB activator	ENSG00000136560	0.000336	0.00973	48.265	NA	Cytoplasm	other
TNKS	tankyrase	ENSG00000173273	5.24e-06	0.000635	30.202	Up	Nucleus	enzyme
XIAP	X-linked inhibitor of apoptosis	ENSG00000101966	0.00674	0.0471	21.145	Down	Cytoplasm	enzyme
*NA: Not Available
