# Supplementary material for: HIV silencing and cell survival signatures in infected T cell reservoirs
Source: Nature. Author manuscript; Available in PMC 2023 Aug 1. (PMC9908556; doi:10.1038/s41586-022-05556-6)
Supplement: Table S6 [file NIHMS1866816-supplement-Table_S6.xlsx]

## Sheet: a. Module 5 genes
Supplementary Table 6: Signature Genes
a.Module 5 genes
2208_Pos_vs_Neg			2510_Pos_vs_Neg			3209_Pos_vs_Neg			All_Pos_vs_Neg
Name	Fold change	FDR p-value	Name	Fold change	FDR p-value	Name	Fold change	FDR p-value	Name	Fold change	FDR p-value
ANAPC4	5.39	0.4	ANAPC4	4.05	0.4	ANAPC4	2.57	0.5	ANAPC4	4.21	0.14
ANKRD17	2.78	0.45	ANKRD17	1.35	0.78	ANKRD17	-1.53	0.56	ANKRD17	1.61	0.45
AP5Z1	2.43	0.64	AP5Z1	1.36	0.86	AP5Z1	-33.5	0.01	AP5Z1	1.34	0.81
ARHGAP11B_1	34.36	0.09	ARHGAP11B_1	27.93	0.13	ARHGAP11B_1	-1.95	0.76	ARHGAP11B_1	23.33	0.01
ARHGAP25	-11.78	0.09	ARHGAP25	-2.02	0.64	ARHGAP25	1.41	0.63	ARHGAP25	-2.16	0.35
ARPP19	-7	0.23	ARPP19	-3.01	0.44	ARPP19	-1.82	0.56	ARPP19	-3.34	0.12
ATP2B4	-1.22	0.86	ATP2B4	-1.15	0.9	ATP2B4	-1.99	0.08	ATP2B4	-1.3	0.68
BRCA1	61.22	0.06	BRCA1	4.97	0.42	BRCA1	-2.64	0.73	BRCA1	11.13	0.03
CASP8	2.27	0.66	CASP8	1.62	0.73	CASP8	-3.69	0.19	CASP8	1.53	0.66
CCAR2	3.53	0.39	CCAR2	2.48	0.5	CCAR2	2	0.52	CCAR2	2.75	0.19
CD69	2.93	0.47	CD69	2.84	0.43	CD69	2.92	0.15	CD69	2.94	0.13
CHID1	4.14	0.47	CHID1	3.4	0.43	CHID1	-403.34	0.41	CHID1	2.8	0.4
CHRNA10	1294.8	0.01	CHRNA10	15.7	0.22	CHRNA10	-20.79	0.64	CHRNA10	77.21	0.00125
CIT	5.31	0.43	CIT	32.08	0.07	CIT	-85.8	0.55	CIT	11.93	0.03
CRY1	2.6	0.64	CRY1	-1.54	0.79	CRY1	1.67	0.66	CRY1	1.38	0.78
CTR9	15.64	0.09	CTR9	7.94	0.14	CTR9	1.93	0.65	CTR9	8.79	0.00675
DAAM1	173.03	0.01	DAAM1	12.66	0.13	DAAM1	-168.44	0.49	DAAM1	34.72	0.00093
DDX18	70.16	0.00893	DDX18	6.77	0.06	DDX18	-8.77	0.08	DDX18	16.37	6.09e-05
DIS3	3.86	0.43	DIS3	2.18	0.59	DIS3	-1.7	0.66	DIS3	2.32	0.34
DNM2	6.61	0.16	DNM2	2.91	0.28	DNM2	-1.85	0.49	DNM2	3.41	0.05
EIF2S3	2.62	0.61	EIF2S3	1.5	0.81	EIF2S3	1.55	0.68	EIF2S3	1.88	0.52
ESYT1	2.98	0.42	ESYT1	1.59	0.7	ESYT1	1.88	0.51	ESYT1	2.1	0.31
FAU	1.84	0.72	FAU	5.97	0.1	FAU	-467.93	0.37	FAU	2.82	0.2
FLG	24.3	NaN	FLG	28.57	0.12	FLG	-123.4	0.52	FLG	17.13	0.04
G3BP2	1.75	0.72	G3BP2	2.79	0.36	G3BP2	1.87	0.46	G3BP2	2.27	0.23
GSK3B	2.27	0.63	GSK3B	3.47	0.27	GSK3B	-9.39	0.02	GSK3B	2.22	0.33
H2AC11	86.54	0.04	H2AC11	14.36	0.17	H2AC11	-21.28	0.64	H2AC11	25.65	0.01
HEATR3	3.27	0.49	HEATR3	19.07	0.08	HEATR3	-16.72	0.65	HEATR3	7.54	0.05
HLA-B	-1.89	0.45	HLA-B	1.93	0.29	HLA-B	2.67	7.81e-05	HLA-B	1.52	0.34
HNRNPAB	2.64	0.58	HNRNPAB	4.54	0.3	HNRNPAB	-2.56	0.57	HNRNPAB	2.88	0.23
IQGAP1	2.23	0.58	IQGAP1	-1.03	0.98	IQGAP1	-3.06	0.00321	IQGAP1	1.18	0.81
MIGA1	18.18	0.1	MIGA1	3.1	0.46	MIGA1	-1.04	0.97	MIGA1	5.95	0.05
MTA1	3.1	0.57	MTA1	2.67	0.48	MTA1	2.61	0.53	MTA1	2.85	0.26
NAXD	3.79	NaN	NAXD	-1.27	0.92	NAXD	-84.03	0.54	NAXD	1.29	0.87
NCBP1	4.13	0.34	NCBP1	3.34	0.33	NCBP1	1.09	0.9	NCBP1	3.13	0.13
NEIL3	369.88	0.04	NEIL3	112.38	0.04	NEIL3	-8.05	0.71	NEIL3	107.78	0.000151
PCSK7	1.33	0.85	PCSK7	1.36	0.75	PCSK7	-1.14	0.78	PCSK7	1.27	0.74
PHF20	1.08	0.96	PHF20	2.38	0.47	PHF20	-3.82	0.17	PHF20	1.39	0.68
PMM2	14.46	0.11	PMM2	4.06	0.34	PMM2	1.3	0.84	PMM2	6.14	0.06
POLA2	21.11	0.13	POLA2	2.54	0.6	POLA2	-196.64	0.47	POLA2	5.38	0.17
PPARGC1B	25.29	0.1	PPARGC1B	8.37	0.14	PPARGC1B	-4.66	0.63	PPARGC1B	10.94	0.02
RANBP9	-1.37	0.84	RANBP9	3.77	0.31	RANBP9	-1.5	0.74	RANBP9	1.76	0.49
RBSN	14.11	0.11	RBSN	8.81	0.08	RBSN	-5.36	0.12	RBSN	8.32	0.00729
RNPS1	2.33	0.56	RNPS1	1.38	0.84	RNPS1	3.51	0.16	RNPS1	2.08	0.31
RPL18	4.04	0.41	RPL18	1.61	0.75	RPL18	-7.5	0.19	RPL18	1.91	0.49
RPS8	1.86	0.69	RPS8	1.6	0.65	RPS8	1.47	0.63	RPS8	1.69	0.45
RSPO1	9.92	NaN	RSPO1	10.91	NaN	RSPO1	-4.62	0.76	RSPO1	5.04	0.16
SCFD1	5.9	0.33	SCFD1	1.68	0.75	SCFD1	-1.9	0.65	SCFD1	2.47	0.34
SLC2A3	-1.16	0.86	SLC2A3	-1.28	0.76	SLC2A3	-1.07	0.84	SLC2A3	-1.19	0.72
SLC3A2	9.6	0.21	SLC3A2	6.3	0.25	SLC3A2	2.39	0.55	SLC3A2	6.46	0.05
SLC9A8	4.07	0.32	SLC9A8	2.17	0.54	SLC9A8	-3.15	0.16	SLC9A8	2.29	0.27
SPDEF	496.31	0.03	SPDEF	143.72	0.03	SPDEF	NaN	NaN	SPDEF	148.38	0.00015
SRM	3.49	0.6	SRM	59.93	0.03	SRM	-2.48	0.76	SRM	16.96	0.03
STIM2	2.54	0.59	STIM2	2.65	0.49	STIM2	-2.69	0.37	STIM2	2.07	0.41
SYMPK	1.08	0.96	SYMPK	2.58	0.32	SYMPK	2.56	0.04	SYMPK	2.04	0.17
TBC1D31	8.21	0.27	TBC1D31	3.52	0.43	TBC1D31	-223.71	0.45	TBC1D31	4.01	0.19
TMF1	1.47	0.8	TMF1	1.44	0.82	TMF1	-15.07	0.000811	TMF1	1.12	0.91
TRIM11	6.09	0.33	TRIM11	19.14	0.03	TRIM11	-22.62	0.07	TRIM11	9.18	0.02
ZDHHC24	13.73	0.2	ZDHHC24	1.24	0.9	ZDHHC24	-3.2	0.57	ZDHHC24	3.2	0.26
ZNF766	17	0.11	ZNF766	15.71	0.08	ZNF766	-1.3	0.88	ZNF766	12.65	0.00679

## Sheet: b. Module 5 GO
Supplementary Table 6: Signature Genes
b.Module 5 GO
Term	Overlap	P-value	Adj P-value	Odds Ratio	Combined Score	Genes
negative regulation of extrinsic apoptotic signaling pathway via death domain receptors (GO:1902042)	3/34	0.000143752	0.0514362	33.8014	299.055	GSK3B;CASP8;BRCA1
regulation of extent of cell growth (GO:0061387)	2/8	0.000244945	0.0514362	114.563	952.533	GSK3B;DNM2
regulation of extrinsic apoptotic signaling pathway via death domain receptors (GO:1902041)	3/42	0.000271117	0.0514362	26.857	220.575	GSK3B;CASP8;BRCA1
regulation of gene expression (GO:0010468)	11/1079	0.000321027	0.0514362	3.96683	31.9091	GSK3B;CASP8;MTA1;CTR9;ATP2B4;BRCA1;HNRNPAB;TRIM11;CCAR2;PPARGC1B;DNM2
nuclear-transcribed mRNA catabolic process, nonsense-mediated decay (GO:0000184)	4/113	0.000369179	0.0514362	12.9954	102.719	NCBP1;RPS8;RNPS1;RPL18
regulation of DNA damage checkpoint (GO:2000001)	2/10	0.000392144	0.0514362	85.9138	673.898	CRY1;CCAR2
negative regulation of cellular biosynthetic process (GO:0031327)	3/52	0.000510926	0.0514362	21.3652	161.933	CRY1;ATP2B4;BRCA1
negative regulation of calcineurin-mediated signaling (GO:0106057)	2/12	0.000572927	0.0514362	68.7241	513.009	GSK3B;ATP2B4
negative regulation of calcineurin-NFAT signaling cascade (GO:0070885)	2/12	0.000572927	0.0514362	68.7241	513.009	GSK3B;ATP2B4
positive regulation of histone H3-K4 methylation (GO:0051571)	2/15	0.000906213	0.073222	52.8568	370.327	CTR9;BRCA1
RNA 3'-end processing (GO:0031123)	3/69	0.00116827	0.0794643	15.8485	107.013	NCBP1;SYMPK;RNPS1
regulation of mRNA polyadenylation (GO:1900363)	2/18	0.00131286	0.0794643	42.9397	284.928	NCBP1;CTR9
regulation of histone H3-K4 methylation (GO:0051569)	2/19	0.00146449	0.0794643	40.4118	263.737	CTR9;BRCA1
positive regulation of programmed cell death (GO:0043068)	5/286	0.00165931	0.0794643	6.36008	40.7131	CASP8;RNPS1;CCAR2;DNM2;SPDEF
mRNA 3'-end processing (GO:0031124)	3/79	0.00172624	0.0794643	13.7562	87.5146	NCBP1;SYMPK;RNPS1
nuclear-transcribed mRNA catabolic process (GO:0000956)	4/171	0.00173304	0.0794643	8.45723	53.77	NCBP1;RPS8;RNPS1;RPL18
negative regulation of extrinsic apoptotic signaling pathway (GO:2001237)	3/80	0.00178969	0.0794643	13.5769	85.8836	GSK3B;CASP8;BRCA1
negative regulation of protein modification process (GO:0031400)	3/81	0.00185458	0.0794643	13.4022	84.3009	GSK3B;ATP2B4;ARPP19
positive regulation of protein ubiquitination (GO:0031398)	3/82	0.00192093	0.0794643	13.2318	82.7645	MTA1;CRY1;BRCA1
negative regulation of protein dephosphorylation (GO:0035308)	2/22	0.00196694	0.0794643	34.3448	214.012	GSK3B;ARPP19
positive regulation of apoptotic process (GO:0043065)	5/310	0.00235711	0.0906926	5.85246	35.4092	CASP8;RNPS1;CCAR2;DNM2;SPDEF
cellular macromolecule biosynthetic process (GO:0034645)	5/314	0.00249143	0.0914359	5.77552	34.6237	POLA2;RPS8;RNPS1;BRCA1;RPL18
positive regulation of histone methylation (GO:0031062)	2/26	0.0027461	0.0914359	28.6149	168.759	CTR9;BRCA1
negative regulation of intracellular signal transduction (GO:1902532)	4/198	0.00294825	0.0914359	7.27025	42.3604	CASP8;ATP2B4;ARHGAP25;CIT
entrainment of circadian clock by photoperiod (GO:0043153)	2/27	0.00296008	0.0914359	27.469	159.939	MTA1;CRY1
regulation of calcineurin-NFAT signaling cascade (GO:0070884)	2/28	0.00318165	0.0914359	26.4111	151.873	GSK3B;ATP2B4
photoperiodism (GO:0009648)	2/28	0.00318165	0.0914359	26.4111	151.873	MTA1;CRY1
RNA splicing (GO:0008380)	3/98	0.00318904	0.0914359	10.9945	63.1966	NCBP1;RNPS1;CCAR2
mRNA-containing ribonucleoprotein complex export from nucleus (GO:0071427)	3/99	0.00328173	0.0914359	10.8794	62.2234	NCBP1;SYMPK;RNPS1
regulation of gluconeogenesis (GO:0006111)	2/29	0.00341075	0.091863	25.4317	144.473	CRY1;ARPP19
mRNA transport (GO:0051028)	3/104	0.00377002	0.0955792	10.3382	57.6941	NCBP1;SYMPK;RNPS1
regulation of developmental growth (GO:0048638)	2/31	0.0038914	0.0955792	23.6754	131.374	GSK3B;DNM2
RNA export from nucleus (GO:0006405)	3/106	0.00397706	0.0955792	10.1364	56.0262	NCBP1;SYMPK;RNPS1
mRNA export from nucleus (GO:0006406)	3/107	0.00408314	0.0955792	10.0385	55.2205	NCBP1;SYMPK;RNPS1
negative regulation of intracellular steroid hormone receptor signaling pathway (GO:0033144)	2/32	0.00414285	0.0955792	22.8851	125.556	CRY1;BRCA1
gene expression (GO:0010467)	5/356	0.00425848	0.0955792	5.07356	27.6957	NCBP1;RPS8;SYMPK;RNPS1;RPL18
positive regulation of mitochondrial outer membrane permeabilization involved in apoptotic signaling pathway (GO:1901030)	2/34	0.00466778	0.0992518	21.4526	115.138	GSK3B;CASP8
termination of RNA polymerase II transcription (GO:0006369)	2/34	0.00466778	0.0992518	21.4526	115.138	NCBP1;SYMPK
negative regulation of organelle assembly (GO:1902116)	2/35	0.00494117	0.100879	20.8015	110.459	SCFD1;BRCA1
calcium ion transport (GO:0006816)	3/115	0.00499399	0.100879	9.31767	49.3792	STIM2;ATP2B4;SLC3A2
regulation of axon extension (GO:0030516)	2/38	0.0058045	0.114391	19.0651	98.1687	GSK3B;DNM2
regulation of nitric-oxide synthase activity (GO:0050999)	2/39	0.00610651	0.117478	18.5489	94.5698	ATP2B4;DNM2
regulation of protein dephosphorylation (GO:0035304)	2/41	0.00673164	0.126492	17.5959	87.9961	SYMPK;ARPP19
intracellular steroid hormone receptor signaling pathway (GO:0030518)	2/44	0.00772143	0.141794	16.3366	79.4573	TMF1;PPARGC1B
protein-containing complex assembly (GO:0065003)	4/267	0.00843494	0.149944	5.34411	25.5201	GSK3B;SCFD1;CASP8;RANBP9
epithelial to mesenchymal transition (GO:0001837)	2/47	0.00877271	0.149944	15.2452	72.203	GSK3B;HNRNPAB
mesenchymal cell differentiation (GO:0048762)	2/51	0.0102681	0.149944	13.9979	64.0924	GSK3B;HNRNPAB
positive regulation of response to DNA damage stimulus (GO:2001022)	2/55	0.011868	0.149944	12.9388	57.3696	BRCA1;CCAR2
regulation of cellular macromolecule biosynthetic process (GO:2000112)	5/468	0.0130618	0.149944	3.82427	16.5899	ANKRD17;CTR9;CCAR2;PPARGC1B;DNM2
positive regulation of mitotic cell cycle phase transition (GO:1901992)	2/58	0.0131351	0.149944	12.2438	53.0461	ANKRD17;ANAPC4
double-strand break repair (GO:0006302)	3/164	0.0131659	0.149944	6.46584	27.9979	MTA1;AP5Z1;BRCA1
peptidyl-threonine phosphorylation (GO:0018107)	2/60	0.0140111	0.149944	11.8205	50.4486	GSK3B;CIT
response to light stimulus (GO:0009416)	2/61	0.0144583	0.149944	11.6195	49.2259	CRY1;CCAR2
beta-catenin destruction complex assembly (GO:1904885)	1/5	0.0149116	0.149944	84.4746	355.267	GSK3B
regulation of cellular response to vascular endothelial growth factor stimulus (GO:1902547)	1/5	0.0149116	0.149944	84.4746	355.267	ATP2B4
cell fate commitment involved in formation of primary germ layer (GO:0060795)	1/5	0.0149116	0.149944	84.4746	355.267	CTR9
negative regulation of protein acetylation (GO:1901984)	1/5	0.0149116	0.149944	84.4746	355.267	GSK3B
cellular response to indole-3-methanol (GO:0071681)	1/5	0.0149116	0.149944	84.4746	355.267	BRCA1
regulation of histone H2B ubiquitination (GO:2001166)	1/5	0.0149116	0.149944	84.4746	355.267	CTR9
regulation of histone H4-K16 acetylation (GO:2000618)	1/5	0.0149116	0.149944	84.4746	355.267	BRCA1
DNA replication, synthesis of RNA primer (GO:0006269)	1/5	0.0149116	0.149944	84.4746	355.267	POLA2
positive regulation of cAMP-dependent protein kinase activity (GO:2000481)	1/5	0.0149116	0.149944	84.4746	355.267	ATP2B4
glucose import across plasma membrane (GO:0098708)	1/5	0.0149116	0.149944	84.4746	355.267	SLC2A3
response to acetylcholine (GO:1905144)	1/5	0.0149116	0.149944	84.4746	355.267	ATP2B4
positive regulation of histone H3-K9 acetylation (GO:2000617)	1/5	0.0149116	0.149944	84.4746	355.267	BRCA1
positive regulation of histone ubiquitination (GO:0033184)	1/5	0.0149116	0.149944	84.4746	355.267	CTR9
response to indole-3-methanol (GO:0071680)	1/5	0.0149116	0.149944	84.4746	355.267	BRCA1
positive regulation of store-operated calcium channel activity (GO:1901341)	1/5	0.0149116	0.149944	84.4746	355.267	STIM2
postsynaptic endocytosis (GO:0140239)	1/5	0.0149116	0.149944	84.4746	355.267	DNM2
postsynaptic neurotransmitter receptor internalization (GO:0098884)	1/5	0.0149116	0.149944	84.4746	355.267	DNM2
RNA processing (GO:0006396)	3/179	0.0166138	0.149944	5.91029	24.2175	NCBP1;RNPS1;CCAR2
peptidyl-threonine modification (GO:0018210)	2/67	0.0172694	0.149944	10.5438	42.7952	GSK3B;CIT
transcription elongation from RNA polymerase II promoter (GO:0006368)	2/67	0.0172694	0.149944	10.5438	42.7952	NCBP1;CTR9
aromatic amino acid transport (GO:0015801)	1/6	0.0178676	0.149944	67.5763	271.979	SLC3A2
negative regulation of glucocorticoid receptor signaling pathway (GO:2000323)	1/6	0.0178676	0.149944	67.5763	271.979	CRY1
negative regulation of glycogen biosynthetic process (GO:0045719)	1/6	0.0178676	0.149944	67.5763	271.979	GSK3B
negative regulation of histone H3-K9 methylation (GO:0051573)	1/6	0.0178676	0.149944	67.5763	271.979	BRCA1
regulation of cardiac muscle hypertrophy in response to stress (GO:1903242)	1/6	0.0178676	0.149944	67.5763	271.979	ATP2B4
regulation of cell cycle checkpoint (GO:1901976)	1/6	0.0178676	0.149944	67.5763	271.979	CRY1
regulation of membrane tubulation (GO:1903525)	1/6	0.0178676	0.149944	67.5763	271.979	DNM2
regulation of nitric oxide mediated signal transduction (GO:0010749)	1/6	0.0178676	0.149944	67.5763	271.979	ATP2B4
regulation of peptidyl-cysteine S-nitrosylation (GO:2000169)	1/6	0.0178676	0.149944	67.5763	271.979	ATP2B4
regulation of protein autoubiquitination (GO:1902498)	1/6	0.0178676	0.149944	67.5763	271.979	MTA1
GDP-mannose metabolic process (GO:0019673)	1/6	0.0178676	0.149944	67.5763	271.979	PMM2
positive regulation of gluconeogenesis (GO:0045722)	1/6	0.0178676	0.149944	67.5763	271.979	ARPP19
hexose import across plasma membrane (GO:0140271)	1/6	0.0178676	0.149944	67.5763	271.979	SLC2A3
leucine transport (GO:0015820)	1/6	0.0178676	0.149944	67.5763	271.979	SLC3A2
positive regulation of RNA binding (GO:1905216)	1/6	0.0178676	0.149944	67.5763	271.979	NCBP1
DNA-templated transcription, elongation (GO:0006354)	2/69	0.0182541	0.149944	10.228	40.9464	NCBP1;CTR9
DNA-templated transcription, termination (GO:0006353)	2/70	0.0187551	0.149944	10.0771	40.0694	NCBP1;SYMPK
extrinsic apoptotic signaling pathway (GO:0097191)	2/72	0.0197746	0.149944	9.78818	38.4025	GSK3B;CASP8
response to ionizing radiation (GO:0010212)	2/72	0.0197746	0.149944	9.78818	38.4025	MTA1;BRCA1
ribosome biogenesis (GO:0042254)	3/192	0.0199744	0.149944	5.50014	21.5237	DIS3;HEATR3;RPL18
negative regulation of centriole replication (GO:0046600)	1/7	0.0208149	0.149944	56.3107	218.04	BRCA1
negative regulation of glycogen metabolic process (GO:0070874)	1/7	0.0208149	0.149944	56.3107	218.04	GSK3B
calcium ion export (GO:1901660)	1/7	0.0208149	0.149944	56.3107	218.04	ATP2B4
regulation of glucocorticoid receptor signaling pathway (GO:2000322)	1/7	0.0208149	0.149944	56.3107	218.04	CRY1
regulation of glycogen (starch) synthase activity (GO:2000465)	1/7	0.0208149	0.149944	56.3107	218.04	GSK3B
regulation of MDA-5 signaling pathway (GO:0039533)	1/7	0.0208149	0.149944	56.3107	218.04	ANKRD17
death-inducing signaling complex assembly (GO:0071550)	1/7	0.0208149	0.149944	56.3107	218.04	CASP8
polyamine biosynthetic process (GO:0006596)	1/7	0.0208149	0.149944	56.3107	218.04	SRM
glomerular epithelial cell development (GO:0072310)	1/7	0.0208149	0.149944	56.3107	218.04	IQGAP1
glomerular visceral epithelial cell development (GO:0072015)	1/7	0.0208149	0.149944	56.3107	218.04	IQGAP1
positive regulation of histone H4 acetylation (GO:0090240)	1/7	0.0208149	0.149944	56.3107	218.04	BRCA1
positive regulation of protein localization to centrosome (GO:1904781)	1/7	0.0208149	0.149944	56.3107	218.04	GSK3B
synaptic vesicle budding from presynaptic endocytic zone membrane (GO:0016185)	1/7	0.0208149	0.149944	56.3107	218.04	DNM2
TRAIL-activated apoptotic signaling pathway (GO:0036462)	1/7	0.0208149	0.149944	56.3107	218.04	CASP8
negative regulation of protein binding (GO:0032091)	2/74	0.0208168	0.149944	9.51533	36.8433	GSK3B;SYMPK
RNA transport (GO:0050658)	2/76	0.0218816	0.149944	9.25722	35.3821	NCBP1;RNPS1
regulation of macromolecule metabolic process (GO:0060255)	3/200	0.0222156	0.149944	5.27465	20.0804	RSPO1;HNRNPAB;TRIM11
positive regulation of protein modification by small protein conjugation or removal (GO:1903322)	2/77	0.0224224	0.149944	9.13333	34.6856	CRY1;BRCA1
regulation of apoptotic process (GO:0042981)	6/742	0.0234343	0.149944	2.89915	10.8821	GSK3B;CASP8;RNPS1;CCAR2;DNM2;SPDEF
recombinational repair (GO:0000725)	2/79	0.0235204	0.149944	8.89521	33.356	AP5Z1;BRCA1
regulation of cellular response to heat (GO:1900034)	2/79	0.0235204	0.149944	8.89521	33.356	GSK3B;CCAR2
negative regulation of monooxygenase activity (GO:0032769)	1/8	0.0237535	0.149944	48.2639	180.508	ATP2B4
negative regulation of mRNA polyadenylation (GO:1900364)	1/8	0.0237535	0.149944	48.2639	180.508	CTR9
cellular response to epinephrine stimulus (GO:0071872)	1/8	0.0237535	0.149944	48.2639	180.508	ATP2B4
cytoplasmic sequestering of NF-kappaB (GO:0007253)	1/8	0.0237535	0.149944	48.2639	180.508	G3BP2
DNA damage induced protein phosphorylation (GO:0006975)	1/8	0.0237535	0.149944	48.2639	180.508	CRY1
dynamin family protein polymerization involved in membrane fission (GO:0003373)	1/8	0.0237535	0.149944	48.2639	180.508	DNM2
dynamin family protein polymerization involved in mitochondrial fission (GO:0003374)	1/8	0.0237535	0.149944	48.2639	180.508	DNM2
ER overload response (GO:0006983)	1/8	0.0237535	0.149944	48.2639	180.508	GSK3B
positive regulation of cysteine-type endopeptidase activity involved in apoptotic signaling pathway (GO:2001269)	1/8	0.0237535	0.149944	48.2639	180.508	CASP8
response to epinephrine (GO:0071871)	1/8	0.0237535	0.149944	48.2639	180.508	ATP2B4
self proteolysis (GO:0097264)	1/8	0.0237535	0.149944	48.2639	180.508	CASP8
spermidine metabolic process (GO:0008216)	1/8	0.0237535	0.149944	48.2639	180.508	SRM
store-operated calcium entry (GO:0002115)	1/8	0.0237535	0.149944	48.2639	180.508	STIM2
synaptic vesicle budding (GO:0070142)	1/8	0.0237535	0.149944	48.2639	180.508	DNM2
negative regulation of cellular component organization (GO:0051129)	2/80	0.0240776	0.150811	8.78073	32.7211	GSK3B;DNM2
nuclear export (GO:0051168)	2/84	0.0263601	0.151203	8.35071	30.3624	NCBP1;RNPS1
vascular transport (GO:0010232)	2/84	0.0263601	0.151203	8.35071	30.3624	ATP2B4;SLC2A3
negative regulation of mRNA 3'-end processing (GO:0031441)	1/9	0.0266834	0.151203	42.2288	153.025	CTR9
negative regulation of necroptotic process (GO:0060546)	1/9	0.0266834	0.151203	42.2288	153.025	CASP8
negative regulation of nitric oxide biosynthetic process (GO:0045019)	1/9	0.0266834	0.151203	42.2288	153.025	ATP2B4
negative regulation of nitric oxide metabolic process (GO:1904406)	1/9	0.0266834	0.151203	42.2288	153.025	ATP2B4
regulation of ER to Golgi vesicle-mediated transport (GO:0060628)	1/9	0.0266834	0.151203	42.2288	153.025	SCFD1
regulation of protein deacetylation (GO:0090311)	1/9	0.0266834	0.151203	42.2288	153.025	CCAR2
L-ascorbic acid metabolic process (GO:0019852)	1/9	0.0266834	0.151203	42.2288	153.025	SLC2A3
mitochondrial fragmentation involved in apoptotic process (GO:0043653)	1/9	0.0266834	0.151203	42.2288	153.025	CCAR2
protein K6-linked ubiquitination (GO:0085020)	1/9	0.0266834	0.151203	42.2288	153.025	BRCA1
transport across blood-brain barrier (GO:0150104)	2/86	0.0275331	0.151203	8.15107	29.2816	ATP2B4;SLC2A3
negative regulation of binding (GO:0051100)	2/88	0.0287269	0.151203	7.96071	28.2599	GSK3B;SYMPK
transcription, DNA-templated (GO:0006351)	3/221	0.0287281	0.151203	4.76147	16.9026	NCBP1;CTR9;RNPS1
post-Golgi vesicle-mediated transport (GO:0006892)	2/89	0.0293315	0.151203	7.86881	27.7698	SCFD1;DNM2
negative regulation of circadian rhythm (GO:0042754)	1/10	0.0296046	0.151203	37.5348	132.116	CRY1
negative regulation of peptidyl-lysine acetylation (GO:2000757)	1/10	0.0296046	0.151203	37.5348	132.116	BRCA1
cellular response to acetylcholine (GO:1905145)	1/10	0.0296046	0.151203	37.5348	132.116	ATP2B4
dosage compensation (GO:0007549)	1/10	0.0296046	0.151203	37.5348	132.116	BRCA1
endodermal cell fate commitment (GO:0001711)	1/10	0.0296046	0.151203	37.5348	132.116	CTR9
regulation of protein localization to centrosome (GO:1904779)	1/10	0.0296046	0.151203	37.5348	132.116	GSK3B
positive regulation by symbiont of entry into host (GO:0075294)	1/10	0.0296046	0.151203	37.5348	132.116	TRIM11
formation of translation preinitiation complex (GO:0001731)	1/10	0.0296046	0.151203	37.5348	132.116	EIF2S3
regulation of type B pancreatic cell development (GO:2000074)	1/10	0.0296046	0.151203	37.5348	132.116	GSK3B
histone H2B ubiquitination (GO:0033523)	1/10	0.0296046	0.151203	37.5348	132.116	CTR9
positive regulation of mRNA 3'-end processing (GO:0031442)	1/10	0.0296046	0.151203	37.5348	132.116	NCBP1
positive regulation of RIG-I signaling pathway (GO:1900246)	1/10	0.0296046	0.151203	37.5348	132.116	ANKRD17
positive regulation of viral entry into host cell (GO:0046598)	1/10	0.0296046	0.151203	37.5348	132.116	TRIM11
regulation of mRNA splicing, via spliceosome (GO:0048024)	2/90	0.0299412	0.151203	7.779	27.2928	NCBP1;RNPS1
positive regulation of binding (GO:0051099)	2/90	0.0299412	0.151203	7.779	27.2928	GSK3B;NCBP1
SRP-dependent cotranslational protein targeting to membrane (GO:0006614)	2/90	0.0299412	0.151203	7.779	27.2928	RPS8;RPL18
cytoplasmic translation (GO:0002181)	2/93	0.0318004	0.152021	7.52141	25.9359	RPS8;RPL18
cotranslational protein targeting to membrane (GO:0006613)	2/94	0.0324301	0.152021	7.43928	25.5068	RPS8;RPL18
negative regulation of centrosome duplication (GO:0010826)	1/11	0.0325172	0.152021	33.7797	115.729	BRCA1
negative regulation of intracellular estrogen receptor signaling pathway (GO:0033147)	1/11	0.0325172	0.152021	33.7797	115.729	BRCA1
cellular glucan metabolic process (GO:0006073)	1/11	0.0325172	0.152021	33.7797	115.729	GSK3B
negative regulation of programmed necrotic cell death (GO:0062099)	1/11	0.0325172	0.152021	33.7797	115.729	CASP8
regulation of histone H3-K9 acetylation (GO:2000615)	1/11	0.0325172	0.152021	33.7797	115.729	BRCA1
regulation of mRNA 3'-end processing (GO:0031440)	1/11	0.0325172	0.152021	33.7797	115.729	NCBP1
Golgi to lysosome transport (GO:0090160)	1/11	0.0325172	0.152021	33.7797	115.729	RBSN
positive regulation of macrophage differentiation (GO:0045651)	1/11	0.0325172	0.152021	33.7797	115.729	CASP8
synaptic vesicle transport (GO:0048489)	1/11	0.0325172	0.152021	33.7797	115.729	DNM2
regulation of cell cycle phase transition (GO:1901987)	2/95	0.0330647	0.152021	7.35892	25.0887	ATP2B4;ANAPC4
calcium ion homeostasis (GO:0055074)	2/97	0.0343486	0.152021	7.20327	24.2836	STIM2;ATP2B4
double-strand break repair via homologous recombination (GO:0000724)	2/97	0.0343486	0.152021	7.20327	24.2836	AP5Z1;BRCA1
negative regulation of cardiac muscle hypertrophy (GO:0010614)	1/12	0.0354213	0.152021	30.7072	102.576	ATP2B4
negative regulation of cellular response to vascular endothelial growth factor stimulus (GO:1902548)	1/12	0.0354213	0.152021	30.7072	102.576	ATP2B4
regulation of amyloid precursor protein catabolic process (GO:1902991)	1/12	0.0354213	0.152021	30.7072	102.576	RANBP9
negative regulation of fatty acid biosynthetic process (GO:0045717)	1/12	0.0354213	0.152021	30.7072	102.576	BRCA1
negative regulation of histone acetylation (GO:0035067)	1/12	0.0354213	0.152021	30.7072	102.576	BRCA1
regulation of histone H3-K9 methylation (GO:0051570)	1/12	0.0354213	0.152021	30.7072	102.576	BRCA1
depurination (GO:0045007)	1/12	0.0354213	0.152021	30.7072	102.576	NEIL3
dosage compensation by inactivation of X chromosome (GO:0009048)	1/12	0.0354213	0.152021	30.7072	102.576	BRCA1
early endosome to Golgi transport (GO:0034498)	1/12	0.0354213	0.152021	30.7072	102.576	RBSN
glomerular visceral epithelial cell differentiation (GO:0072112)	1/12	0.0354213	0.152021	30.7072	102.576	IQGAP1
positive regulation of metaphase/anaphase transition of cell cycle (GO:1902101)	1/12	0.0354213	0.152021	30.7072	102.576	ANAPC4
positive regulation of mitotic metaphase/anaphase transition (GO:0045842)	1/12	0.0354213	0.152021	30.7072	102.576	ANAPC4
positive regulation of mitotic sister chromatid separation (GO:1901970)	1/12	0.0354213	0.152021	30.7072	102.576	ANAPC4
toll-like receptor 3 signaling pathway (GO:0034138)	1/12	0.0354213	0.152021	30.7072	102.576	CASP8
positive regulation of protein localization to membrane (GO:1905477)	2/101	0.0369738	0.152021	6.91083	22.7888	CASP8;ATP2B4
regulation of proteasomal ubiquitin-dependent protein catabolic process (GO:0032434)	2/102	0.0376419	0.152021	6.84138	22.4373	GSK3B;CCAR2
protein targeting to ER (GO:0045047)	2/103	0.0383146	0.152021	6.7733	22.094	RPS8;RPL18
negative regulation of autophagosome assembly (GO:1902902)	1/13	0.0383167	0.152021	28.1469	91.8115	SCFD1
negative regulation of gluconeogenesis (GO:0045721)	1/13	0.0383167	0.152021	28.1469	91.8115	CRY1
negative regulation of hippo signaling (GO:0035331)	1/13	0.0383167	0.152021	28.1469	91.8115	CIT
negative regulation of histone methylation (GO:0031061)	1/13	0.0383167	0.152021	28.1469	91.8115	BRCA1
cellular biogenic amine metabolic process (GO:0006576)	1/13	0.0383167	0.152021	28.1469	91.8115	SRM
negative regulation of viral release from host cell (GO:1902187)	1/13	0.0383167	0.152021	28.1469	91.8115	TRIM11
regulation of mRNA metabolic process (GO:1903311)	1/13	0.0383167	0.152021	28.1469	91.8115	NCBP1
regulation of protein acetylation (GO:1901983)	1/13	0.0383167	0.152021	28.1469	91.8115	GSK3B
polyamine metabolic process (GO:0006595)	1/13	0.0383167	0.152021	28.1469	91.8115	SRM
glucose import (GO:0046323)	1/13	0.0383167	0.152021	28.1469	91.8115	SLC2A3
synaptic vesicle localization (GO:0097479)	1/13	0.0383167	0.152021	28.1469	91.8115	DNM2
pre-mRNA cleavage required for polyadenylation (GO:0098789)	1/13	0.0383167	0.152021	28.1469	91.8115	NCBP1
cellular metal ion homeostasis (GO:0006875)	2/104	0.0389919	0.152021	6.70656	21.7588	STIM2;ATP2B4
RNA splicing, via transesterification reactions with bulged adenosine as nucleophile (GO:0000377)	3/251	0.039602	0.152021	4.17912	13.4938	NCBP1;SYMPK;RNPS1
regulation of nucleic acid-templated transcription (GO:1903506)	4/430	0.0400242	0.152021	3.27197	10.5301	CTR9;CCAR2;PPARGC1B;DNM2
regulation of canonical Wnt signaling pathway (GO:0060828)	3/253	0.0403918	0.152021	4.14526	13.3027	GSK3B;RSPO1;CCAR2
activation of cysteine-type endopeptidase activity (GO:0097202)	1/14	0.0412037	0.152021	25.9804	82.8576	CASP8
regulation of cAMP-dependent protein kinase activity (GO:2000479)	1/14	0.0412037	0.152021	25.9804	82.8576	ATP2B4
calcium ion import across plasma membrane (GO:0098703)	1/14	0.0412037	0.152021	25.9804	82.8576	ATP2B4
negative regulation of mRNA splicing, via spliceosome (GO:0048025)	1/14	0.0412037	0.152021	25.9804	82.8576	RNPS1
regulation of histone methylation (GO:0031060)	1/14	0.0412037	0.152021	25.9804	82.8576	CTR9
negative regulation of viral transcription (GO:0032897)	1/14	0.0412037	0.152021	25.9804	82.8576	TRIM11
cytoplasmic sequestering of transcription factor (GO:0042994)	1/14	0.0412037	0.152021	25.9804	82.8576	G3BP2
positive regulation of glucose metabolic process (GO:0010907)	1/14	0.0412037	0.152021	25.9804	82.8576	ARPP19
histone H3-K4 trimethylation (GO:0080182)	1/14	0.0412037	0.152021	25.9804	82.8576	CTR9
maturation of LSU-rRNA from tricistronic rRNA transcript (SSU-rRNA, 5.8S rRNA, LSU-rRNA) (GO:0000463)	1/14	0.0412037	0.152021	25.9804	82.8576	DDX18
mRNA cleavage involved in mRNA processing (GO:0098787)	1/14	0.0412037	0.152021	25.9804	82.8576	NCBP1
NAD biosynthesis via nicotinamide riboside salvage pathway (GO:0034356)	1/14	0.0412037	0.152021	25.9804	82.8576	NAXD
DNA replication (GO:0006260)	2/108	0.0417468	0.152868	6.45218	20.493	POLA2;BRCA1
regulation of protein ubiquitination (GO:0031396)	2/109	0.0424467	0.152868	6.39156	20.1942	CRY1;BRCA1
response to tumor necrosis factor (GO:0034612)	2/110	0.0431511	0.152868	6.33206	19.902	CASP8;BRCA1
cellular divalent inorganic cation homeostasis (GO:0072503)	2/111	0.0438598	0.152868	6.27365	19.6162	STIM2;ATP2B4
androgen receptor signaling pathway (GO:0030521)	1/15	0.0440821	0.152868	24.1235	75.3063	TMF1
calcium ion import into cytosol (GO:1902656)	1/15	0.0440821	0.152868	24.1235	75.3063	ATP2B4
negative regulation of mRNA processing (GO:0050686)	1/15	0.0440821	0.152868	24.1235	75.3063	RNPS1
regulation of establishment of protein localization (GO:0070201)	1/15	0.0440821	0.152868	24.1235	75.3063	SCFD1
regulation of macrophage differentiation (GO:0045649)	1/15	0.0440821	0.152868	24.1235	75.3063	CASP8
histone H4-K5 acetylation (GO:0043981)	1/15	0.0440821	0.152868	24.1235	75.3063	PHF20
histone H4-K8 acetylation (GO:0043982)	1/15	0.0440821	0.152868	24.1235	75.3063	PHF20
positive regulation of pattern recognition receptor signaling pathway (GO:0062208)	1/15	0.0440821	0.152868	24.1235	75.3063	ANKRD17
positive regulation of protein export from nucleus (GO:0046827)	1/15	0.0440821	0.152868	24.1235	75.3063	GSK3B
macrophage differentiation (GO:0030225)	1/15	0.0440821	0.152868	24.1235	75.3063	CASP8
regulation of cytoskeleton organization (GO:0051493)	2/112	0.0445729	0.15391	6.2163	19.3366	GSK3B;IQGAP1
histone modification (GO:0016570)	2/114	0.0460121	0.158203	6.10468	18.7954	MTA1;PHF20
positive regulation of protein metabolic process (GO:0051247)	2/115	0.0467381	0.158733	6.05035	18.5334	GSK3B;RANBP9
negative regulation of histone modification (GO:0031057)	1/16	0.046952	0.158733	22.5141	68.8624	BRCA1
regulation of intrinsic apoptotic signaling pathway in response to DNA damage (GO:1902229)	1/16	0.046952	0.158733	22.5141	68.8624	CCAR2
neuron projection organization (GO:0106027)	1/16	0.046952	0.158733	22.5141	68.8624	GSK3B
regulation of cellular response to stress (GO:0080135)	2/118	0.0489413	0.162952	5.89298	17.7799	GSK3B;CCAR2
regulation of protein binding (GO:0043393)	2/118	0.0489413	0.162952	5.89298	17.7799	GSK3B;SYMPK
mRNA splicing, via spliceosome (GO:0000398)	3/274	0.049164	0.162952	3.81997	11.508	NCBP1;SYMPK;RNPS1
negative regulation of fatty acid metabolic process (GO:0045922)	1/17	0.0498134	0.162952	21.1059	63.3066	BRCA1
cellular biogenic amine biosynthetic process (GO:0042401)	1/17	0.0498134	0.162952	21.1059	63.3066	SRM
regulation of Golgi organization (GO:1903358)	1/17	0.0498134	0.162952	21.1059	63.3066	RBSN
negative regulation of viral entry into host cell (GO:0046597)	1/17	0.0498134	0.162952	21.1059	63.3066	TRIM11
embryo development ending in birth or egg hatching (GO:0009792)	1/17	0.0498134	0.162952	21.1059	63.3066	BRCA1
DNA metabolic process (GO:0006259)	3/277	0.0504878	0.164493	3.77756	11.2799	POLA2;NEIL3;BRCA1
regulation of mitochondrial outer membrane permeabilization involved in apoptotic signaling pathway (GO:1901028)	1/18	0.0526664	0.165509	19.8634	58.4735	GSK3B
establishment of vesicle localization (GO:0051650)	1/18	0.0526664	0.165509	19.8634	58.4735	DNM2
rRNA catabolic process (GO:0016075)	1/18	0.0526664	0.165509	19.8634	58.4735	DIS3
interleukin-6-mediated signaling pathway (GO:0070102)	1/18	0.0526664	0.165509	19.8634	58.4735	CTR9
intracellular estrogen receptor signaling pathway (GO:0030520)	1/18	0.0526664	0.165509	19.8634	58.4735	PPARGC1B
positive regulation of mRNA splicing, via spliceosome (GO:0048026)	1/18	0.0526664	0.165509	19.8634	58.4735	NCBP1
mitochondrial fission (GO:0000266)	1/18	0.0526664	0.165509	19.8634	58.4735	DNM2
mitochondrial fusion (GO:0008053)	1/18	0.0526664	0.165509	19.8634	58.4735	MIGA1
pyroptosis (GO:0070269)	1/19	0.0555109	0.165509	18.7589	54.2354	CASP8
negative regulation of cytokine production involved in inflammatory response (GO:1900016)	1/19	0.0555109	0.165509	18.7589	54.2354	CHID1
regulation of centriole replication (GO:0046599)	1/19	0.0555109	0.165509	18.7589	54.2354	BRCA1
negative regulation of protein localization to nucleus (GO:1900181)	1/19	0.0555109	0.165509	18.7589	54.2354	GSK3B
negative regulation of RNA splicing (GO:0033119)	1/19	0.0555109	0.165509	18.7589	54.2354	RNPS1
cytoplasmic translational initiation (GO:0002183)	1/19	0.0555109	0.165509	18.7589	54.2354	EIF2S3
nucleotide-sugar biosynthetic process (GO:0009226)	1/19	0.0555109	0.165509	18.7589	54.2354	PMM2
DNA double-strand break processing (GO:0000729)	1/19	0.0555109	0.165509	18.7589	54.2354	BRCA1
regulation of RIG-I signaling pathway (GO:0039535)	1/19	0.0555109	0.165509	18.7589	54.2354	ANKRD17
establishment of skin barrier (GO:0061436)	1/19	0.0555109	0.165509	18.7589	54.2354	FLG
excitatory postsynaptic potential (GO:0060079)	1/19	0.0555109	0.165509	18.7589	54.2354	GSK3B
regulation of synaptic vesicle exocytosis (GO:2000300)	1/19	0.0555109	0.165509	18.7589	54.2354	GSK3B
regulation of water loss via skin (GO:0033561)	1/19	0.0555109	0.165509	18.7589	54.2354	FLG
histone H4-K16 acetylation (GO:0043984)	1/19	0.0555109	0.165509	18.7589	54.2354	PHF20
synaptic transmission, cholinergic (GO:0007271)	1/19	0.0555109	0.165509	18.7589	54.2354	CHRNA10
positive regulation of canonical Wnt signaling pathway (GO:0090263)	2/130	0.0581186	0.166588	5.33728	15.186	RSPO1;CCAR2
G2/M transition of mitotic cell cycle (GO:0000086)	2/130	0.0581186	0.166588	5.33728	15.186	ARPP19;DNM2
negative regulation of dephosphorylation (GO:0035305)	1/20	0.0583471	0.166588	17.7707	50.4928	ARPP19
base-excision repair, AP site formation (GO:0006285)	1/20	0.0583471	0.166588	17.7707	50.4928	NEIL3
cellular response to nitrogen compound (GO:1901699)	1/20	0.0583471	0.166588	17.7707	50.4928	ATP2B4
regulation of hippo signaling (GO:0035330)	1/20	0.0583471	0.166588	17.7707	50.4928	CIT
negative regulation of viral life cycle (GO:1903901)	1/20	0.0583471	0.166588	17.7707	50.4928	TRIM11
regulation of programmed necrotic cell death (GO:0062098)	1/20	0.0583471	0.166588	17.7707	50.4928	CASP8
energy reserve metabolic process (GO:0006112)	1/20	0.0583471	0.166588	17.7707	50.4928	GSK3B
glucose transmembrane transport (GO:1904659)	1/20	0.0583471	0.166588	17.7707	50.4928	SLC2A3
positive regulation of peptidyl-lysine acetylation (GO:2000758)	1/20	0.0583471	0.166588	17.7707	50.4928	BRCA1
microtubule nucleation (GO:0007020)	1/20	0.0583471	0.166588	17.7707	50.4928	RANBP9
cell cycle G2/M phase transition (GO:0044839)	2/131	0.0589087	0.167599	5.29564	14.996	ARPP19;DNM2
regulation of cell cycle (GO:0051726)	3/296	0.0592719	0.167647	3.52919	9.97215	ANKRD17;BRCA1;IQGAP1
DNA repair (GO:0006281)	3/298	0.0602362	0.167647	3.50491	9.84697	NEIL3;MTA1;BRCA1
beta-catenin destruction complex disassembly (GO:1904886)	1/21	0.0611749	0.167647	16.8814	47.1668	GSK3B
calcium ion transport into cytosol (GO:0060402)	1/21	0.0611749	0.167647	16.8814	47.1668	ATP2B4
negative regulation of small GTPase mediated signal transduction (GO:0051058)	1/21	0.0611749	0.167647	16.8814	47.1668	ARHGAP25
neuron apoptotic process (GO:0051402)	1/21	0.0611749	0.167647	16.8814	47.1668	CIT
extrinsic apoptotic signaling pathway in absence of ligand (GO:0097192)	1/21	0.0611749	0.167647	16.8814	47.1668	GSK3B
response to glucagon (GO:0033762)	1/21	0.0611749	0.167647	16.8814	47.1668	CRY1
histone ubiquitination (GO:0016574)	1/21	0.0611749	0.167647	16.8814	47.1668	CTR9
NAD biosynthetic process (GO:0009435)	1/21	0.0611749	0.167647	16.8814	47.1668	NAXD
mRNA processing (GO:0006397)	3/300	0.0612078	0.167647	3.48095	9.72396	NCBP1;SYMPK;RNPS1
cellular calcium ion homeostasis (GO:0006874)	2/136	0.0629147	0.170093	5.09676	14.0975	STIM2;ATP2B4
ribonucleoprotein complex assembly (GO:0022618)	2/136	0.0629147	0.170093	5.09676	14.0975	EIF2S3;NCBP1
negative regulation of lipid biosynthetic process (GO:0051055)	1/22	0.0639943	0.170093	16.0767	44.1942	BRCA1
negative regulation of myeloid cell differentiation (GO:0045638)	1/22	0.0639943	0.170093	16.0767	44.1942	CTR9
negative regulation of small molecule metabolic process (GO:0062014)	1/22	0.0639943	0.170093	16.0767	44.1942	CRY1
organelle fusion (GO:0048284)	1/22	0.0639943	0.170093	16.0767	44.1942	MIGA1
positive regulation of amyloid precursor protein catabolic process (GO:1902993)	1/22	0.0639943	0.170093	16.0767	44.1942	RANBP9
regulation of viral release from host cell (GO:1902186)	1/22	0.0639943	0.170093	16.0767	44.1942	TRIM11
negative regulation of transcription, DNA-templated (GO:0045892)	6/948	0.0639953	0.170093	2.24086	6.16	MTA1;CTR9;CRY1;BRCA1;CCAR2;SPDEF
neuron projection morphogenesis (GO:0048812)	2/140	0.0661847	0.171361	4.94803	13.4354	IQGAP1;DNM2
negative regulation of G protein-coupled receptor signaling pathway (GO:0045744)	1/23	0.0668054	0.171361	15.3451	41.5235	CRY1
negative regulation of phosphoprotein phosphatase activity (GO:0032515)	1/23	0.0668054	0.171361	15.3451	41.5235	GSK3B
negative regulation of reactive oxygen species metabolic process (GO:2000378)	1/23	0.0668054	0.171361	15.3451	41.5235	BRCA1
regulation of necroptotic process (GO:0060544)	1/23	0.0668054	0.171361	15.3451	41.5235	CASP8
peptidyl-L-cysteine S-palmitoylation (GO:0018230)	1/23	0.0668054	0.171361	15.3451	41.5235	ZDHHC24
peptidyl-S-diacylglycerol-L-cysteine biosynthetic process from peptidyl-cysteine (GO:0018231)	1/23	0.0668054	0.171361	15.3451	41.5235	ZDHHC24
regulation of protein export from nucleus (GO:0046825)	1/23	0.0668054	0.171361	15.3451	41.5235	GSK3B
positive regulation of histone acetylation (GO:0035066)	1/23	0.0668054	0.171361	15.3451	41.5235	BRCA1
hexose transmembrane transport (GO:0008645)	1/23	0.0668054	0.171361	15.3451	41.5235	SLC2A3
positive regulation of mRNA processing (GO:0050685)	1/23	0.0668054	0.171361	15.3451	41.5235	NCBP1
amino acid import across plasma membrane (GO:0089718)	1/24	0.0696082	0.174669	14.6772	39.113	SLC3A2
negative regulation of neuron differentiation (GO:0045665)	1/24	0.0696082	0.174669	14.6772	39.113	GSK3B
cellular response to catecholamine stimulus (GO:0071870)	1/24	0.0696082	0.174669	14.6772	39.113	ATP2B4
nucleotide-binding domain, leucine rich repeat containing receptor signaling pathway (GO:0035872)	1/24	0.0696082	0.174669	14.6772	39.113	CASP8
regulation of monooxygenase activity (GO:0032768)	1/24	0.0696082	0.174669	14.6772	39.113	DNM2
histone monoubiquitination (GO:0010390)	1/24	0.0696082	0.174669	14.6772	39.113	CTR9
positive regulation of viral life cycle (GO:1903902)	1/24	0.0696082	0.174669	14.6772	39.113	TRIM11
transcription by RNA polymerase II (GO:0006366)	3/320	0.071326	0.176095	3.25801	8.60276	NCBP1;CTR9;SYMPK
negative regulation of cellular carbohydrate metabolic process (GO:0010677)	1/25	0.0724027	0.176095	14.065	36.9277	CRY1
receptor signaling pathway via STAT (GO:0097696)	1/25	0.0724027	0.176095	14.065	36.9277	CTR9
chemical synaptic transmission, postsynaptic (GO:0099565)	1/25	0.0724027	0.176095	14.065	36.9277	GSK3B
regulation of proteolysis involved in cellular protein catabolic process (GO:1903050)	1/25	0.0724027	0.176095	14.065	36.9277	TMF1
response to dsRNA (GO:0043331)	1/25	0.0724027	0.176095	14.065	36.9277	SLC3A2
positive regulation of vascular endothelial growth factor production (GO:0010575)	1/25	0.0724027	0.176095	14.065	36.9277	BRCA1
regulation of cytosolic calcium ion concentration (GO:0051480)	2/148	0.072891	0.176095	4.67501	12.2429	ATP2B4;CHRNA10
positive regulation of intracellular protein transport (GO:0090316)	2/148	0.072891	0.176095	4.67501	12.2429	GSK3B;CASP8
negative regulation of cell development (GO:0010721)	1/26	0.075189	0.176095	13.5017	34.939	GSK3B
negative regulation of intrinsic apoptotic signaling pathway in response to DNA damage (GO:1902230)	1/26	0.075189	0.176095	13.5017	34.939	CCAR2
negative regulation of macroautophagy (GO:0016242)	1/26	0.075189	0.176095	13.5017	34.939	SCFD1
regulation of glycogen biosynthetic process (GO:0005979)	1/26	0.075189	0.176095	13.5017	34.939	GSK3B
regulation of mitotic metaphase/anaphase transition (GO:0030071)	1/26	0.075189	0.176095	13.5017	34.939	ANAPC4
organelle fission (GO:0048285)	1/26	0.075189	0.176095	13.5017	34.939	DNM2
DNA modification (GO:0006304)	1/26	0.075189	0.176095	13.5017	34.939	NEIL3
regulation of protein insertion into mitochondrial membrane involved in apoptotic signaling pathway (GO:1900739)	1/26	0.075189	0.176095	13.5017	34.939	CASP8
positive regulation of G1/S transition of mitotic cell cycle (GO:1900087)	1/26	0.075189	0.176095	13.5017	34.939	ANKRD17
positive regulation of glucose import (GO:0046326)	1/26	0.075189	0.176095	13.5017	34.939	ARPP19
RNA polyadenylation (GO:0043631)	1/26	0.075189	0.176095	13.5017	34.939	SYMPK
positive regulation of protein insertion into mitochondrial membrane involved in apoptotic signaling pathway (GO:1900740)	1/26	0.075189	0.176095	13.5017	34.939	CASP8
maturation of LSU-rRNA (GO:0000470)	1/26	0.075189	0.176095	13.5017	34.939	DDX18
mRNA polyadenylation (GO:0006378)	1/26	0.075189	0.176095	13.5017	34.939	SYMPK
positive regulation of Wnt signaling pathway (GO:0030177)	2/153	0.0771899	0.179218	4.51907	11.5755	RSPO1;CCAR2
negative regulation of catalytic activity (GO:0043086)	1/27	0.077967	0.179218	12.9817	33.1225	CCAR2
cytoplasmic pattern recognition receptor signaling pathway (GO:0002753)	1/27	0.077967	0.179218	12.9817	33.1225	CASP8
regulation of vascular endothelial growth factor production (GO:0010574)	1/27	0.077967	0.179218	12.9817	33.1225	BRCA1
L-alpha-amino acid transmembrane transport (GO:1902475)	1/27	0.077967	0.179218	12.9817	33.1225	SLC3A2
regulation of signal transduction by p53 class mediator (GO:1901796)	2/156	0.0798073	0.179218	4.43036	11.2006	PHF20;BRCA1
negative regulation of phosphatase activity (GO:0010923)	1/28	0.0807369	0.179218	12.5003	31.4578	GSK3B
regulation of DNA-templated transcription, elongation (GO:0032784)	1/28	0.0807369	0.179218	12.5003	31.4578	CCAR2
cellular response to epidermal growth factor stimulus (GO:0071364)	1/28	0.0807369	0.179218	12.5003	31.4578	IQGAP1
cellular response to interleukin-6 (GO:0071354)	1/28	0.0807369	0.179218	12.5003	31.4578	CTR9
neutral amino acid transport (GO:0015804)	1/28	0.0807369	0.179218	12.5003	31.4578	SLC3A2
nucleotide-binding oligomerization domain containing signaling pathway (GO:0070423)	1/28	0.0807369	0.179218	12.5003	31.4578	CASP8
regulation of plasma membrane bounded cell projection organization (GO:0120035)	1/28	0.0807369	0.179218	12.5003	31.4578	GSK3B
regulation of protein transport (GO:0051223)	1/28	0.0807369	0.179218	12.5003	31.4578	SCFD1
regulation of sodium ion transmembrane transport (GO:1902305)	1/28	0.0807369	0.179218	12.5003	31.4578	ATP2B4
glycogen metabolic process (GO:0005977)	1/28	0.0807369	0.179218	12.5003	31.4578	GSK3B
histone mRNA metabolic process (GO:0008334)	1/28	0.0807369	0.179218	12.5003	31.4578	NCBP1
internal peptidyl-lysine acetylation (GO:0018393)	1/28	0.0807369	0.179218	12.5003	31.4578	PHF20
L-amino acid transport (GO:0015807)	1/28	0.0807369	0.179218	12.5003	31.4578	SLC3A2
negative regulation of cellular macromolecule biosynthetic process (GO:2000113)	4/547	0.0815627	0.180555	2.55157	6.3952	GSK3B;CRY1;BRCA1;CCAR2
regulation of fatty acid biosynthetic process (GO:0042304)	1/29	0.0834985	0.182343	12.0533	29.9274	BRCA1
negative regulation of transferase activity (GO:0051348)	1/29	0.0834985	0.182343	12.0533	29.9274	GSK3B
regulation of response to biotic stimulus (GO:0002831)	1/29	0.0834985	0.182343	12.0533	29.9274	CASP8
positive regulation of dephosphorylation (GO:0035306)	1/29	0.0834985	0.182343	12.0533	29.9274	SYMPK
protein K11-linked ubiquitination (GO:0070979)	1/29	0.0834985	0.182343	12.0533	29.9274	ANAPC4
peptide biosynthetic process (GO:0043043)	2/162	0.0851244	0.182439	4.26293	10.5023	RPS8;RPL18
rRNA metabolic process (GO:0016072)	2/162	0.0851244	0.182439	4.26293	10.5023	DIS3;RPL18
regulation of cation transmembrane transport (GO:1904062)	1/30	0.086252	0.182439	11.6371	28.5164	ATP2B4
regulation of long-term synaptic potentiation (GO:1900271)	1/30	0.086252	0.182439	11.6371	28.5164	GSK3B
peptidyl-lysine trimethylation (GO:0018023)	1/30	0.086252	0.182439	11.6371	28.5164	CTR9
plasma membrane invagination (GO:0099024)	1/30	0.086252	0.182439	11.6371	28.5164	ARHGAP25
extrinsic apoptotic signaling pathway via death domain receptors (GO:0008625)	1/30	0.086252	0.182439	11.6371	28.5164	CASP8
histone H3-K4 methylation (GO:0051568)	1/30	0.086252	0.182439	11.6371	28.5164	CTR9
maturation of SSU-rRNA from tricistronic rRNA transcript (SSU-rRNA, 5.8S rRNA, LSU-rRNA) (GO:0000462)	1/30	0.086252	0.182439	11.6371	28.5164	RPS8
TRIF-dependent toll-like receptor signaling pathway (GO:0035666)	1/30	0.086252	0.182439	11.6371	28.5164	CASP8
microtubule polymerization (GO:0046785)	1/30	0.086252	0.182439	11.6371	28.5164	RANBP9
ncRNA catabolic process (GO:0034661)	1/30	0.086252	0.182439	11.6371	28.5164	DIS3
protein palmitoylation (GO:0018345)	1/31	0.0889974	0.184384	11.2486	27.212	ZDHHC24
receptor signaling pathway via JAK-STAT (GO:0007259)	1/31	0.0889974	0.184384	11.2486	27.212	CTR9
regulation of cellular pH (GO:0030641)	1/31	0.0889974	0.184384	11.2486	27.212	SLC9A8
negative regulation of proteasomal ubiquitin-dependent protein catabolic process (GO:0032435)	1/31	0.0889974	0.184384	11.2486	27.212	CCAR2
negative regulation of response to DNA damage stimulus (GO:2001021)	1/31	0.0889974	0.184384	11.2486	27.212	CCAR2
peptide cross-linking (GO:0018149)	1/31	0.0889974	0.184384	11.2486	27.212	FLG
positive regulation of RNA splicing (GO:0033120)	1/31	0.0889974	0.184384	11.2486	27.212	NCBP1
MyD88-independent toll-like receptor signaling pathway (GO:0002756)	1/31	0.0889974	0.184384	11.2486	27.212	CASP8
7-methylguanosine mRNA capping (GO:0006370)	1/32	0.0917346	0.185768	10.8852	26.0031	NCBP1
7-methylguanosine RNA capping (GO:0009452)	1/32	0.0917346	0.185768	10.8852	26.0031	NCBP1
regulation of dendrite morphogenesis (GO:0048814)	1/32	0.0917346	0.185768	10.8852	26.0031	GSK3B
regulation of intracellular estrogen receptor signaling pathway (GO:0033146)	1/32	0.0917346	0.185768	10.8852	26.0031	BRCA1
endodermal cell differentiation (GO:0035987)	1/32	0.0917346	0.185768	10.8852	26.0031	CTR9
positive regulation of glucose transmembrane transport (GO:0010828)	1/32	0.0917346	0.185768	10.8852	26.0031	ARPP19
positive regulation of immune effector process (GO:0002699)	1/32	0.0917346	0.185768	10.8852	26.0031	ANKRD17
RNA biosynthetic process (GO:0032774)	1/32	0.0917346	0.185768	10.8852	26.0031	POLA2
metal ion export (GO:0070839)	1/32	0.0917346	0.185768	10.8852	26.0031	ATP2B4
neuron projection development (GO:0031175)	2/171	0.0932955	0.186618	4.03407	9.56876	GSK3B;DNM2
positive regulation of I-kappaB kinase/NF-kappaB signaling (GO:0043123)	2/171	0.0932955	0.186618	4.03407	9.56876	ANKRD17;CASP8
apoptotic mitochondrial changes (GO:0008637)	1/33	0.0944638	0.186618	10.5445	24.8801	CCAR2
regulation of histone acetylation (GO:0035065)	1/33	0.0944638	0.186618	10.5445	24.8801	BRCA1
neuron projection extension (GO:1990138)	1/33	0.0944638	0.186618	10.5445	24.8801	IQGAP1
regulation of neurotransmitter secretion (GO:0046928)	1/33	0.0944638	0.186618	10.5445	24.8801	GSK3B
exonucleolytic catabolism of deadenylated mRNA (GO:0043928)	1/33	0.0944638	0.186618	10.5445	24.8801	DIS3
positive regulation of histone modification (GO:0031058)	1/33	0.0944638	0.186618	10.5445	24.8801	BRCA1
positive regulation of organelle organization (GO:0010638)	1/33	0.0944638	0.186618	10.5445	24.8801	GSK3B
mitotic G2 DNA damage checkpoint signaling (GO:0007095)	1/33	0.0944638	0.186618	10.5445	24.8801	BRCA1
rRNA processing (GO:0006364)	2/173	0.0951417	0.187499	3.98649	9.37777	DIS3;RPL18
mitochondrion organization (GO:0007005)	2/175	0.0969984	0.190134	3.94	9.19227	MIGA1;DNM2
negative regulation of blood vessel endothelial cell migration (GO:0043537)	1/34	0.0971848	0.190134	10.2244	23.8346	ATP2B4
positive regulation of protein dephosphorylation (GO:0035307)	1/34	0.0971848	0.190134	10.2244	23.8346	SYMPK
regulation of mitotic cell cycle (GO:0007346)	2/178	0.0998031	0.190822	3.87226	8.92383	ANAPC4;IQGAP1
regulation of autophagosome assembly (GO:2000785)	1/35	0.0998979	0.190822	9.92323	22.8592	SCFD1
cellular response to amyloid-beta (GO:1904646)	1/35	0.0998979	0.190822	9.92323	22.8592	GSK3B
nuclear-transcribed mRNA catabolic process, exonucleolytic (GO:0000291)	1/35	0.0998979	0.190822	9.92323	22.8592	DIS3
regulation of postsynaptic membrane potential (GO:0060078)	1/35	0.0998979	0.190822	9.92323	22.8592	GSK3B
regulation of regulated secretory pathway (GO:1903305)	1/35	0.0998979	0.190822	9.92323	22.8592	GSK3B
positive regulation of cell cycle G1/S phase transition (GO:1902808)	1/35	0.0998979	0.190822	9.92323	22.8592	ANKRD17
response to estrogen (GO:0043627)	1/35	0.0998979	0.190822	9.92323	22.8592	BRCA1
response to exogenous dsRNA (GO:0043330)	1/35	0.0998979	0.190822	9.92323	22.8592	SLC3A2
maturation of SSU-rRNA (GO:0030490)	1/35	0.0998979	0.190822	9.92323	22.8592	RPS8
positive regulation of protein phosphorylation (GO:0001934)	3/371	0.100234	0.191012	2.7992	6.43885	ATP2B4;IQGAP1;RSPO1
negative regulation of cellular protein localization (GO:1903828)	1/36	0.102603	0.191021	9.63923	21.9474	GSK3B
regulation of cell cycle G1/S phase transition (GO:1902806)	1/36	0.102603	0.191021	9.63923	21.9474	ATP2B4
regulation of microtubule-based process (GO:0032886)	1/36	0.102603	0.191021	9.63923	21.9474	GSK3B
regulation of mRNA processing (GO:0050684)	1/36	0.102603	0.191021	9.63923	21.9474	NCBP1
regulation of receptor internalization (GO:0002090)	1/36	0.102603	0.191021	9.63923	21.9474	RSPO1
regulation of sodium ion transport (GO:0002028)	1/36	0.102603	0.191021	9.63923	21.9474	ATP2B4
positive regulation of mitotic nuclear division (GO:0045840)	1/36	0.102603	0.191021	9.63923	21.9474	ANAPC4
positive regulation of myeloid leukocyte differentiation (GO:0002763)	1/36	0.102603	0.191021	9.63923	21.9474	CASP8
membrane fusion (GO:0061025)	1/36	0.102603	0.191021	9.63923	21.9474	DNM2
transferrin transport (GO:0033572)	1/36	0.102603	0.191021	9.63923	21.9474	DNM2
regulation of glucose import (GO:0046324)	1/37	0.1053	0.192931	9.371	21.0936	ARPP19
regulation of intracellular pH (GO:0051453)	1/37	0.1053	0.192931	9.371	21.0936	SLC9A8
regulation of microtubule cytoskeleton organization (GO:0070507)	1/37	0.1053	0.192931	9.371	21.0936	GSK3B
phagocytosis, engulfment (GO:0006911)	1/37	0.1053	0.192931	9.371	21.0936	ARHGAP25
positive regulation of calcium ion transport (GO:0051928)	1/37	0.1053	0.192931	9.371	21.0936	STIM2
positive regulation of cytokinesis (GO:0032467)	1/37	0.1053	0.192931	9.371	21.0936	CIT
regulation of transport (GO:0051049)	1/37	0.1053	0.192931	9.371	21.0936	SCFD1
negative regulation of endothelial cell migration (GO:0010596)	1/38	0.107989	0.194766	9.11727	20.2925	ATP2B4
negative regulation of G0 to G1 transition (GO:0070317)	1/38	0.107989	0.194766	9.11727	20.2925	BRCA1
negative regulation of proteasomal protein catabolic process (GO:1901799)	1/38	0.107989	0.194766	9.11727	20.2925	CCAR2
negative regulation of ubiquitin-dependent protein catabolic process (GO:2000059)	1/38	0.107989	0.194766	9.11727	20.2925	CCAR2
DNA replication initiation (GO:0006270)	1/38	0.107989	0.194766	9.11727	20.2925	POLA2
regulation of phosphoprotein phosphatase activity (GO:0043666)	1/38	0.107989	0.194766	9.11727	20.2925	GSK3B
synaptic vesicle endocytosis (GO:0048488)	1/38	0.107989	0.194766	9.11727	20.2925	DNM2
protein monoubiquitination (GO:0006513)	1/39	0.11067	0.196531	8.8769	19.5398	CTR9
negative regulation of cellular metabolic process (GO:0031324)	1/39	0.11067	0.196531	8.8769	19.5398	BRCA1
regulation of dendrite development (GO:0050773)	1/39	0.11067	0.196531	8.8769	19.5398	GSK3B
regulation of exit from mitosis (GO:0007096)	1/39	0.11067	0.196531	8.8769	19.5398	ANAPC4
regulation of intracellular transport (GO:0032386)	1/39	0.11067	0.196531	8.8769	19.5398	SCFD1
regulation of receptor-mediated endocytosis (GO:0048259)	1/39	0.11067	0.196531	8.8769	19.5398	RSPO1
regulation of viral entry into host cell (GO:0046596)	1/39	0.11067	0.196531	8.8769	19.5398	TRIM11
negative regulation of I-kappaB kinase/NF-kappaB signaling (GO:0043124)	1/40	0.113343	0.199524	8.64885	18.8314	CASP8
carboxylic acid metabolic process (GO:0019752)	1/40	0.113343	0.199524	8.64885	18.8314	SLC2A3
nucleocytoplasmic transport (GO:0006913)	1/40	0.113343	0.199524	8.64885	18.8314	NCBP1
regulation of nitric oxide biosynthetic process (GO:0045428)	1/40	0.113343	0.199524	8.64885	18.8314	ATP2B4
regulation of G0 to G1 transition (GO:0070316)	1/41	0.116009	0.201148	8.4322	18.1637	BRCA1
nucleobase-containing compound catabolic process (GO:0034655)	1/41	0.116009	0.201148	8.4322	18.1637	NCBP1
regulation of response to DNA damage stimulus (GO:2001020)	1/41	0.116009	0.201148	8.4322	18.1637	CRY1
gluconeogenesis (GO:0006094)	1/41	0.116009	0.201148	8.4322	18.1637	CRY1
regulation of viral transcription (GO:0046782)	1/41	0.116009	0.201148	8.4322	18.1637	TRIM11
hexose metabolic process (GO:0019318)	1/41	0.116009	0.201148	8.4322	18.1637	PMM2
keratinocyte differentiation (GO:0030216)	1/41	0.116009	0.201148	8.4322	18.1637	FLG
calcium ion transmembrane import into cytosol (GO:0097553)	1/42	0.118666	0.204876	8.22613	17.5335	ATP2B4
nucleic acid-templated transcription (GO:0097659)	1/42	0.118666	0.204876	8.22613	17.5335	RNPS1
regulation of cytokine production involved in inflammatory response (GO:1900015)	1/43	0.121316	0.20856	8.02986	16.9379	CHID1
natural killer cell activation (GO:0030101)	1/43	0.121316	0.20856	8.02986	16.9379	CASP8
ncRNA processing (GO:0034470)	2/201	0.12202	0.209324	3.42072	7.19575	DIS3;RPL18
cation transmembrane transport (GO:0098655)	1/44	0.123957	0.209617	7.84273	16.3742	SLC3A2
neurogenesis (GO:0022008)	1/44	0.123957	0.209617	7.84273	16.3742	CIT
positive regulation of cell division (GO:0051781)	1/44	0.123957	0.209617	7.84273	16.3742	CIT
positive regulation of cell-matrix adhesion (GO:0001954)	1/44	0.123957	0.209617	7.84273	16.3742	GSK3B
response to amyloid-beta (GO:1904645)	1/44	0.123957	0.209617	7.84273	16.3742	GSK3B
hexose biosynthetic process (GO:0019319)	1/44	0.123957	0.209617	7.84273	16.3742	CRY1
regulation of angiogenesis (GO:0045765)	2/203	0.124006	0.209617	3.38634	7.06874	ATP2B4;BRCA1
protein modification by small protein conjugation (GO:0032446)	3/409	0.124375	0.209801	2.53228	5.27842	CTR9;BRCA1;TRIM11
amino acid transmembrane transport (GO:0003333)	1/45	0.126591	0.210898	7.6641	15.8401	SLC3A2
regulation of DNA repair (GO:0006282)	1/45	0.126591	0.210898	7.6641	15.8401	BRCA1
positive regulation of response to biotic stimulus (GO:0002833)	1/45	0.126591	0.210898	7.6641	15.8401	ANKRD17
mitotic G2/M transition checkpoint (GO:0044818)	1/45	0.126591	0.210898	7.6641	15.8401	BRCA1
zymogen activation (GO:0031638)	1/45	0.126591	0.210898	7.6641	15.8401	CASP8
protein deacetylation (GO:0006476)	1/45	0.126591	0.210898	7.6641	15.8401	MTA1
positive regulation of nucleocytoplasmic transport (GO:0046824)	1/46	0.129217	0.213513	7.49341	15.3335	GSK3B
positive regulation of organelle assembly (GO:1902117)	1/46	0.129217	0.213513	7.49341	15.3335	G3BP2
spliceosomal complex assembly (GO:0000245)	1/46	0.129217	0.213513	7.49341	15.3335	NCBP1
postreplication repair (GO:0006301)	1/46	0.129217	0.213513	7.49341	15.3335	BRCA1
mitotic cell cycle phase transition (GO:0044772)	2/209	0.130013	0.214282	3.28719	6.70627	ARPP19;DNM2
regulation of transcription, DNA-templated (GO:0006355)	10/2244	0.130214	0.214282	1.58514	3.23143	PHF20;CTR9;ATP2B4;CRY1;BRCA1;HNRNPAB;CCAR2;PPARGC1B;DNM2;SPDEF
regulation of cellular metabolic process (GO:0031323)	1/47	0.131836	0.214333	7.33014	14.8523	RSPO1
regulation of protein localization to nucleus (GO:1900180)	1/47	0.131836	0.214333	7.33014	14.8523	GSK3B
epidermal growth factor receptor signaling pathway (GO:0007173)	1/47	0.131836	0.214333	7.33014	14.8523	IQGAP1
glycosphingolipid metabolic process (GO:0006687)	1/47	0.131836	0.214333	7.33014	14.8523	ESYT1
histone deacetylation (GO:0016575)	1/47	0.131836	0.214333	7.33014	14.8523	MTA1
positive regulation of neuron death (GO:1901216)	1/47	0.131836	0.214333	7.33014	14.8523	GSK3B
base-excision repair (GO:0006284)	1/48	0.134446	0.215685	7.17382	14.3949	NEIL3
cellular response to alcohol (GO:0097306)	1/48	0.134446	0.215685	7.17382	14.3949	BRCA1
regulation of mitochondrion organization (GO:0010821)	1/48	0.134446	0.215685	7.17382	14.3949	GSK3B
positive regulation of DNA repair (GO:0045739)	1/48	0.134446	0.215685	7.17382	14.3949	BRCA1
histone H4 acetylation (GO:0043967)	1/48	0.134446	0.215685	7.17382	14.3949	PHF20
negative regulation of multicellular organismal process (GO:0051241)	2/214	0.13507	0.215685	3.20885	6.42399	GSK3B;ATP2B4
positive regulation of GTPase activity (GO:0043547)	2/214	0.13507	0.215685	3.20885	6.42399	GSK3B;ARHGAP25
positive regulation of protein modification process (GO:0031401)	2/214	0.13507	0.215685	3.20885	6.42399	SYMPK;RSPO1
translation (GO:0006412)	2/214	0.13507	0.215685	3.20885	6.42399	RPS8;RPL18
receptor internalization (GO:0031623)	1/49	0.137049	0.217129	7.02401	13.9596	DNM2
cellular response to mechanical stimulus (GO:0071260)	1/49	0.137049	0.217129	7.02401	13.9596	CASP8
RNA catabolic process (GO:0006401)	1/49	0.137049	0.217129	7.02401	13.9596	NCBP1
mitotic cytokinesis (GO:0000281)	1/49	0.137049	0.217129	7.02401	13.9596	CIT
regulation of cell growth (GO:0001558)	2/217	0.138126	0.218406	3.16359	6.26262	NCBP1;CCAR2
amino acid transport (GO:0006865)	1/50	0.139645	0.219093	6.88032	13.545	SLC3A2
negative regulation of ERK1 and ERK2 cascade (GO:0070373)	1/50	0.139645	0.219093	6.88032	13.545	RANBP9
positive regulation of ion transport (GO:0043270)	1/50	0.139645	0.219093	6.88032	13.545	STIM2
iron ion transport (GO:0006826)	1/50	0.139645	0.219093	6.88032	13.545	DNM2
regulation of axonogenesis (GO:0050770)	1/51	0.142232	0.221433	6.74237	13.1496	GSK3B
negative regulation of protein ubiquitination (GO:0031397)	1/51	0.142232	0.221433	6.74237	13.1496	CRY1
regulation of protein modification process (GO:0031399)	1/51	0.142232	0.221433	6.74237	13.1496	CCAR2
intrinsic apoptotic signaling pathway in response to DNA damage (GO:0008630)	1/51	0.142232	0.221433	6.74237	13.1496	BRCA1
regulation of intracellular signal transduction (GO:1902531)	3/437	0.143394	0.222449	2.36551	4.59419	PHF20;BRCA1;ARHGAP25
negative regulation of protein-containing complex assembly (GO:0031333)	1/52	0.144812	0.222449	6.60984	12.7723	GSK3B
plasma membrane bounded cell projection morphogenesis (GO:0120039)	1/52	0.144812	0.222449	6.60984	12.7723	DNM2
glycolipid metabolic process (GO:0006664)	1/52	0.144812	0.222449	6.60984	12.7723	ESYT1
response to peptide hormone (GO:0043434)	1/52	0.144812	0.222449	6.60984	12.7723	CRY1
positive regulation of protein localization to cell periphery (GO:1904377)	1/52	0.144812	0.222449	6.60984	12.7723	ATP2B4
positive regulation of protein localization to plasma membrane (GO:1903078)	1/52	0.144812	0.222449	6.60984	12.7723	ATP2B4
regulation of I-kappaB kinase/NF-kappaB signaling (GO:0043122)	2/224	0.145315	0.222799	3.06275	5.90759	ANKRD17;CASP8
regulation of DNA replication (GO:0006275)	1/53	0.147384	0.224691	6.4824	12.4119	ANKRD17
cellular macromolecule catabolic process (GO:0044265)	1/53	0.147384	0.224691	6.4824	12.4119	NCBP1
epidermal cell differentiation (GO:0009913)	1/53	0.147384	0.224691	6.4824	12.4119	FLG
negative regulation of transcription by RNA polymerase II (GO:0000122)	4/684	0.149007	0.226738	2.02311	3.85151	MTA1;CTR9;CRY1;SPDEF
regulation of alternative mRNA splicing, via spliceosome (GO:0000381)	1/54	0.149949	0.226889	6.35977	12.0674	RNPS1
regulation of proteasomal protein catabolic process (GO:0061136)	1/54	0.149949	0.226889	6.35977	12.0674	TMF1
regulation of proteolysis (GO:0030162)	1/54	0.149949	0.226889	6.35977	12.0674	CASP8
regulation of blood vessel endothelial cell migration (GO:0043535)	1/55	0.152506	0.228733	6.24168	11.7378	ATP2B4
regulation of cardiac conduction (GO:1903779)	1/55	0.152506	0.228733	6.24168	11.7378	ATP2B4
negative regulation of protein modification by small protein conjugation or removal (GO:1903321)	1/55	0.152506	0.228733	6.24168	11.7378	CRY1
interstrand cross-link repair (GO:0036297)	1/55	0.152506	0.228733	6.24168	11.7378	NEIL3
apoptotic process (GO:0006915)	2/231	0.152583	0.228733	2.96808	5.58013	CASP8;CIT
protein-containing complex disassembly (GO:0032984)	1/56	0.155055	0.230727	6.12789	11.4222	GSK3B
nuclear-transcribed mRNA catabolic process, deadenylation-dependent decay (GO:0000288)	1/56	0.155055	0.230727	6.12789	11.4222	DIS3
positive regulation of establishment of protein localization to mitochondrion (GO:1903749)	1/56	0.155055	0.230727	6.12789	11.4222	CASP8
positive regulation of interleukin-1 beta production (GO:0032731)	1/56	0.155055	0.230727	6.12789	11.4222	CASP8
carboxylic acid transport (GO:0046942)	1/57	0.157597	0.23237	6.01816	11.1198	SLC3A2
cellular response to peptide (GO:1901653)	1/57	0.157597	0.23237	6.01816	11.1198	GSK3B
regulation of reactive oxygen species metabolic process (GO:2000377)	1/57	0.157597	0.23237	6.01816	11.1198	BRCA1
ribosomal large subunit biogenesis (GO:0042273)	1/57	0.157597	0.23237	6.01816	11.1198	HEATR3
positive regulation of proteolysis (GO:0045862)	1/57	0.157597	0.23237	6.01816	11.1198	CASP8
receptor metabolic process (GO:0043112)	1/58	0.160132	0.23355	5.91228	10.8299	DNM2
regulation of calcium ion transport (GO:0051924)	1/58	0.160132	0.23355	5.91228	10.8299	STIM2
chordate embryonic development (GO:0043009)	1/58	0.160132	0.23355	5.91228	10.8299	BRCA1
regulation of tumor necrosis factor-mediated signaling pathway (GO:0010803)	1/58	0.160132	0.23355	5.91228	10.8299	CASP8
positive regulation of mitochondrion organization (GO:0010822)	1/58	0.160132	0.23355	5.91228	10.8299	GSK3B
positive regulation of protein binding (GO:0032092)	1/58	0.160132	0.23355	5.91228	10.8299	GSK3B
negative regulation of nucleic acid-templated transcription (GO:1903507)	3/464	0.162599	0.236382	2.22388	4.03962	CRY1;BRCA1;CCAR2
mitotic DNA damage checkpoint signaling (GO:0044773)	1/59	0.162659	0.236382	5.81005	10.5516	BRCA1
cellular protein catabolic process (GO:0044257)	1/60	0.165178	0.239183	5.71129	10.2845	CASP8
ribonucleoprotein complex biogenesis (GO:0022613)	1/60	0.165178	0.239183	5.71129	10.2845	HEATR3
double-strand break repair via nonhomologous end joining (GO:0006303)	1/62	0.170195	0.244693	5.52348	9.78104	BRCA1
positive regulation of cysteine-type endopeptidase activity (GO:2001056)	1/62	0.170195	0.244693	5.52348	9.78104	CASP8
glucose metabolic process (GO:0006006)	1/62	0.170195	0.244693	5.52348	9.78104	CRY1
positive regulation of interleukin-1 production (GO:0032732)	1/62	0.170195	0.244693	5.52348	9.78104	CASP8
COPII vesicle coating (GO:0048208)	1/63	0.172692	0.246528	5.43412	9.54365	SCFD1
positive regulation of DNA metabolic process (GO:0051054)	1/63	0.172692	0.246528	5.43412	9.54365	BRCA1
vesicle coating (GO:0006901)	1/63	0.172692	0.246528	5.43412	9.54365	SCFD1
vesicle targeting, rough ER to cis-Golgi (GO:0048207)	1/63	0.172692	0.246528	5.43412	9.54365	SCFD1
negative regulation of cell cycle process (GO:0010948)	1/64	0.175182	0.248328	5.34759	9.31514	BRCA1
negative regulation of intrinsic apoptotic signaling pathway (GO:2001243)	1/64	0.175182	0.248328	5.34759	9.31514	CCAR2
regulation of extrinsic apoptotic signaling pathway (GO:2001236)	1/64	0.175182	0.248328	5.34759	9.31514	CASP8
regulation of innate immune response (GO:0045088)	1/64	0.175182	0.248328	5.34759	9.31514	CASP8
regulation of cell-matrix adhesion (GO:0001952)	1/65	0.177664	0.250966	5.26377	9.09507	GSK3B
protein autoubiquitination (GO:0051865)	1/65	0.177664	0.250966	5.26377	9.09507	BRCA1
ERBB signaling pathway (GO:0038127)	1/66	0.180139	0.253135	5.18253	8.88299	IQGAP1
positive regulation of cell cycle (GO:0045787)	1/66	0.180139	0.253135	5.18253	8.88299	ANKRD17
positive regulation of cell death (GO:0010942)	1/66	0.180139	0.253135	5.18253	8.88299	GSK3B
protein N-linked glycosylation (GO:0006487)	1/67	0.182607	0.25527	5.10375	8.67852	PMM2
anion transmembrane transport (GO:0098656)	1/67	0.182607	0.25527	5.10375	8.67852	SLC3A2
positive regulation of catabolic process (GO:0009896)	1/67	0.182607	0.25527	5.10375	8.67852	GSK3B
canonical Wnt signaling pathway (GO:0060070)	1/68	0.185067	0.257374	5.02732	8.48127	GSK3B
regulation of myeloid cell differentiation (GO:0045637)	1/68	0.185067	0.257374	5.02732	8.48127	CTR9
regulation of translational initiation (GO:0006446)	1/68	0.185067	0.257374	5.02732	8.48127	NCBP1
protein phosphorylation (GO:0006468)	3/496	0.186309	0.258655	2.07612	3.48861	GSK3B;CRY1;CIT
cellular response to calcium ion (GO:0071277)	1/69	0.18752	0.259891	4.95314	8.2909	IQGAP1
carbohydrate homeostasis (GO:0033500)	1/70	0.189966	0.260599	4.88111	8.10708	CRY1
negative regulation of viral process (GO:0048525)	1/70	0.189966	0.260599	4.88111	8.10708	TRIM11
COPII-coated vesicle budding (GO:0090114)	1/70	0.189966	0.260599	4.88111	8.10708	SCFD1
establishment of protein localization to membrane (GO:0090150)	1/70	0.189966	0.260599	4.88111	8.10708	ZDHHC24
positive regulation of cell-substrate adhesion (GO:0010811)	1/70	0.189966	0.260599	4.88111	8.10708	GSK3B
snRNA transcription by RNA polymerase II (GO:0042795)	1/70	0.189966	0.260599	4.88111	8.10708	NCBP1
regulation of G1/S transition of mitotic cell cycle (GO:2000045)	1/71	0.192405	0.261283	4.81114	7.92949	ANKRD17
nucleic acid metabolic process (GO:0090304)	1/71	0.192405	0.261283	4.81114	7.92949	NCBP1
positive regulation of cellular protein localization (GO:1903829)	1/71	0.192405	0.261283	4.81114	7.92949	GSK3B
histone acetylation (GO:0016573)	1/71	0.192405	0.261283	4.81114	7.92949	PHF20
snRNA transcription (GO:0009301)	1/71	0.192405	0.261283	4.81114	7.92949	NCBP1
myeloid leukocyte differentiation (GO:0002573)	1/71	0.192405	0.261283	4.81114	7.92949	CASP8
cytoskeleton-dependent cytokinesis (GO:0061640)	1/72	0.194836	0.26414	4.74314	7.75785	CIT
regulation of actin filament-based process (GO:0032970)	1/73	0.19726	0.266533	4.67702	7.59189	IQGAP1
insulin receptor signaling pathway (GO:0008286)	1/73	0.19726	0.266533	4.67702	7.59189	GSK3B
positive regulation of nucleic acid-templated transcription (GO:1903508)	3/511	0.19773	0.266721	2.01326	3.2632	BRCA1;HNRNPAB;DNM2
inorganic cation transmembrane transport (GO:0098662)	2/274	0.198579	0.26742	2.49341	4.03076	SLC9A8;ATP2B4
proteolysis involved in cellular protein catabolic process (GO:0051603)	1/74	0.199677	0.268006	4.61272	7.43134	CASP8
regulation of cytokine-mediated signaling pathway (GO:0001959)	1/74	0.199677	0.268006	4.61272	7.43134	CASP8
fibroblast growth factor receptor signaling pathway (GO:0008543)	1/75	0.202087	0.27079	4.55016	7.27596	NCBP1
actomyosin structure organization (GO:0031032)	1/76	0.20449	0.271757	4.48927	7.12552	CIT
establishment of protein localization to organelle (GO:0072594)	1/76	0.20449	0.271757	4.48927	7.12552	HEATR3
positive regulation of growth (GO:0045927)	1/76	0.20449	0.271757	4.48927	7.12552	NCBP1
water-soluble vitamin metabolic process (GO:0006767)	1/76	0.20449	0.271757	4.48927	7.12552	SLC2A3
protein import into nucleus (GO:0006606)	1/76	0.20449	0.271757	4.48927	7.12552	HEATR3
import into nucleus (GO:0051170)	1/77	0.206886	0.274039	4.42997	6.97982	HEATR3
inorganic cation import across plasma membrane (GO:0098659)	1/77	0.206886	0.274039	4.42997	6.97982	ATP2B4
protein ubiquitination (GO:0016567)	3/525	0.208545	0.275784	1.95785	3.06913	CTR9;BRCA1;TRIM11
negative regulation of blood vessel morphogenesis (GO:2000181)	1/78	0.209274	0.276297	4.37222	6.83863	ATP2B4
negative regulation of NF-kappaB transcription factor activity (GO:0032088)	1/79	0.211656	0.278078	4.31595	6.70178	G3BP2
positive regulation of proteasomal ubiquitin-dependent protein catabolic process (GO:0032436)	1/79	0.211656	0.278078	4.31595	6.70178	GSK3B
positive regulation of ubiquitin-dependent protein catabolic process (GO:2000060)	1/79	0.211656	0.278078	4.31595	6.70178	GSK3B
regulation of transcription by RNA polymerase II (GO:0006357)	9/2206	0.212111	0.278224	1.42518	2.20995	TMF1;MTA1;PHF20;CTR9;ATP2B4;CRY1;BRCA1;PPARGC1B;SPDEF
proteolysis (GO:0006508)	2/287	0.212823	0.27848	2.3781	3.67962	CASP8;PCSK7
negative regulation of cellular response to growth factor stimulus (GO:0090288)	1/80	0.21403	0.27848	4.2611	6.56908	ATP2B4
regulation of organelle organization (GO:0033043)	1/80	0.21403	0.27848	4.2611	6.56908	RBSN
regulation of protein localization to plasma membrane (GO:1903076)	1/80	0.21403	0.27848	4.2611	6.56908	ATP2B4
skin development (GO:0043588)	1/80	0.21403	0.27848	4.2611	6.56908	FLG
activation of cysteine-type endopeptidase activity involved in apoptotic process (GO:0006919)	1/81	0.216398	0.281108	4.20763	6.44035	CASP8
regulation of G protein-coupled receptor signaling pathway (GO:0008277)	1/82	0.218758	0.283263	4.15547	6.31544	CRY1
regulation of gene expression, epigenetic (GO:0040029)	1/82	0.218758	0.283263	4.15547	6.31544	MTA1
regulation of defense response (GO:0031347)	1/83	0.221111	0.284941	4.10459	6.19419	CASP8
regulation of interleukin-1 beta production (GO:0032651)	1/83	0.221111	0.284941	4.10459	6.19419	CASP8
glycoprotein biosynthetic process (GO:0009101)	1/83	0.221111	0.284941	4.10459	6.19419	PMM2
anaphase-promoting complex-dependent catabolic process (GO:0031145)	1/84	0.223458	0.287049	4.05493	6.07645	ANAPC4
regulation of cytokinesis (GO:0032465)	1/84	0.223458	0.287049	4.05493	6.07645	CIT
positive regulation of intracellular signal transduction (GO:1902533)	3/546	0.225016	0.287767	1.8801	2.80433	ANKRD17;CASP8;IQGAP1
B cell activation (GO:0042113)	1/85	0.225797	0.287767	4.00646	5.96208	CASP8
retrograde vesicle-mediated transport, Golgi to endoplasmic reticulum (GO:0006890)	1/85	0.225797	0.287767	4.00646	5.96208	SCFD1
positive regulation of protein catabolic process (GO:0045732)	1/85	0.225797	0.287767	4.00646	5.96208	GSK3B
Wnt signaling pathway, planar cell polarity pathway (GO:0060071)	1/85	0.225797	0.287767	4.00646	5.96208	DAAM1
regulation of neuron death (GO:1901214)	1/86	0.22813	0.28937	3.95912	5.85095	GSK3B
glucose homeostasis (GO:0042593)	1/86	0.22813	0.28937	3.95912	5.85095	CRY1
positive regulation of proteasomal protein catabolic process (GO:1901800)	1/86	0.22813	0.28937	3.95912	5.85095	GSK3B
innate immune response (GO:0045087)	2/302	0.229382	0.290496	2.25747	3.32383	ANKRD17;TRIM11
negative regulation of angiogenesis (GO:0016525)	1/87	0.230455	0.290496	3.91289	5.74294	ATP2B4
protein targeting to membrane (GO:0006612)	1/87	0.230455	0.290496	3.91289	5.74294	ZDHHC24
calcium ion transmembrane transport (GO:0070588)	1/87	0.230455	0.290496	3.91289	5.74294	ATP2B4
regulation of establishment of planar polarity (GO:0090175)	1/88	0.232774	0.292052	3.86772	5.63792	DAAM1
retrograde transport, endosome to Golgi (GO:0042147)	1/88	0.232774	0.292052	3.86772	5.63792	RBSN
metal ion transport (GO:0030001)	1/88	0.232774	0.292052	3.86772	5.63792	SLC3A2
protein import (GO:0017038)	1/89	0.235086	0.294495	3.82357	5.53579	HEATR3
positive regulation of autophagy (GO:0010508)	1/90	0.237391	0.296463	3.78042	5.43643	GSK3B
protein complex oligomerization (GO:0051259)	1/90	0.237391	0.296463	3.78042	5.43643	G3BP2
regulation of actin cytoskeleton organization (GO:0032956)	1/91	0.239689	0.297952	3.73823	5.33974	IQGAP1
toll-like receptor signaling pathway (GO:0002224)	1/91	0.239689	0.297952	3.73823	5.33974	CASP8
positive regulation of transport (GO:0051050)	1/91	0.239689	0.297952	3.73823	5.33974	GSK3B
cellular response to fibroblast growth factor stimulus (GO:0044344)	1/92	0.24198	0.29896	3.69696	5.24562	NCBP1
positive regulation of cellular component biogenesis (GO:0044089)	1/92	0.24198	0.29896	3.69696	5.24562	GSK3B
T cell activation (GO:0042110)	1/92	0.24198	0.29896	3.69696	5.24562	CASP8
Wnt signaling pathway (GO:0016055)	1/92	0.24198	0.29896	3.69696	5.24562	GSK3B
protein polyubiquitination (GO:0000209)	2/314	0.242697	0.299388	2.16932	3.07163	ANAPC4;BRCA1
regulation of heart contraction (GO:0008016)	1/93	0.244265	0.300405	3.6566	5.15398	ATP2B4
positive regulation of peptidyl-serine phosphorylation (GO:0033138)	1/93	0.244265	0.300405	3.6566	5.15398	ATP2B4
negative regulation of cell death (GO:0060548)	1/94	0.246543	0.302286	3.61709	5.06473	GSK3B
negative regulation of MAPK cascade (GO:0043409)	1/94	0.246543	0.302286	3.61709	5.06473	RANBP9
mRNA metabolic process (GO:0016071)	1/95	0.248814	0.304608	3.57843	4.97778	NCBP1
proteasome-mediated ubiquitin-dependent protein catabolic process (GO:0043161)	2/321	0.250483	0.306189	2.12096	2.93618	MTA1;ANAPC4
regulation of vesicle-mediated transport (GO:0060627)	1/96	0.251078	0.306452	3.54059	4.89306	SCFD1
cellular response to oxygen-containing compound (GO:1901701)	2/323	0.25271	0.307812	2.10753	2.89894	CTR9;ATP2B4
protein maturation (GO:0051604)	1/97	0.253336	0.307812	3.50353	4.81049	PCSK7
positive regulation of cold-induced thermogenesis (GO:0120162)	1/97	0.253336	0.307812	3.50353	4.81049	PPARGC1B
antigen processing and presentation of exogenous peptide antigen via MHC class II (GO:0019886)	1/98	0.255587	0.309153	3.46724	4.72999	DNM2
negative regulation of neuron death (GO:1901215)	1/98	0.255587	0.309153	3.46724	4.72999	GSK3B
regulation of peptidyl-serine phosphorylation (GO:0033135)	1/98	0.255587	0.309153	3.46724	4.72999	ATP2B4
response to UV (GO:0009411)	1/99	0.257831	0.311401	3.43168	4.65148	CCAR2
antigen processing and presentation of peptide antigen via MHC class II (GO:0002495)	1/100	0.260068	0.312701	3.39685	4.57491	DNM2
organic acid transport (GO:0015849)	1/100	0.260068	0.312701	3.39685	4.57491	SLC3A2
positive regulation of translation (GO:0045727)	1/100	0.260068	0.312701	3.39685	4.57491	EIF2S3
positive regulation of cell cycle process (GO:0090068)	1/101	0.262299	0.314915	3.36271	4.50021	CIT
regulation of protein catabolic process (GO:0042176)	1/102	0.264524	0.315244	3.32925	4.42732	GSK3B
positive regulation of cell growth (GO:0030307)	1/102	0.264524	0.315244	3.32925	4.42732	NCBP1
positive regulation of cellular protein metabolic process (GO:0032270)	1/102	0.264524	0.315244	3.32925	4.42732	CASP8
intrinsic apoptotic signaling pathway (GO:0097193)	1/102	0.264524	0.315244	3.32925	4.42732	BRCA1
positive regulation of vasculature development (GO:1904018)	1/102	0.264524	0.315244	3.32925	4.42732	BRCA1
antigen processing and presentation of exogenous peptide antigen (GO:0002478)	1/103	0.266741	0.316952	3.29644	4.35617	DNM2
cellular response to organonitrogen compound (GO:0071417)	1/103	0.266741	0.316952	3.29644	4.35617	BRCA1
intracellular protein transport (GO:0006886)	2/336	0.267195	0.317024	2.02416	2.67144	SCFD1;HEATR3
activation of GTPase activity (GO:0090630)	1/105	0.271157	0.321254	3.23272	4.21889	ARHGAP25
protein processing (GO:0016485)	1/106	0.273355	0.321969	3.20178	4.15265	PCSK7
small GTPase mediated signal transduction (GO:0007264)	1/106	0.273355	0.321969	3.20178	4.15265	G3BP2
positive regulation of protein serine/threonine kinase activity (GO:0071902)	1/106	0.273355	0.321969	3.20178	4.15265	ATP2B4
protein localization to nucleus (GO:0034504)	1/106	0.273355	0.321969	3.20178	4.15265	HEATR3
response to calcium ion (GO:0051592)	1/107	0.275547	0.324078	3.17141	4.08794	IQGAP1
positive regulation of transcription, DNA-templated (GO:0045893)	5/1183	0.280968	0.329974	1.44791	1.83814	TMF1;BRCA1;HNRNPAB;PPARGC1B;DNM2
regulation of protein kinase activity (GO:0045859)	1/110	0.282082	0.330323	3.08366	3.90254	IQGAP1
response to endoplasmic reticulum stress (GO:0034976)	1/110	0.282082	0.330323	3.08366	3.90254	GSK3B
cellular response to DNA damage stimulus (GO:0006974)	2/350	0.282799	0.330682	1.94134	2.45195	CRY1;BRCA1
regulation of Wnt signaling pathway (GO:0030111)	1/111	0.284248	0.331897	3.05547	3.8435	RSPO1
protein-containing complex subunit organization (GO:0043933)	1/112	0.286407	0.333935	3.02779	3.78577	RANBP9
ubiquitin-dependent protein catabolic process (GO:0006511)	2/354	0.287254	0.33444	1.91889	2.3936	MTA1;ANAPC4
positive regulation of metabolic process (GO:0009893)	1/113	0.28856	0.335477	3.00061	3.72931	PPARGC1B
positive regulation of cellular component organization (GO:0051130)	1/114	0.290707	0.337003	2.9739	3.67408	GSK3B
positive regulation of kinase activity (GO:0033674)	1/114	0.290707	0.337003	2.9739	3.67408	IQGAP1
cellular response to molecule of bacterial origin (GO:0071219)	1/115	0.292847	0.338997	2.94767	3.62005	CTR9
cytosolic transport (GO:0016482)	1/116	0.29498	0.339039	2.92189	3.56717	RBSN
regulation of protein-containing complex assembly (GO:0043254)	1/116	0.29498	0.339039	2.92189	3.56717	GSK3B
positive regulation of angiogenesis (GO:0045766)	1/116	0.29498	0.339039	2.92189	3.56717	BRCA1
ion transport (GO:0006811)	1/116	0.29498	0.339039	2.92189	3.56717	SLC9A8
sphingolipid metabolic process (GO:0006665)	1/116	0.29498	0.339039	2.92189	3.56717	ESYT1
positive regulation of protein-containing complex assembly (GO:0031334)	1/118	0.299229	0.343433	2.87165	3.46478	GSK3B
positive regulation of cysteine-type endopeptidase activity involved in apoptotic process (GO:0043280)	1/119	0.301344	0.34537	2.84717	3.41519	CASP8
cellular response to lipopolysaccharide (GO:0071222)	1/120	0.303452	0.346803	2.8231	3.36664	CTR9
cytoskeleton organization (GO:0007010)	1/120	0.303452	0.346803	2.8231	3.36664	RANBP9
protein transport (GO:0015031)	2/369	0.303938	0.346867	1.83905	2.19018	SCFD1;DNM2
protein homooligomerization (GO:0051260)	1/121	0.305554	0.34822	2.79944	3.31909	G3BP2
regulation of mRNA catabolic process (GO:0061013)	1/122	0.30765	0.349622	2.77616	3.27251	DIS3
potassium ion transport (GO:0006813)	1/122	0.30765	0.349622	2.77616	3.27251	SLC9A8
regulation of anatomical structure morphogenesis (GO:0022603)	1/123	0.30974	0.351503	2.75326	3.22688	GSK3B
non-canonical Wnt signaling pathway (GO:0035567)	1/124	0.311824	0.353371	2.73074	3.18218	DAAM1
protein targeting (GO:0006605)	1/125	0.313901	0.35473	2.70858	3.13837	ZDHHC24
platelet degranulation (GO:0002576)	1/125	0.313901	0.35473	2.70858	3.13837	CHID1
negative regulation of cell growth (GO:0030308)	1/126	0.315973	0.355579	2.68678	3.09544	CCAR2
negative regulation of growth (GO:0045926)	1/126	0.315973	0.355579	2.68678	3.09544	CCAR2
circulatory system development (GO:0072359)	1/126	0.315973	0.355579	2.68678	3.09544	CASP8
plasma membrane bounded cell projection organization (GO:0120036)	1/128	0.320097	0.359719	2.6442	3.0121	GSK3B
positive regulation of macromolecule metabolic process (GO:0010604)	2/384	0.320561	0.35974	1.76548	2.00856	GSK3B;BRCA1
cellular response to insulin stimulus (GO:0032869)	1/129	0.322149	0.360522	2.62341	2.97164	GSK3B
DNA-dependent DNA replication (GO:0006261)	1/129	0.322149	0.360522	2.62341	2.97164	POLA2
regulation of response to external stimulus (GO:0032101)	1/130	0.324196	0.36181	2.60294	2.93197	CASP8
protein glycosylation (GO:0006486)	1/130	0.324196	0.36181	2.60294	2.93197	PMM2
cellular response to metal ion (GO:0071248)	1/131	0.326237	0.363585	2.58279	2.89307	IQGAP1
RNA metabolic process (GO:0016070)	1/133	0.3303	0.367607	2.5434	2.81746	NCBP1
positive regulation of response to external stimulus (GO:0032103)	1/139	0.342346	0.379708	2.43208	2.60703	ANKRD17
potassium ion transmembrane transport (GO:0071805)	1/139	0.342346	0.379708	2.43208	2.60703	SLC9A8
transmembrane receptor protein tyrosine kinase signaling pathway (GO:0007169)	2/404	0.342583	0.379708	1.67593	1.79532	GSK3B;NCBP1
regulation of small GTPase mediated signal transduction (GO:0051056)	1/141	0.346313	0.382792	2.39709	2.54191	ARHGAP25
positive regulation of cellular catabolic process (GO:0031331)	1/141	0.346313	0.382792	2.39709	2.54191	GSK3B
Ras protein signal transduction (GO:0007265)	1/142	0.348288	0.384449	2.37997	2.51022	G3BP2
receptor-mediated endocytosis (GO:0006898)	1/143	0.350257	0.385045	2.36309	2.47909	DNM2
neuron development (GO:0048666)	1/143	0.350257	0.385045	2.36309	2.47909	GSK3B
nitrogen compound transport (GO:0071705)	1/143	0.350257	0.385045	2.36309	2.47909	SLC3A2
regulation of mRNA stability (GO:0043488)	1/146	0.35613	0.390968	2.31385	2.38896	DIS3
cellular protein metabolic process (GO:0044267)	2/417	0.356787	0.391159	1.62235	1.67202	RPS8;RPL18
positive regulation of cytosolic calcium ion concentration (GO:0007204)	1/147	0.358075	0.392039	2.29789	2.35996	CHRNA10
positive regulation of hydrolase activity (GO:0051345)	1/149	0.36195	0.395745	2.26661	2.30344	GSK3B
regulation of cytokine production (GO:0001817)	1/150	0.363878	0.396245	2.25128	2.2759	CASP8
cellular response to organic cyclic compound (GO:0071407)	1/150	0.363878	0.396245	2.25128	2.2759	BRCA1
response to cytokine (GO:0034097)	1/150	0.363878	0.396245	2.25128	2.2759	CASP8
actin filament organization (GO:0007015)	1/152	0.367718	0.399887	2.22124	2.22221	ARHGAP25
positive regulation of protein kinase activity (GO:0045860)	1/154	0.371535	0.403495	2.19198	2.17031	IQGAP1
peptidyl-serine phosphorylation (GO:0018105)	1/156	0.375329	0.407069	2.16348	2.1201	GSK3B
cellular response to growth factor stimulus (GO:0071363)	1/158	0.379101	0.410608	2.1357	2.07153	IQGAP1
response to lipopolysaccharide (GO:0032496)	1/159	0.380979	0.411539	2.12208	2.04783	CTR9
protein autophosphorylation (GO:0046777)	1/159	0.380979	0.411539	2.12208	2.04783	GSK3B
heart development (GO:0007507)	1/164	0.390283	0.421026	2.05646	1.93489	CASP8
negative regulation of canonical Wnt signaling pathway (GO:0090090)	1/165	0.392127	0.421889	2.04382	1.91336	GSK3B
regulation of neuron projection development (GO:0010975)	1/165	0.392127	0.421889	2.04382	1.91336	GSK3B
regulation of MAPK cascade (GO:0043408)	1/166	0.393966	0.423304	2.03133	1.89216	IQGAP1
peptidyl-serine modification (GO:0018209)	1/169	0.39945	0.428626	1.99475	1.83052	GSK3B
cation transport (GO:0006812)	1/174	0.408481	0.437735	1.93661	1.73387	SLC3A2
defense response to bacterium (GO:0042742)	1/176	0.412056	0.440982	1.91429	1.6972	ANKRD17
regulation of translation (GO:0006417)	1/178	0.415609	0.444196	1.89246	1.6616	NCBP1
regulation of immune response (GO:0050776)	1/179	0.417378	0.445498	1.88174	1.64419	CASP8
regulated exocytosis (GO:0045055)	1/180	0.419142	0.446201	1.87113	1.62703	CHID1
positive regulation of cellular biosynthetic process (GO:0031328)	1/180	0.419142	0.446201	1.87113	1.62703	ARPP19
negative regulation of cytokine production (GO:0001818)	1/182	0.422654	0.449347	1.85027	1.59345	CHID1
neutrophil degranulation (GO:0043312)	2/481	0.424971	0.451134	1.40098	1.19887	SLC2A3;IQGAP1
cellular response to cytokine stimulus (GO:0071345)	2/482	0.426009	0.451134	1.39799	1.1929	GSK3B;BRCA1
positive regulation of gene expression (GO:0010628)	2/482	0.426009	0.451134	1.39799	1.1929	GSK3B;BRCA1
endoplasmic reticulum to Golgi vesicle-mediated transport (GO:0006888)	1/185	0.427882	0.452524	1.81982	1.54486	SCFD1
neutrophil activation involved in immune response (GO:0002283)	2/485	0.429118	0.453238	1.38909	1.1752	SLC2A3;IQGAP1
neutrophil mediated immunity (GO:0002446)	2/488	0.432218	0.455917	1.3803	1.15783	SLC2A3;IQGAP1
regulation of mitotic cell cycle phase transition (GO:1901990)	1/188	0.433063	0.456213	1.79036	1.4983	ANAPC4
regulation of GTPase activity (GO:0043087)	1/189	0.43478	0.457425	1.78074	1.48321	GSK3B
negative regulation of cell differentiation (GO:0045596)	1/191	0.438199	0.459824	1.76182	1.45365	CTR9
negative regulation of Wnt signaling pathway (GO:0030178)	1/191	0.438199	0.459824	1.76182	1.45365	GSK3B
negative regulation of macromolecule metabolic process (GO:0010605)	1/194	0.443289	0.46396	1.73417	1.41081	ATP2B4
cellular response to tumor necrosis factor (GO:0071356)	1/194	0.443289	0.46396	1.73417	1.41081	BRCA1
modification-dependent protein catabolic process (GO:0019941)	1/201	0.454989	0.47559	1.67288	1.31736	ANAPC4
generation of neurons (GO:0048699)	1/202	0.456641	0.4767	1.66447	1.30471	CIT
axon guidance (GO:0007411)	1/203	0.458287	0.477802	1.65615	1.29223	RANBP9
proteasomal protein catabolic process (GO:0010498)	1/205	0.461566	0.4806	1.63975	1.26774	MTA1
cellular response to lipid (GO:0071396)	1/219	0.483977	0.503286	1.53335	1.11278	CTR9
regulation of autophagy (GO:0010506)	1/231	0.502454	0.521829	1.45247	0.999662	GSK3B
regulation of ERK1 and ERK2 cascade (GO:0070372)	1/238	0.512931	0.532026	1.40907	0.940714	RANBP9
axonogenesis (GO:0007409)	1/240	0.515884	0.534403	1.39713	0.924727	RANBP9
positive regulation of transcription by RNA polymerase II (GO:0045944)	3/908	0.516586	0.534445	1.10701	0.731193	TMF1;BRCA1;PPARGC1B
membrane organization (GO:0061024)	1/242	0.518819	0.536069	1.3854	0.909098	DNM2
anterograde trans-synaptic signaling (GO:0098916)	1/244	0.521738	0.538396	1.37386	0.893819	CHRNA10
positive regulation of DNA-binding transcription factor activity (GO:0051091)	1/246	0.524638	0.540699	1.3625	0.878879	PPARGC1B
positive regulation of signal transduction (GO:0009967)	1/252	0.533237	0.54886	1.32953	0.835994	RSPO1
positive regulation of phosphorylation (GO:0042327)	1/253	0.534655	0.54962	1.32419	0.829118	RSPO1
cellular component assembly (GO:0022607)	1/261	0.545849	0.560414	1.28292	0.776697	RANBP9
regulation of protein phosphorylation (GO:0001932)	1/266	0.55271	0.566694	1.25839	0.74613	RSPO1
negative regulation of signal transduction (GO:0009968)	1/267	0.55407	0.566694	1.2536	0.740206	CRY1
protein deubiquitination (GO:0016579)	1/267	0.55407	0.566694	1.2536	0.740206	BRCA1
positive regulation of cellular process (GO:0048522)	2/625	0.563469	0.57486	1.06919	0.613332	ANKRD17;NCBP1
positive regulation of MAPK cascade (GO:0043410)	1/274	0.563476	0.57486	1.22102	0.700415	IQGAP1
protein modification by small protein removal (GO:0070646)	1/276	0.566128	0.576836	1.21202	0.68956	BRCA1
cellular protein modification process (GO:0006464)	3/1025	0.599928	0.610229	0.974251	0.497788	FLG;GSK3B;PMM2
MAPK cascade (GO:0000165)	1/303	0.600411	0.610229	1.10214	0.562249	RANBP9
chemical synaptic transmission (GO:0007268)	1/306	0.604051	0.613158	1.09114	0.550037	CHRNA10
negative regulation of gene expression (GO:0010629)	1/322	0.622924	0.631522	1.0359	0.490325	ATP2B4
cellular protein localization (GO:0034613)	1/329	0.630901	0.638807	1.01344	0.466795	SCFD1
positive regulation of cytokine production (GO:0001819)	1/335	0.637605	0.644787	0.994925	0.447753	BRCA1
positive regulation of multicellular organismal process (GO:0051240)	1/345	0.648514	0.654999	0.96551	0.418135	PPARGC1B
supramolecular fiber organization (GO:0097435)	1/351	0.654904	0.660627	0.948668	0.40154	ARHGAP25
negative regulation of programmed cell death (GO:0043069)	1/381	0.685178	0.690304	0.872435	0.329848	GSK3B
phosphorylation (GO:0016310)	1/400	0.702984	0.707361	0.830084	0.292539	GSK3B
organelle organization (GO:0006996)	1/420	0.720658	0.724243	0.789653	0.258683	RANBP9
negative regulation of apoptotic process (GO:0043066)	1/485	0.771251	0.774126	0.681328	0.176969	GSK3B
negative regulation of cellular process (GO:0048523)	1/566	0.821839	0.823878	0.581221	0.114042	CCAR2
cytokine-mediated signaling pathway (GO:0019221)	1/621	0.849737	0.85079	0.528157	0.0859989	CTR9
regulation of cell population proliferation (GO:0042127)	1/764	0.903714	0.903714	0.425995	0.0431287	CHRNA10

## Sheet: c. Module 28 genes
Supplementary Table 6: Signature Genes
c.Module 28 genes
2208_Pos_vs_Neg			2510_Pos_vs_Neg			3209_Pos_vs_Neg			All_Pos_vs_Neg
Name	Fold change	FDR p-value	Name	Fold change	FDR p-value	Name	Fold change	FDR p-value	Name	Fold change	FDR p-value
AC008763.2	1.76	0.82	AC008763.2	4.81	0.39	AC008763.2	11.15	0.38	AC008763.2	4.75	0.2
AC019322.6	1.93	0.74	AC019322.6	3.8	0.42	AC019322.6	1	1	AC019322.6	2.44	0.31
AC098850.3	-178.71	0.08	AC098850.3	-8.32	0.32	AC098850.3	1.56	0.75	AC098850.3	-4.15	0.21
ADSL	-11.46	0.15	ADSL	-1.37	0.87	ADSL	-11.7	0.09	ADSL	-3.43	0.17
AGO1	-11.6	0.08	AGO1	-1.58	0.72	AGO1	1.11	0.85	AGO1	-2.03	0.3
ANKRD11	1.4	0.69	ANKRD11	1.66	0.47	ANKRD11	1.51	0.36	ANKRD11	1.53	0.26
ARHGEF3	-1.78	0.76	ARHGEF3	-4.8	0.3	ARHGEF3	-46.06	7.65e-05	ARHGEF3	-3.9	0.1
ARRB1	-242.05	0.06	ARRB1	-1.13	0.94	ARRB1	2.62	0.37	ARRB1	-1.3	0.82
BHLHE40	1.21	0.89	BHLHE40	1.98	0.51	BHLHE40	-19.43	6.91e-05	BHLHE40	1.24	0.79
CCAR1	1.65	0.78	CCAR1	-2.13	0.54	CCAR1	1.69	0.58	CCAR1	1.02	0.98
CD164	-1.85	0.68	CD164	-4.76	0.19	CD164	-46.41	5.03e-05	CD164	-3.9	0.04
CD2	1.37	0.89	CD2	-4.17	0.33	CD2	-1.33	0.76	CD2	-1.62	0.66
CDC73	-1.35	0.84	CDC73	-1.46	0.8	CDC73	4.56	0.03	CDC73	1.27	0.8
CFAP43	20.3	NaN	CFAP43	5.84	NaN	CFAP43	-7.73	0.71	CFAP43	4.12	0.28
CNP	1.09	0.96	CNP	-2.48	0.53	CNP	-1.94	0.6	CNP	-1.62	0.61
DDX27	-3.05	0.46	DDX27	-4.9	0.26	DDX27	-1.01	0.99	DDX27	-2.78	0.19
DUSP2	-1.74	0.64	DUSP2	1.78	0.61	DUSP2	2.25	0.64	DUSP2	1.4	0.68
DYNC2H1	2.67	NaN	DYNC2H1	-1.95	0.7	DYNC2H1	-6.87	0.21	DYNC2H1	-1.73	0.65
EHMT1	3.72	0.22	EHMT1	1.45	0.75	EHMT1	3.62	0.000744	EHMT1	2.51	0.1
FP236383.9	23.38	NaN	FP236383.9	86	0.02	FP236383.9	-16.95	0.65	FP236383.9	33.24	0.000847
GALNT7	4.92	0.44	GALNT7	1.16	0.94	GALNT7	-334.99	0.41	GALNT7	1.66	0.68
GOLGA8B	-1.45	0.82	GOLGA8B	-1.74	0.53	GOLGA8B	-2.52	0.13	GOLGA8B	-1.72	0.41
GRASP	-2.17	0.68	GRASP	6.14	0.31	GRASP	-4.22	0.4	GRASP	1.89	0.53
GSTK1	-1.26	0.85	GSTK1	1.91	0.51	GSTK1	2.41	0.25	GSTK1	1.59	0.41
GTF2I	-4.27	0.29	GTF2I	-2.62	0.46	GTF2I	-1.32	0.67	GTF2I	-2.49	0.14
HNRNPD	1.86	0.69	HNRNPD	-3.62	0.33	HNRNPD	-6.42	0.00535	HNRNPD	-1.72	0.5
HNRNPLL	-2.13	0.64	HNRNPLL	-1.24	0.88	HNRNPLL	1.88	0.49	HNRNPLL	-1.15	0.88
IMMT	-2.21	0.69	IMMT	-1.54	0.79	IMMT	-8.32	0.24	IMMT	-2.16	0.42
INTS2	-2.43	0.65	INTS2	-6.9	0.24	INTS2	1.15	0.87	INTS2	-2.53	0.32
LARP1	2.31	0.51	LARP1	1.37	0.82	LARP1	1.24	0.71	LARP1	1.64	0.45
LENG8	1.47	0.63	LENG8	2.32	0.17	LENG8	1.36	0.43	LENG8	1.81	0.08
LMNA	-1.09	0.94	LMNA	2.25	0.45	LMNA	1.44	0.52	LMNA	1.57	0.36
LRRFIP2	3.89	0.55	LRRFIP2	3.13	0.45	LRRFIP2	3.97	0.47	LRRFIP2	3.49	0.22
MACROH2A1	-17.45	0.13	MACROH2A1	-6.78	0.24	MACROH2A1	-1.18	0.89	MACROH2A1	-4.86	0.1
MAPKAPK3	-5.44	NaN	MAPKAPK3	-1.04	0.99	MAPKAPK3	-339.56	0.41	MAPKAPK3	-2.56	0.44
MCM9	-5.07	0.39	MCM9	1.14	0.93	MCM9	-3.54	0.39	MCM9	-1.78	0.52
MPRIP	1.32	0.85	MPRIP	1.36	0.72	MPRIP	4.34	1.89e-06	MPRIP	1.87	0.3
MT_CO1	1.41	0.66	MT-CO1	2.4	0.15	MT-CO1	1.07	0.78	MT-CO1	1.75	0.09
MYSM1	-1.06	0.97	MYSM1	-2.69	0.35	MYSM1	-2.48	0.09	MYSM1	-1.86	0.25
NCOA1	-1.01	0.99	NCOA1	-13.67	0.04	NCOA1	-2	0.42	NCOA1	-2.88	0.1
NFAT5	1.1	0.93	NFAT5	-1.32	0.76	NFAT5	1.79	0.09	NFAT5	1.06	0.93
NLK	-1.33	0.89	NLK	-25.82	0.06	NLK	3.01	0.47	NLK	-1.72	0.62
NMNAT3	1.96	0.73	NMNAT3	3.59	0.4	NMNAT3	1.96	0.69	NMNAT3	2.65	0.25
NPHP3	-4.79	0.45	NPHP3	-18.6	0.08	NPHP3	1.48	0.73	NPHP3	-3.68	0.17
NUP50	-2.85	0.53	NUP50	-7.2	0.16	NUP50	3.94	0.37	NUP50	-1.67	0.6
OTUD4	4.35	0.3	OTUD4	5.57	0.06	OTUD4	-1.06	0.92	OTUD4	4.02	0.02
PAQR3	-7.73	0.27	PAQR3	2.55	0.6	PAQR3	-3.41	0.59	PAQR3	-1.16	0.92
PELI1	1.16	0.92	PELI1	-4.61	0.2	PELI1	-1.86	0.2	PELI1	-1.95	0.26
PIAS1	-4.64	0.35	PIAS1	-1.61	0.71	PIAS1	1.29	0.71	PIAS1	-1.71	0.49
PICALM	-2.09	0.67	PICALM	-1.7	0.65	PICALM	1.72	0.5	PICALM	-1.33	0.73
PRRC2A	2.01	0.53	PRRC2A	3.99	0.06	PRRC2A	3.58	0.00123	PRRC2A	3.2	0.00742
RAD54L2	-3.24	0.43	RAD54L2	-3.81	0.29	RAD54L2	-1.62	0.52	RAD54L2	-2.94	0.09
RBBP4	3.88	0.44	RBBP4	2.69	0.34	RBBP4	3.9	0.07	RBBP4	3.26	0.07
RBL2	-1.24	0.88	RBL2	-1.78	0.56	RBL2	3.75	0.00616	RBL2	1.1	0.9
RNF144A	-16.01	0.09	RNF144A	-1.75	0.69	RNF144A	-5.7	0.1	RNF144A	-3.78	0.07
RPL22	-1.1	0.96	RPL22	1.44	0.81	RPL22	-2.78	0.41	RPL22	-1	1
RPS23	1.06	0.98	RPS23	-1.45	0.79	RPS23	4.43	0.01	RPS23	1.33	0.77
RSF1	3.9	0.32	RSF1	2.69	0.38	RSF1	-2.35	0.34	RSF1	2.55	0.16
RSRP1	-1.17	0.93	RSRP1	-4.37	0.28	RSRP1	2.46	0.18	RSRP1	-1.36	0.75
RTTN	1.02	0.99	RTTN	-2.66	0.52	RTTN	-2.18	0.56	RTTN	-1.8	0.53
SENP5	-1.24	0.91	SENP5	-9.69	0.1	SENP5	-21.74	4.31e-06	SENP5	-4.29	0.05
SENP7	-1.19	0.92	SENP7	-2.67	0.48	SENP7	-2.23	0.41	SENP7	-1.89	0.38
SF3B1	1.44	0.75	SF3B1	-1.02	0.98	SF3B1	1.59	0.41	SF3B1	1.27	0.67
SH3BGRL	-130.29	0.1	SH3BGRL	-1.11	0.96	SH3BGRL	-25.54	0.03	SH3BGRL	-3.87	0.19
SIPA1	1.47	0.8	SIPA1	1.59	0.74	SIPA1	2.54	0.49	SIPA1	1.73	0.46
SLX1A	1.33	0.91	SLX1A	1.68	0.79	SLX1A	5.49	0.51	SLX1A	2.24	0.53
SNW1	-1.78	0.77	SNW1	-5.73	0.28	SNW1	-427.81	0.38	SNW1	-4.15	0.12
SRPK2	1.63	0.73	SRPK2	2.92	0.34	SRPK2	2.15	0.5	SRPK2	2.29	0.17
TAF1D	1.53	0.83	TAF1D	3.62	0.39	TAF1D	-1.81	0.68	TAF1D	2.04	0.46
TCHP	-18.13	0.22	TCHP	-12.91	0.12	TCHP	-2.73	0.59	TCHP	-8.76	0.03
THUMPD1	-139.85	0.02	THUMPD1	-2.15	0.66	THUMPD1	-1.8	0.64	THUMPD1	-3.65	0.15
TLN1	2.28	0.37	TLN1	3.21	0.07	TLN1	2.1	0.05	TLN1	2.65	0.02
TPT1	-4.72	0.13	TPT1	-1.16	0.88	TPT1	2.14	0.02	TPT1	-1.24	0.73
TRA2B	2.32	0.56	TRA2B	3.24	0.21	TRA2B	-2.37	0.13	TRA2B	2.2	0.18
TRIM37	1.12	0.96	TRIM37	-1.12	0.95	TRIM37	-17.03	0.04	TRIM37	-1.32	0.82
U2AF1L5	1.5	0.85	U2AF1L5	-32.7	0.31	U2AF1L5	-302.46	0.43	U2AF1L5	-2.92	0.39
USP19	3.57	0.54	USP19	7.85	0.16	USP19	1.84	0.58	USP19	4.74	0.1
USP34	-1.03	0.98	USP34	-1.88	0.34	USP34	1.13	0.7	USP34	-1.29	0.56
VCL	1.44	0.83	VCL	-1.05	0.98	VCL	-10.37	7.66e-05	VCL	-1.11	0.92
VWA8	-1.09	0.97	VWA8	-2.94	0.43	VWA8	-3.19	0.25	VWA8	-2.01	0.39
ZNF350	-77.15	NaN	ZNF350	-33.61	0.08	ZNF350	-1.18	0.92	ZNF350	-8.44	0.06
ZNF382	13.33	NaN	ZNF382	1.36	0.89	ZNF382	2.18	0.73	ZNF382	3.43	0.25
ZNF451	-2.95	0.38	ZNF451	-1.7	0.62	ZNF451	-1.11	0.8	ZNF451	-1.79	0.35
ZNF460	-9.69	0.14	ZNF460	-4.81	0.26	ZNF460	-1.49	0.59	ZNF460	-4.15	0.05
ZNF91	-1.96	0.73	ZNF91	-3.85	0.3	ZNF91	-4	0.11	ZNF91	-3.01	0.16

## Sheet: d. Module 28 GO
Supplementary Table 6: Signature Genes
d.Module 28 GO
Term	Overlap	P-value	Adj P-value	Odds Ratio	Combined Score	Genes
regulation of gene expression (GO:0010468)	15/1079	4.45093e-05	0.03	3.80	38.04	SRPK2;ZNF451;ZNF350;ZNF460;HNRNPLL;NLK;MACROH2A1;CCAR1;RBL2;LARP1;TRA2B;AGO1;BHLHE40;HNRNPD;PICALM
peptidyl-lysine modification (GO:0018205)	5/106	8.90885e-05	0.03	12.26	114.35	ZNF451;SENP7;SENP5;NUP50;PIAS1
positive regulation of mRNA processing (GO:0050685)	3/23	0.000123379	0.03	36.39	327.55	SNW1;TRA2B;CDC73
mRNA splicing, via spliceosome (GO:0000398)	7/274	0.000166534	0.03	6.60	57.46	U2AF1L5;SRPK2;SNW1;TRA2B;HNRNPD;SF3B1;CCAR1
positive regulation of RNA splicing (GO:0033120)	3/31	0.000305559	0.04	25.98	210.30	SNW1;TRA2B;HNRNPLL
protein desumoylation (GO:0016926)	2/7	0.000369703	0.04	95.95	758.29	SENP7;SENP5
regulation of gene expression, epigenetic (GO:0040029)	4/82	0.000412902	0.04	12.56	97.86	TAF1D;RBBP4;MACROH2A1;SF3B1
RNA splicing, via transesterification reactions with bulged adenosine as nucleophile (GO:0000377)	6/251	0.000703566	0.07	6.10	44.26	U2AF1L5;SNW1;TRA2B;HNRNPD;SF3B1;CCAR1
protein modification by small protein removal (GO:0070646)	6/276	0.00114974	0.10	5.53	37.40	OTUD4;SENP7;SENP5;USP34;MYSM1;USP19
protein sumoylation (GO:0016925)	3/55	0.00165715	0.11	13.97	89.48	ZNF451;NUP50;PIAS1
mRNA processing (GO:0006397)	6/300	0.00175705	0.11	5.07	32.16	U2AF1L5;SNW1;TRA2B;HNRNPD;SF3B1;CCAR1
positive regulation of gene expression, epigenetic (GO:0045815)	3/57	0.00183698	0.11	13.46	84.77	TAF1D;MACROH2A1;SF3B1
nucleosome assembly (GO:0006334)	3/58	0.00193127	0.11	13.21	82.56	RBBP4;RSF1;MACROH2A1
positive regulation of viral process (GO:0048524)	3/63	0.00244789	0.12	12.11	72.79	SRPK2;LARP1;RSF1
negative regulation of gene expression (GO:0010629)	6/322	0.00250404	0.12	4.71	28.22	RBL2;LARP1;RBBP4;AGO1;MACROH2A1;PICALM
positive regulation of mRNA splicing, via spliceosome (GO:0048026)	2/18	0.00261298	0.12	29.97	178.23	SNW1;TRA2B
nucleotide biosynthetic process (GO:0009165)	2/18	0.00261298	0.12	29.97	178.23	ADSL;NMNAT3
regulation of histone H3-K4 methylation (GO:0051569)	2/19	0.00291235	0.12	28.20	164.68	SNW1;MACROH2A1
chromatin organization (GO:0006325)	4/142	0.00316098	0.13	7.08	40.74	RBBP4;EHMT1;RSF1;MYSM1
protein localization to chromatin (GO:0071168)	2/21	0.00355691	0.13	25.23	142.28	MCM9;MACROH2A1
chromatin assembly (GO:0031497)	3/73	0.00371891	0.13	10.37	58.02	RBBP4;RSF1;MACROH2A1
regulation of RNA splicing (GO:0043484)	3/76	0.00416529	0.14	9.94	54.50	SRPK2;TRA2B;HNRNPLL
positive regulation of gene expression (GO:0010628)	7/482	0.00442968	0.14	3.67	19.90	SRPK2;TAF1D;AGO1;HNRNPD;HNRNPLL;MACROH2A1;SF3B1
histone monoubiquitination (GO:0010390)	2/24	0.00463635	0.14	21.79	117.09	TRIM37;CDC73
protein K48-linked deubiquitination (GO:0071108)	2/24	0.00463635	0.14	21.79	117.09	OTUD4;USP34
RNA splicing, via transesterification reactions (GO:0000375)	2/25	0.00502566	0.15	20.84	110.31	TRA2B;SF3B1
regulation of multicellular organismal development (GO:2000026)	2/28	0.00628031	0.17	18.43	93.46	EHMT1;MYSM1
regulation of mRNA splicing, via spliceosome (GO:0048024)	3/90	0.0066709	0.17	8.34	41.77	SRPK2;SNW1;TRA2B
positive regulation of viral genome replication (GO:0045070)	2/29	0.00672701	0.17	17.75	88.77	SRPK2;LARP1
negative regulation of gene expression, epigenetic (GO:0045814)	2/30	0.00718774	0.17	17.11	84.47	RBBP4;MACROH2A1
CENP-A containing chromatin organization (GO:0061641)	2/30	0.00718774	0.17	17.11	84.47	RBBP4;RSF1
CENP-A containing nucleosome assembly (GO:0034080)	2/30	0.00718774	0.17	17.11	84.47	RBBP4;RSF1
positive regulation of Rho protein signal transduction (GO:0035025)	2/31	0.00766237	0.17	16.52	80.49	ARHGEF3;ARRB1
protein modification by small protein conjugation (GO:0032446)	6/409	0.00793942	0.17	3.68	17.78	RNF144A;ZNF451;NUP50;ARRB1;CDC73;PIAS1
chromatin remodeling at centromere (GO:0031055)	2/32	0.00815079	0.17	15.97	76.82	RBBP4;RSF1
positive regulation of telomere maintenance (GO:0032206)	2/32	0.00815079	0.17	15.97	76.82	HNRNPD;SLX1A
RNA splicing (GO:0008380)	3/98	0.00842957	0.17	7.63	36.45	SRPK2;TRA2B;SF3B1
negative regulation of cellular macromolecule biosynthetic process (GO:2000113)	7/547	0.00866506	0.17	3.22	15.29	ZNF91;ZNF350;LARP1;SNW1;BHLHE40;EHMT1;RSF1
chromatin remodeling (GO:0006338)	3/103	0.00965429	0.17	7.25	33.64	RBBP4;RSF1;MYSM1
negative regulation of cell cycle G1/S phase transition (GO:1902807)	2/35	0.00969751	0.17	14.52	67.30	RBL2;CDC73
negative regulation of organelle assembly (GO:1902116)	2/35	0.00969751	0.17	14.52	67.30	TCHP;TRIM37
regulation of nucleic acid-templated transcription (GO:1903506)	6/430	0.0100143	0.17	3.49	16.07	ZNF350;ZNF460;BHLHE40;HNRNPD;NLK;CCAR1
negative regulation of cellular protein localization (GO:1903828)	2/36	0.0102398	0.17	14.09	64.55	MACROH2A1;PICALM
regulation of embryonic development (GO:0045995)	2/36	0.0102398	0.17	14.09	64.55	EHMT1;NPHP3
Wnt signaling pathway, calcium modulating pathway (GO:0007223)	2/36	0.0102398	0.17	14.09	64.55	AGO1;NLK
platelet aggregation (GO:0070527)	2/36	0.0102398	0.17	14.09	64.55	TLN1;VCL
ncRNA processing (GO:0034470)	4/201	0.0106463	0.17	4.94	22.45	DDX27;AGO1;RPL22;INTS2
negative regulation of G1/S transition of mitotic cell cycle (GO:2000134)	2/37	0.0107953	0.17	13.69	61.98	RBL2;CDC73
centromere complex assembly (GO:0034508)	2/37	0.0107953	0.17	13.69	61.98	RBBP4;RSF1
negative regulation of G0 to G1 transition (GO:0070317)	2/38	0.0113639	0.17	13.31	59.57	RBBP4;EHMT1
histone exchange (GO:0043486)	2/38	0.0113639	0.17	13.31	59.57	RBBP4;RSF1
DNA replication-independent nucleosome assembly (GO:0006336)	2/39	0.0119454	0.17	12.95	57.32	RBBP4;RSF1
regulation of G0 to G1 transition (GO:0070316)	2/41	0.0131467	0.18	12.28	53.19	RBBP4;EHMT1
regulation of nervous system development (GO:0051960)	2/42	0.0137664	0.18	11.97	51.31	BHLHE40;NPHP3
negative regulation of nucleic acid-templated transcription (GO:1903507)	6/464	0.0141533	0.18	3.23	13.74	ZNF91;ZNF350;SNW1;BHLHE40;EHMT1;RSF1
regulation of cellular macromolecule biosynthetic process (GO:2000112)	6/468	0.0147084	0.18	3.20	13.49	ZNF350;ZNF460;BHLHE40;HNRNPD;NLK;CCAR1
positive regulation of transcription by RNA polymerase II (GO:0045944)	9/908	0.0148558	0.18	2.50	10.54	NCOA1;ZNF451;NFAT5;SNW1;AGO1;ARRB1;RSF1;MYSM1;CDC73
homotypic cell-cell adhesion (GO:0034109)	2/44	0.0150429	0.18	11.40	47.85	TLN1;VCL
cilium organization (GO:0044782)	4/228	0.0162368	0.18	4.34	17.89	DYNC2H1;NPHP3;RTTN;CFAP43
spliceosomal complex assembly (GO:0000245)	2/46	0.0163684	0.18	10.88	44.75	SRPK2;SF3B1
positive regulation of neuron death (GO:1901216)	2/47	0.0170492	0.18	10.64	43.32	SRPK2;PICALM
receptor internalization (GO:0031623)	2/49	0.0184465	0.18	10.19	40.67	ARRB1;PICALM
negative regulation of transcription, DNA-templated (GO:0045892)	9/948	0.0191311	0.18	2.39	9.47	ZNF91;ZNF350;SNW1;BHLHE40;EHMT1;RSF1;TRIM37;MACROH2A1;CDC73
ribonucleoprotein complex assembly (GO:0022618)	3/136	0.0202628	0.18	5.44	21.22	SRPK2;SF3B1;CDC73
regulation of skeletal muscle tissue development (GO:0048641)	1/5	0.0210721	0.18	59.26	228.73	USP19
aggresome assembly (GO:0070842)	1/5	0.0210721	0.18	59.26	228.73	TRIM37
AMP biosynthetic process (GO:0006167)	1/5	0.0210721	0.18	59.26	228.73	ADSL
R-loop disassembly (GO:0062176)	1/5	0.0210721	0.18	59.26	228.73	SRPK2
positive regulation of DNA demethylation (GO:1901537)	1/5	0.0210721	0.18	59.26	228.73	OTUD4
negative regulation of histone H3-K27 methylation (GO:0061086)	1/5	0.0210721	0.18	59.26	228.73	MACROH2A1
regulation of vitamin D receptor signaling pathway (GO:0070562)	1/5	0.0210721	0.18	59.26	228.73	SNW1
cell fate commitment involved in formation of primary germ layer (GO:0060795)	1/5	0.0210721	0.18	59.26	228.73	CDC73
positive regulation of maintenance of mitotic sister chromatid cohesion (GO:0034184)	1/5	0.0210721	0.18	59.26	228.73	MACROH2A1
positive regulation of maintenance of sister chromatid cohesion (GO:0034093)	1/5	0.0210721	0.18	59.26	228.73	MACROH2A1
kidney morphogenesis (GO:0060993)	1/5	0.0210721	0.18	59.26	228.73	NPHP3
negative regulation of transcription by RNA polymerase I (GO:0016479)	1/5	0.0210721	0.18	59.26	228.73	MACROH2A1
maintenance of animal organ identity (GO:0048496)	1/5	0.0210721	0.18	59.26	228.73	NPHP3
Toll signaling pathway (GO:0008063)	1/5	0.0210721	0.18	59.26	228.73	PELI1
membrane raft distribution (GO:0031580)	1/5	0.0210721	0.18	59.26	228.73	CD2
regulation of maintenance of mitotic sister chromatid cohesion (GO:0034182)	1/5	0.0210721	0.18	59.26	228.73	MACROH2A1
determination of pancreatic left/right asymmetry (GO:0035469)	1/5	0.0210721	0.18	59.26	228.73	NPHP3
DNA double-strand break processing involved in repair via single-strand annealing (GO:0010792)	1/5	0.0210721	0.18	59.26	228.73	SLX1A
mRNA cleavage involved in gene silencing by miRNA (GO:0035279)	1/5	0.0210721	0.18	59.26	228.73	AGO1
double-strand break repair via single-strand annealing (GO:0045002)	1/5	0.0210721	0.18	59.26	228.73	SLX1A
IRE1-mediated unfolded protein response (GO:0036498)	2/53	0.0213805	0.18	9.39	36.09	LMNA;TLN1
regulation of transcription by RNA polymerase II (GO:0006357)	16/2206	0.0224348	0.18	1.88	7.13	NCOA1;ZNF451;NFAT5;ZNF350;ZNF382;ARRB1;RSF1;MYSM1;MACROH2A1;CDC73;PIAS1;ZNF91;SNW1;AGO1;BHLHE40;TRIM37
interstrand cross-link repair (GO:0036297)	2/55	0.0229154	0.18	9.03	34.10	MCM9;SLX1A
regulation of gene silencing by RNA (GO:0060966)	2/55	0.0229154	0.18	9.03	34.10	NUP50;AGO1
regulation of posttranscriptional gene silencing (GO:0060147)	2/55	0.0229154	0.18	9.03	34.10	NUP50;AGO1
negative regulation of DNA-binding transcription factor activity (GO:0043433)	3/143	0.0230902	0.18	5.17	19.47	BHLHE40;ARRB1;TRIM37
regulation of t-circle formation (GO:1904429)	1/6	0.0252335	0.18	47.40	174.43	SLX1A
regulation of cardiac muscle hypertrophy in response to stress (GO:1903242)	1/6	0.0252335	0.18	47.40	174.43	LMNA
regulation of cellular response to hypoxia (GO:1900037)	1/6	0.0252335	0.18	47.40	174.43	USP19
inclusion body assembly (GO:0070841)	1/6	0.0252335	0.18	47.40	174.43	TRIM37
regulation of DNA demethylation (GO:1901535)	1/6	0.0252335	0.18	47.40	174.43	OTUD4
regulation of interleukin-1-mediated signaling pathway (GO:2000659)	1/6	0.0252335	0.18	47.40	174.43	OTUD4
macromolecule biosynthetic process (GO:0009059)	1/6	0.0252335	0.18	47.40	174.43	RPS23
determination of liver left/right asymmetry (GO:0071910)	1/6	0.0252335	0.18	47.40	174.43	NPHP3
regulation of transcription, DNA-templated (GO:0006355)	16/2244	0.0258747	0.18	1.84	6.73	NCOA1;NFAT5;ZNF350;ZNF460;ZNF382;EHMT1;ARRB1;RSF1;NLK;CCAR1;PIAS1;ZNF91;SNW1;BHLHE40;HNRNPD;PICALM
negative regulation of transcription by RNA polymerase II (GO:0000122)	7/684	0.0263177	0.18	2.55	9.28	ZNF451;ZNF350;SNW1;BHLHE40;TRIM37;MACROH2A1;CDC73
protein deubiquitination (GO:0016579)	4/267	0.0271003	0.18	3.69	13.31	OTUD4;USP34;MYSM1;USP19
positive regulation of transcription, DNA-templated (GO:0045893)	10/1183	0.0281793	0.18	2.13	7.60	NCOA1;ZNF451;NFAT5;SNW1;AGO1;HNRNPD;ARRB1;RSF1;MYSM1;PICALM
regulation of neurogenesis (GO:0050767)	2/62	0.0286298	0.18	7.97	28.33	SNW1;BHLHE40
peptidyl-serine phosphorylation (GO:0018105)	3/156	0.0288819	0.18	4.73	16.75	SRPK2;MAPKAPK3;NLK
positive regulation of aspartic-type endopeptidase activity involved in amyloid precursor protein catabolic process (GO:1902961)	1/7	0.0293775	0.18	39.50	139.34	PICALM
negative regulation of cell cycle phase transition (GO:1901988)	1/7	0.0293775	0.18	39.50	139.34	MACROH2A1
negative regulation of centriole replication (GO:0046600)	1/7	0.0293775	0.18	39.50	139.34	TRIM37
G protein-coupled receptor internalization (GO:0002031)	1/7	0.0293775	0.18	39.50	139.34	ARRB1
regulation of vesicle size (GO:0097494)	1/7	0.0293775	0.18	39.50	139.34	PICALM
positive regulation of histone H4 acetylation (GO:0090240)	1/7	0.0293775	0.18	39.50	139.34	ARRB1
regulation of cilium beat frequency (GO:0003356)	1/7	0.0293775	0.18	39.50	139.34	CFAP43
negative regulation of striated muscle tissue development (GO:0045843)	1/7	0.0293775	0.18	39.50	139.34	USP19
regulation of histone H3-K27 methylation (GO:0061085)	1/7	0.0293775	0.18	39.50	139.34	MACROH2A1
macropinocytosis (GO:0044351)	1/7	0.0293775	0.18	39.50	139.34	MAPKAPK3
synaptic vesicle budding from presynaptic endocytic zone membrane (GO:0016185)	1/7	0.0293775	0.18	39.50	139.34	PICALM
nicotinamide nucleotide biosynthetic process (GO:0019359)	1/7	0.0293775	0.18	39.50	139.34	NMNAT3
miRNA loading onto RISC involved in gene silencing by miRNA (GO:0035280)	1/7	0.0293775	0.18	39.50	139.34	AGO1
determination of digestive tract left/right asymmetry (GO:0071907)	1/7	0.0293775	0.18	39.50	139.34	NPHP3
ureter development (GO:0072189)	1/7	0.0293775	0.18	39.50	139.34	NPHP3
regulation of protein deubiquitination (GO:0090085)	1/7	0.0293775	0.18	39.50	139.34	OTUD4
positive regulation of Ras protein signal transduction (GO:0046579)	2/63	0.0294882	0.18	7.84	27.64	ARHGEF3;ARRB1
response to lipopolysaccharide (GO:0032496)	3/159	0.0303181	0.18	4.63	16.20	MAPKAPK3;PELI1;CDC73
negative regulation of cell cycle process (GO:0010948)	2/64	0.0303569	0.18	7.72	26.96	RBBP4;EHMT1
regulation of transcription initiation from RNA polymerase II promoter (GO:0060260)	2/64	0.0303569	0.18	7.72	26.96	ZNF451;AGO1
plasma membrane bounded cell projection assembly (GO:0120031)	4/278	0.030793	0.18	3.54	12.32	DYNC2H1;NPHP3;CFAP43;VCL
regulation of RNA metabolic process (GO:0051252)	2/65	0.0312356	0.18	7.59	26.32	TRA2B;HNRNPLL
positive regulation of cell cycle (GO:0045787)	2/66	0.0321244	0.18	7.47	25.70	SRPK2;USP19
cell-cell junction assembly (GO:0007043)	2/66	0.0321244	0.18	7.47	25.70	TLN1;VCL
regulation of viral genome replication (GO:0045069)	2/67	0.0330231	0.18	7.36	25.10	SRPK2;LARP1
regulation of gene silencing by miRNA (GO:0060964)	2/67	0.0330231	0.18	7.36	25.10	NUP50;AGO1
negative regulation of cellular process (GO:0048523)	6/566	0.0334407	0.18	2.63	8.92	TCHP;CD164;RBBP4;LMNA;CDC73;SIPA1
positive regulation of aspartic-type peptidase activity (GO:1905247)	1/8	0.0335041	0.18	33.86	114.98	PICALM
establishment of protein localization to chromatin (GO:0071169)	1/8	0.0335041	0.18	33.86	114.98	MACROH2A1
cardiac atrium development (GO:0003230)	1/8	0.0335041	0.18	33.86	114.98	NPHP3
histone H2A-K119 monoubiquitination (GO:0036353)	1/8	0.0335041	0.18	33.86	114.98	TRIM37
RNA secondary structure unwinding (GO:0010501)	1/8	0.0335041	0.18	33.86	114.98	AGO1
synaptic vesicle budding (GO:0070142)	1/8	0.0335041	0.18	33.86	114.98	PICALM
telomeric D-loop disassembly (GO:0061820)	1/8	0.0335041	0.18	33.86	114.98	SLX1A
TORC1 signaling (GO:0038202)	1/8	0.0335041	0.18	33.86	114.98	LARP1
regulation of myeloid cell differentiation (GO:0045637)	2/68	0.0339316	0.18	7.25	24.52	AGO1;CDC73
organelle assembly (GO:0070925)	5/425	0.0348166	0.18	2.90	9.74	DYNC2H1;GOLGA8B;NPHP3;CFAP43;RPS23
DNA-templated transcription, initiation (GO:0006352)	3/168	0.0348489	0.18	4.38	14.70	TAF1D;SNW1;RSF1
nuclear-transcribed mRNA catabolic process (GO:0000956)	3/171	0.036433	0.18	4.30	14.24	AGO1;RPL22;RPS23
regulation of G1/S transition of mitotic cell cycle (GO:2000045)	2/71	0.036715	0.18	6.93	22.90	RBL2;CDC73
rRNA processing (GO:0006364)	3/173	0.0375094	0.18	4.25	13.95	DDX27;RPL22;THUMPD1
epithelial cilium movement involved in determination of left/right asymmetry (GO:0060287)	1/9	0.0376133	0.18	29.62	97.18	NPHP3
regulation of aspartic-type endopeptidase activity involved in amyloid precursor protein catabolic process (GO:1902959)	1/9	0.0376133	0.18	29.62	97.18	PICALM
regulation of Wnt signaling pathway, planar cell polarity pathway (GO:2000095)	1/9	0.0376133	0.18	29.62	97.18	NPHP3
negative regulation of necroptotic process (GO:0060546)	1/9	0.0376133	0.18	29.62	97.18	PELI1
regulation of endothelial cell development (GO:1901550)	1/9	0.0376133	0.18	29.62	97.18	VCL
small RNA loading onto RISC (GO:0070922)	1/9	0.0376133	0.18	29.62	97.18	AGO1
regulation of histone H4 acetylation (GO:0090239)	1/9	0.0376133	0.18	29.62	97.18	ARRB1
regulation of Rho protein signal transduction (GO:0035023)	2/73	0.038618	0.18	6.73	21.92	ARHGEF3;ARRB1
negative regulation of cell adhesion (GO:0007162)	2/73	0.038618	0.18	6.73	21.92	CD164;SIPA1
response to molecule of bacterial origin (GO:0002237)	2/73	0.038618	0.18	6.73	21.92	MAPKAPK3;PELI1
RNA processing (GO:0006396)	3/179	0.0408358	0.18	4.10	13.12	SRPK2;HNRNPD;SF3B1
adherens junction assembly (GO:0034333)	1/10	0.0417053	0.18	26.33	83.66	VCL
histone H2B ubiquitination (GO:0033523)	1/10	0.0417053	0.18	26.33	83.66	CDC73
regulation of cilium movement (GO:0003352)	1/10	0.0417053	0.18	26.33	83.66	CFAP43
retinoic acid receptor signaling pathway (GO:0048384)	1/10	0.0417053	0.18	26.33	83.66	SNW1
positive regulation of mRNA 3'-end processing (GO:0031442)	1/10	0.0417053	0.18	26.33	83.66	CDC73
regulation of histone phosphorylation (GO:0033127)	1/10	0.0417053	0.18	26.33	83.66	MACROH2A1
positive regulation of protein sumoylation (GO:0033235)	1/10	0.0417053	0.18	26.33	83.66	PIAS1
telomeric loop disassembly (GO:0090657)	1/10	0.0417053	0.18	26.33	83.66	SLX1A
DNA replication-dependent nucleosome assembly (GO:0006335)	1/10	0.0417053	0.18	26.33	83.66	RBBP4
DNA replication-dependent nucleosome organization (GO:0034723)	1/10	0.0417053	0.18	26.33	83.66	RBBP4
dosage compensation (GO:0007549)	1/10	0.0417053	0.18	26.33	83.66	MACROH2A1
pinocytosis (GO:0006907)	1/10	0.0417053	0.18	26.33	83.66	MAPKAPK3
endodermal cell fate commitment (GO:0001711)	1/10	0.0417053	0.18	26.33	83.66	CDC73
negative regulation of blood vessel morphogenesis (GO:2000181)	2/78	0.0435354	0.18	6.29	19.71	AGO1;GTF2I
negative regulation of protein serine/threonine kinase activity (GO:0071901)	2/78	0.0435354	0.18	6.29	19.71	PAQR3;MACROH2A1
regulation of cell population proliferation (GO:0042127)	7/764	0.0438029	0.18	2.27	7.10	SRPK2;CD164;RBBP4;LMNA;CDC73;CCAR1;PIAS1
recombinational repair (GO:0000725)	2/79	0.0445456	0.18	6.21	19.31	MCM9;SLX1A
negative regulation of NF-kappaB transcription factor activity (GO:0032088)	2/79	0.0445456	0.18	6.21	19.31	ARRB1;TRIM37
positive regulation of proteasomal ubiquitin-dependent protein catabolic process (GO:0032436)	2/79	0.0445456	0.18	6.21	19.31	RNF144A;PIAS1
positive regulation of ubiquitin-dependent protein catabolic process (GO:2000060)	2/79	0.0445456	0.18	6.21	19.31	RNF144A;PIAS1
negative regulation of centrosome duplication (GO:0010826)	1/11	0.0457801	0.18	23.70	73.08	TRIM37
formation of extrachromosomal circular DNA (GO:0001325)	1/11	0.0457801	0.18	23.70	73.08	SLX1A
calcineurin-NFAT signaling cascade (GO:0033173)	1/11	0.0457801	0.18	23.70	73.08	NFAT5
negative regulation of programmed necrotic cell death (GO:0062099)	1/11	0.0457801	0.18	23.70	73.08	PELI1
negative regulation of protein localization to cell surface (GO:2000009)	1/11	0.0457801	0.18	23.70	73.08	PICALM
regulation of ERAD pathway (GO:1904292)	1/11	0.0457801	0.18	23.70	73.08	USP19
negative regulation of translation, ncRNA-mediated (GO:0040033)	1/11	0.0457801	0.18	23.70	73.08	AGO1
regulation of histone H3-K9 acetylation (GO:2000615)	1/11	0.0457801	0.18	23.70	73.08	ZNF451
t-circle formation (GO:0090656)	1/11	0.0457801	0.18	23.70	73.08	SLX1A
regulation of lipid kinase activity (GO:0043550)	1/11	0.0457801	0.18	23.70	73.08	RBL2
telomere maintenance via telomere trimming (GO:0090737)	1/11	0.0457801	0.18	23.70	73.08	SLX1A
positive regulation of transcription elongation from RNA polymerase II promoter (GO:0032968)	1/11	0.0457801	0.18	23.70	73.08	CDC73
miRNA mediated inhibition of translation (GO:0035278)	1/11	0.0457801	0.18	23.70	73.08	AGO1
desensitization of G protein-coupled receptor signaling pathway (GO:0002029)	1/11	0.0457801	0.18	23.70	73.08	ARRB1
regulation of mRNA 3'-end processing (GO:0031440)	1/11	0.0457801	0.18	23.70	73.08	CDC73
peptidyl-lysine monomethylation (GO:0018026)	1/11	0.0457801	0.18	23.70	73.08	EHMT1
positive regulation of cellular amide metabolic process (GO:0034250)	2/81	0.046592	0.18	6.05	18.55	HNRNPD;PICALM
regulation of interleukin-8 production (GO:0032677)	2/81	0.046592	0.18	6.05	18.55	CD2;ARRB1
transcription by RNA polymerase II (GO:0006366)	4/320	0.0475195	0.18	3.06	9.33	SNW1;INTS2;CDC73;GTF2I
regulation of Notch signaling pathway (GO:0008593)	2/83	0.0486724	0.18	5.90	17.83	SNW1;ARRB1
negative regulation of macromolecule metabolic process (GO:0010605)	3/194	0.0497805	0.18	3.78	11.33	RBL2;AGO1;PICALM
epithelial cell-cell adhesion (GO:0090136)	1/12	0.0498378	0.18	21.54	64.60	VCL
regulation of response to oxidative stress (GO:1902882)	1/12	0.0498378	0.18	21.54	64.60	MACROH2A1
negative regulation of cardiac muscle hypertrophy (GO:0010614)	1/12	0.0498378	0.18	21.54	64.60	LMNA
purine nucleoside monophosphate biosynthetic process (GO:0009127)	1/12	0.0498378	0.18	21.54	64.60	ADSL
purine nucleotide biosynthetic process (GO:0006164)	1/12	0.0498378	0.18	21.54	64.60	ADSL
negative regulation of cilium assembly (GO:1902018)	1/12	0.0498378	0.18	21.54	64.60	TCHP
regulation of amyloid precursor protein catabolic process (GO:1902991)	1/12	0.0498378	0.18	21.54	64.60	PICALM
negative regulation of histone acetylation (GO:0035067)	1/12	0.0498378	0.18	21.54	64.60	ZNF451
calcineurin-mediated signaling (GO:0097720)	1/12	0.0498378	0.18	21.54	64.60	NFAT5
regulation of hemopoiesis (GO:1903706)	1/12	0.0498378	0.18	21.54	64.60	MYSM1
chromatin assembly or disassembly (GO:0006333)	1/12	0.0498378	0.18	21.54	64.60	RBBP4
nuclear body organization (GO:0030575)	1/12	0.0498378	0.18	21.54	64.60	SRPK2
positive regulation of proteasomal protein catabolic process (GO:1901800)	2/86	0.0518553	0.18	5.69	16.83	RNF144A;PIAS1
negative regulation of angiogenesis (GO:0016525)	2/87	0.0529325	0.18	5.62	16.52	AGO1;GTF2I
regulation of response to stress (GO:0080134)	1/13	0.0538784	0.18	19.75	57.68	MACROH2A1
establishment of protein localization to chromosome (GO:0070199)	1/13	0.0538784	0.18	19.75	57.68	MACROH2A1
positive regulation of cell aging (GO:0090343)	1/13	0.0538784	0.18	19.75	57.68	LMNA
AMP metabolic process (GO:0046033)	1/13	0.0538784	0.18	19.75	57.68	ADSL
negative regulation of histone methylation (GO:0031061)	1/13	0.0538784	0.18	19.75	57.68	MACROH2A1
regulation of cell aging (GO:0090342)	1/13	0.0538784	0.18	19.75	57.68	LMNA
intraciliary retrograde transport (GO:0035721)	1/13	0.0538784	0.18	19.75	57.68	DYNC2H1
regulation of leukocyte adhesion to vascular endothelial cell (GO:1904994)	1/13	0.0538784	0.18	19.75	57.68	NFAT5
regulation of mRNA metabolic process (GO:1903311)	1/13	0.0538784	0.18	19.75	57.68	SRPK2
DNA replication-independent nucleosome organization (GO:0034724)	1/13	0.0538784	0.18	19.75	57.68	RBBP4
SRP-dependent cotranslational protein targeting to membrane (GO:0006614)	2/90	0.0562117	0.19	5.43	15.63	RPL22;RPS23
regulation of response to endoplasmic reticulum stress (GO:1905897)	1/14	0.057902	0.19	18.23	51.92	USP19
regulation of response to interferon-gamma (GO:0060330)	1/14	0.057902	0.19	18.23	51.92	PIAS1
regulation of retinoic acid receptor signaling pathway (GO:0048385)	1/14	0.057902	0.19	18.23	51.92	SNW1
regulation of transcription of nucleolar large rRNA by RNA polymerase I (GO:1901836)	1/14	0.057902	0.19	18.23	51.92	MACROH2A1
atrial septum development (GO:0003283)	1/14	0.057902	0.19	18.23	51.92	NPHP3
ribonucleoside monophosphate biosynthetic process (GO:0009156)	1/14	0.057902	0.19	18.23	51.92	ADSL
negative regulation of translational initiation (GO:0045947)	1/14	0.057902	0.19	18.23	51.92	LARP1
nucleoside phosphate biosynthetic process (GO:1901293)	1/14	0.057902	0.19	18.23	51.92	NMNAT3
pancreas development (GO:0031016)	1/14	0.057902	0.19	18.23	51.92	NPHP3
pre-miRNA processing (GO:0031054)	1/14	0.057902	0.19	18.23	51.92	AGO1
negative regulation of mitotic cell cycle phase transition (GO:1901991)	2/92	0.0584366	0.19	5.31	15.07	RBL2;CDC73
regulation of lipid metabolic process (GO:0019216)	2/92	0.0584366	0.19	5.31	15.07	NCOA1;MACROH2A1
cytoplasmic translation (GO:0002181)	2/93	0.0595604	0.19	5.25	14.81	RPL22;RPS23
cotranslational protein targeting to membrane (GO:0006613)	2/94	0.0606918	0.19	5.19	14.55	RPL22;RPS23
nucleosome organization (GO:0034728)	2/94	0.0606918	0.19	5.19	14.55	RSF1;MACROH2A1
positive regulation of histone H3-K4 methylation (GO:0051571)	1/15	0.0619087	0.19	16.92	47.08	SNW1
positive regulation of keratinocyte differentiation (GO:0045618)	1/15	0.0619087	0.19	16.92	47.08	MACROH2A1
stress fiber assembly (GO:0043149)	1/15	0.0619087	0.19	16.92	47.08	ARRB1
clathrin coat assembly (GO:0048268)	1/15	0.0619087	0.19	16.92	47.08	PICALM
contractile actin filament bundle assembly (GO:0030038)	1/15	0.0619087	0.19	16.92	47.08	ARRB1
nucleosome positioning (GO:0016584)	1/15	0.0619087	0.19	16.92	47.08	RSF1
regulation of non-canonical Wnt signaling pathway (GO:2000050)	1/15	0.0619087	0.19	16.92	47.08	NPHP3
endoderm development (GO:0007492)	1/15	0.0619087	0.19	16.92	47.08	DUSP2
double-strand break repair via homologous recombination (GO:0000724)	2/97	0.0641298	0.20	5.03	13.81	MCM9;SLX1A
gene expression (GO:0010467)	4/356	0.0651786	0.20	2.74	7.49	NUP50;RPL22;HNRNPD;RPS23
purine ribonucleoside monophosphate biosynthetic process (GO:0009168)	1/16	0.0658986	0.20	15.79	42.95	ADSL
negative regulation of histone modification (GO:0031057)	1/16	0.0658986	0.20	15.79	42.95	MACROH2A1
positive regulation of leukocyte adhesion to vascular endothelial cell (GO:1904996)	1/16	0.0658986	0.20	15.79	42.95	NFAT5
negative regulation of telomere maintenance (GO:0032205)	1/16	0.0658986	0.20	15.79	42.95	SLX1A
regulation of intrinsic apoptotic signaling pathway in response to DNA damage (GO:1902229)	1/16	0.0658986	0.20	15.79	42.95	TPT1
odontogenesis of dentin-containing tooth (GO:0042475)	1/16	0.0658986	0.20	15.79	42.95	ANKRD11
positive regulation by host of viral transcription (GO:0043923)	1/16	0.0658986	0.20	15.79	42.95	SNW1
regulation of transforming growth factor beta receptor signaling pathway (GO:0017015)	2/100	0.0676322	0.20	4.87	13.13	ZNF451;SNW1
positive regulation of translation (GO:0045727)	2/100	0.0676322	0.20	4.87	13.13	LARP1;HNRNPD
histone H2A monoubiquitination (GO:0035518)	1/17	0.0698717	0.20	14.81	39.40	TRIM37
histone H2A ubiquitination (GO:0033522)	1/17	0.0698717	0.20	14.81	39.40	TRIM37
RNA interference (GO:0016246)	1/17	0.0698717	0.20	14.81	39.40	AGO1
regulation of establishment of endothelial barrier (GO:1903140)	1/17	0.0698717	0.20	14.81	39.40	VCL
snRNA metabolic process (GO:0016073)	1/17	0.0698717	0.20	14.81	39.40	INTS2
positive regulation of telomere capping (GO:1904355)	1/17	0.0698717	0.20	14.81	39.40	HNRNPD
positive regulation of transcription of Notch receptor target (GO:0007221)	1/17	0.0698717	0.20	14.81	39.40	SNW1
regulation of proteasomal ubiquitin-dependent protein catabolic process (GO:0032434)	2/102	0.0700018	0.20	4.77	12.70	RNF144A;PIAS1
protein targeting to ER (GO:0045047)	2/103	0.0711968	0.20	4.73	12.49	RPL22;RPS23
protein ubiquitination (GO:0016567)	5/525	0.0728834	0.21	2.33	6.10	RNF144A;PELI1;ARRB1;TRIM37;CDC73
positive regulation of amyloid-beta formation (GO:1902004)	1/18	0.0738281	0.21	13.93	36.31	PICALM
positive regulation of cell cycle phase transition (GO:1901989)	1/18	0.0738281	0.21	13.93	36.31	CDC73
regulation of telomere maintenance via telomere lengthening (GO:1904356)	1/18	0.0738281	0.21	13.93	36.31	SLX1A
negative regulation of fibroblast proliferation (GO:0048147)	1/18	0.0738281	0.21	13.93	36.31	CDC73
negative regulation of interleukin-8 production (GO:0032717)	1/18	0.0738281	0.21	13.93	36.31	ARRB1
regulation of protein sumoylation (GO:0033233)	1/18	0.0738281	0.21	13.93	36.31	PIAS1
protein localization to nucleus (GO:0034504)	2/106	0.0748216	0.21	4.59	11.90	NUP50;LMNA
regulation of centriole replication (GO:0046599)	1/19	0.0777678	0.21	13.16	33.61	TRIM37
positive regulation of leukocyte activation (GO:0002696)	1/19	0.0777678	0.21	13.16	33.61	CD2
DNA alkylation (GO:0006305)	1/19	0.0777678	0.21	13.16	33.61	EHMT1
DNA double-strand break processing (GO:0000729)	1/19	0.0777678	0.21	13.16	33.61	SLX1A
peptidyl-lysine dimethylation (GO:0018027)	1/19	0.0777678	0.21	13.16	33.61	EHMT1
DNA methylation or demethylation (GO:0044728)	1/19	0.0777678	0.21	13.16	33.61	EHMT1
negative regulation of amyloid precursor protein catabolic process (GO:1902992)	1/19	0.0777678	0.21	13.16	33.61	PICALM
negative regulation of cell population proliferation (GO:0008285)	4/379	0.078031	0.21	2.57	6.56	CD164;RBBP4;LMNA;CDC73
regulation of Wnt signaling pathway (GO:0030111)	2/111	0.080991	0.21	4.38	11.00	NLK;CDC73
epithelial cilium movement involved in extracellular fluid movement (GO:0003351)	1/20	0.081691	0.21	12.47	31.23	NPHP3
purine ribonucleoside monophosphate metabolic process (GO:0009167)	1/20	0.081691	0.21	12.47	31.23	ADSL
gastrulation (GO:0007369)	1/20	0.081691	0.21	12.47	31.23	NPHP3
positive regulation of epidermal cell differentiation (GO:0045606)	1/20	0.081691	0.21	12.47	31.23	MACROH2A1
inositol phosphate-mediated signaling (GO:0048016)	1/20	0.081691	0.21	12.47	31.23	NFAT5
positive regulation of peptidyl-lysine acetylation (GO:2000758)	1/20	0.081691	0.21	12.47	31.23	ARRB1
regulation of lymphocyte differentiation (GO:0045619)	1/20	0.081691	0.21	12.47	31.23	CD2
post-transcriptional gene silencing by RNA (GO:0035194)	1/20	0.081691	0.21	12.47	31.23	AGO1
production of small RNA involved in gene silencing by RNA (GO:0070918)	1/20	0.081691	0.21	12.47	31.23	AGO1
regulation of programmed necrotic cell death (GO:0062098)	1/20	0.081691	0.21	12.47	31.23	PELI1
nuclear-transcribed mRNA catabolic process, nonsense-mediated decay (GO:0000184)	2/113	0.0835019	0.21	4.30	10.67	RPL22;RPS23
response to lipid (GO:0033993)	2/114	0.0847662	0.21	4.26	10.51	MAPKAPK3;PELI1
regulation of cell-substrate junction assembly (GO:0090109)	1/21	0.0855978	0.21	11.84	29.11	VCL
histone ubiquitination (GO:0016574)	1/21	0.0855978	0.21	11.84	29.11	CDC73
negative regulation of peptidyl-serine phosphorylation (GO:0033137)	1/21	0.0855978	0.21	11.84	29.11	PAQR3
negative regulation of protein localization to cell periphery (GO:1904376)	1/21	0.0855978	0.21	11.84	29.11	PICALM
rRNA modification (GO:0000154)	1/21	0.0855978	0.21	11.84	29.11	THUMPD1
negative regulation of protein localization to plasma membrane (GO:1903077)	1/21	0.0855978	0.21	11.84	29.11	PICALM
intrinsic apoptotic signaling pathway in response to DNA damage by p53 class mediator (GO:0042771)	1/21	0.0855978	0.21	11.84	29.11	SNW1
stress granule assembly (GO:0034063)	1/21	0.0855978	0.21	11.84	29.11	RPS23
NAD biosynthetic process (GO:0009435)	1/21	0.0855978	0.21	11.84	29.11	NMNAT3
positive regulation of amyloid precursor protein catabolic process (GO:1902993)	1/22	0.089488	0.22	11.28	27.22	PICALM
glutathione derivative biosynthetic process (GO:1901687)	1/22	0.089488	0.22	11.28	27.22	GSTK1
glutathione derivative metabolic process (GO:1901685)	1/22	0.089488	0.22	11.28	27.22	GSTK1
negative regulation of myeloid cell differentiation (GO:0045638)	1/22	0.089488	0.22	11.28	27.22	CDC73
regulation of chromosome organization (GO:0033044)	1/22	0.089488	0.22	11.28	27.22	HNRNPD
positive regulation of translational initiation (GO:0045948)	1/22	0.089488	0.22	11.28	27.22	LARP1
peptidyl-threonine dephosphorylation (GO:0035970)	1/22	0.089488	0.22	11.28	27.22	DUSP2
regulation of cellular response to stress (GO:0080135)	2/118	0.0898816	0.22	4.11	9.91	NUP50;USP19
regulation of telomere capping (GO:1904353)	1/23	0.093362	0.22	10.76	25.53	HNRNPD
positive regulation of histone acetylation (GO:0035066)	1/23	0.093362	0.22	10.76	25.53	ARRB1
regulation of interferon-gamma-mediated signaling pathway (GO:0060334)	1/23	0.093362	0.22	10.76	25.53	PIAS1
positive regulation of receptor internalization (GO:0002092)	1/23	0.093362	0.22	10.76	25.53	ARRB1
nucleotide metabolic process (GO:0009117)	1/23	0.093362	0.22	10.76	25.53	NMNAT3
regulation of necroptotic process (GO:0060544)	1/23	0.093362	0.22	10.76	25.53	PELI1
DNA methylation (GO:0006306)	1/23	0.093362	0.22	10.76	25.53	EHMT1
epithelium development (GO:0060429)	2/122	0.0950864	0.23	3.97	9.35	GSTK1;VCL
cellular response to organic substance (GO:0071310)	2/123	0.096401	0.23	3.94	9.22	NCOA1;NFAT5
purine nucleotide metabolic process (GO:0006163)	1/24	0.0972196	0.23	10.30	24.00	ADSL
positive regulation of cellular response to transforming growth factor beta stimulus (GO:1903846)	1/24	0.0972196	0.23	10.30	24.00	SNW1
positive regulation of neuron apoptotic process (GO:0043525)	1/24	0.0972196	0.23	10.30	24.00	SRPK2
positive regulation of transforming growth factor beta receptor signaling pathway (GO:0030511)	1/24	0.0972196	0.23	10.30	24.00	SNW1
DNA packaging (GO:0006323)	1/24	0.0972196	0.23	10.30	24.00	RBBP4
ncRNA 3'-end processing (GO:0043628)	1/24	0.0972196	0.23	10.30	24.00	INTS2
non-canonical Wnt signaling pathway (GO:0035567)	2/124	0.0977209	0.23	3.91	9.09	AGO1;NLK
platelet degranulation (GO:0002576)	2/125	0.0990459	0.23	3.88	8.97	TLN1;VCL
negative regulation of cell growth (GO:0030308)	2/126	0.100376	0.23	3.85	8.84	TCHP;SIPA1
negative regulation of growth (GO:0045926)	2/126	0.100376	0.23	3.85	8.84	TCHP;SIPA1
receptor signaling pathway via STAT (GO:0097696)	1/25	0.101061	0.23	9.87	22.61	PIAS1
negative regulation of endocytosis (GO:0045806)	1/25	0.101061	0.23	9.87	22.61	PICALM
positive regulation of DNA-templated transcription, elongation (GO:0032786)	1/25	0.101061	0.23	9.87	22.61	CDC73
cellular response to hexose stimulus (GO:0071331)	1/25	0.101061	0.23	9.87	22.61	TRA2B
muscle contraction (GO:0006936)	2/129	0.104396	0.23	3.75	8.48	TLN1;VCL
purine-containing compound biosynthetic process (GO:0072522)	1/26	0.104886	0.23	9.47	21.36	ADSL
regulation of telomere maintenance (GO:0032204)	1/26	0.104886	0.23	9.47	21.36	HNRNPD
negative regulation of intrinsic apoptotic signaling pathway in response to DNA damage (GO:1902230)	1/26	0.104886	0.23	9.47	21.36	TPT1
positive regulation of histone methylation (GO:0031062)	1/26	0.104886	0.23	9.47	21.36	SNW1
histone methylation (GO:0016571)	1/26	0.104886	0.23	9.47	21.36	EHMT1
RNA polyadenylation (GO:0043631)	1/26	0.104886	0.23	9.47	21.36	CDC73
negative regulation of protein localization to membrane (GO:1905476)	1/26	0.104886	0.23	9.47	21.36	PICALM
negative regulation of receptor-mediated endocytosis (GO:0048261)	1/26	0.104886	0.23	9.47	21.36	PICALM
snRNA processing (GO:0016180)	1/26	0.104886	0.23	9.47	21.36	INTS2
lamellipodium assembly (GO:0030032)	1/26	0.104886	0.23	9.47	21.36	VCL
negative regulation of telomere maintenance via telomere lengthening (GO:1904357)	1/26	0.104886	0.23	9.47	21.36	SLX1A
negative regulation of transposition (GO:0010529)	1/26	0.104886	0.23	9.47	21.36	ZNF91
clathrin-dependent endocytosis (GO:0072583)	1/26	0.104886	0.23	9.47	21.36	PICALM
TOR signaling (GO:0031929)	1/26	0.104886	0.23	9.47	21.36	LARP1
positive regulation of viral transcription (GO:0050434)	1/26	0.104886	0.23	9.47	21.36	RSF1
DNA geometric change (GO:0032392)	1/26	0.104886	0.23	9.47	21.36	MCM9
mRNA polyadenylation (GO:0006378)	1/26	0.104886	0.23	9.47	21.36	CDC73
negative regulation of signal transduction (GO:0009968)	3/267	0.105081	0.23	2.72	6.14	OTUD4;ARRB1;NLK
Golgi organization (GO:0007030)	2/130	0.105746	0.23	3.72	8.37	DYNC2H1;GOLGA8B
regulation of primary metabolic process (GO:0080090)	2/130	0.105746	0.23	3.72	8.37	NCOA1;MACROH2A1
regulation of toll-like receptor signaling pathway (GO:0034121)	1/27	0.108695	0.23	9.11	20.21	OTUD4
regulation of transcription elongation from RNA polymerase II promoter (GO:0034243)	1/27	0.108695	0.23	9.11	20.21	CDC73
negative regulation of plasma membrane bounded cell projection assembly (GO:0120033)	1/27	0.108695	0.23	9.11	20.21	TCHP
peptidyl-lysine methylation (GO:0018022)	1/27	0.108695	0.23	9.11	20.21	EHMT1
entrainment of circadian clock by photoperiod (GO:0043153)	1/27	0.108695	0.23	9.11	20.21	BHLHE40
regulation of cell adhesion (GO:0030155)	2/133	0.109825	0.23	3.64	8.04	CD164;SIPA1
RNA metabolic process (GO:0016070)	2/133	0.109825	0.23	3.64	8.04	AGO1;HNRNPD
bile acid and bile salt transport (GO:0015721)	1/28	0.112489	0.23	8.77	19.16	NCOA1
cristae formation (GO:0042407)	1/28	0.112489	0.23	8.77	19.16	IMMT
photoperiodism (GO:0009648)	1/28	0.112489	0.23	8.77	19.16	BHLHE40
protein localization to cell surface (GO:0034394)	1/28	0.112489	0.23	8.77	19.16	VCL
protein localization to Golgi apparatus (GO:0034067)	1/28	0.112489	0.23	8.77	19.16	PAQR3
beta-catenin-TCF complex assembly (GO:1904837)	1/29	0.116266	0.24	8.46	18.19	CDC73
negative regulation of mRNA catabolic process (GO:1902373)	1/29	0.116266	0.24	8.46	18.19	LARP1
lamellipodium organization (GO:0097581)	1/29	0.116266	0.24	8.46	18.19	VCL
transition metal ion homeostasis (GO:0055076)	1/29	0.116266	0.24	8.46	18.19	PICALM
mismatch repair (GO:0006298)	1/29	0.116266	0.24	8.46	18.19	MCM9
determination of bilateral symmetry (GO:0009855)	1/29	0.116266	0.24	8.46	18.19	NPHP3
production of miRNAs involved in gene silencing by miRNA (GO:0035196)	1/29	0.116266	0.24	8.46	18.19	AGO1
positive regulation of endopeptidase activity (GO:0010950)	1/30	0.120027	0.24	8.16	17.31	PICALM
respiratory tube development (GO:0030323)	1/30	0.120027	0.24	8.16	17.31	NPHP3
heterotypic cell-cell adhesion (GO:0034113)	1/30	0.120027	0.24	8.16	17.31	CD2
negative regulation of Notch signaling pathway (GO:0045746)	1/30	0.120027	0.24	8.16	17.31	ARRB1
snRNA 3'-end processing (GO:0034472)	1/30	0.120027	0.24	8.16	17.31	INTS2
maintenance of blood-brain barrier (GO:0035633)	1/30	0.120027	0.24	8.16	17.31	VCL
termination of RNA polymerase I transcription (GO:0006363)	1/30	0.120027	0.24	8.16	17.31	TAF1D
morphogenesis of an epithelium (GO:0002009)	1/30	0.120027	0.24	8.16	17.31	VCL
protein localization to organelle (GO:0033365)	2/142	0.122301	0.24	3.40	7.15	PAQR3;LMNA
protein-DNA complex assembly (GO:0065004)	2/143	0.123708	0.24	3.38	7.06	RSF1;MACROH2A1
receptor signaling pathway via JAK-STAT (GO:0007259)	1/31	0.123773	0.24	7.89	16.49	PIAS1
negative regulation of DNA binding (GO:0043392)	1/31	0.123773	0.24	7.89	16.49	RSF1
negative regulation of interleukin-6 production (GO:0032715)	1/31	0.123773	0.24	7.89	16.49	ARRB1
regulation of cellular component size (GO:0032535)	1/31	0.123773	0.24	7.89	16.49	PICALM
positive regulation of leukocyte cell-cell adhesion (GO:1903039)	1/31	0.123773	0.24	7.89	16.49	NFAT5
negative regulation of response to DNA damage stimulus (GO:2001021)	1/31	0.123773	0.24	7.89	16.49	TPT1
gene silencing by miRNA (GO:0035195)	1/32	0.127502	0.24	7.64	15.73	AGO1
regulation of cellular amide metabolic process (GO:0034248)	1/32	0.127502	0.24	7.64	15.73	PICALM
RNA biosynthetic process (GO:0032774)	1/32	0.127502	0.24	7.64	15.73	RSF1
cellular response to glucose stimulus (GO:0071333)	1/32	0.127502	0.24	7.64	15.73	TRA2B
liver development (GO:0001889)	1/32	0.127502	0.24	7.64	15.73	NPHP3
transcription initiation from RNA polymerase I promoter (GO:0006361)	1/32	0.127502	0.24	7.64	15.73	TAF1D
mitochondrial membrane organization (GO:0007006)	1/32	0.127502	0.24	7.64	15.73	IMMT
modulation by host of symbiont process (GO:0051851)	1/32	0.127502	0.24	7.64	15.73	SNW1
endodermal cell differentiation (GO:0035987)	1/32	0.127502	0.24	7.64	15.73	CDC73
protein K63-linked deubiquitination (GO:0070536)	1/32	0.127502	0.24	7.64	15.73	OTUD4
regulation of mRNA stability (GO:0043488)	2/146	0.127953	0.24	3.31	6.80	LARP1;HNRNPD
positive regulation of histone modification (GO:0031058)	1/33	0.131216	0.25	7.40	15.02	ARRB1
RNA stabilization (GO:0043489)	1/33	0.131216	0.25	7.40	15.02	LARP1
regulation of histone acetylation (GO:0035065)	1/33	0.131216	0.25	7.40	15.02	ARRB1
regulation of protein localization to cell surface (GO:2000008)	1/33	0.131216	0.25	7.40	15.02	PICALM
regulation of cell cycle (GO:0051726)	3/296	0.131709	0.25	2.45	4.97	SRPK2;RBBP4;SIPA1
response to cytokine (GO:0034097)	2/150	0.133667	0.25	3.22	6.48	NFAT5;MAPKAPK3
female gamete generation (GO:0007292)	1/34	0.134915	0.25	7.17	14.37	MCM9
regulation of amyloid-beta formation (GO:1902003)	1/34	0.134915	0.25	7.17	14.37	PICALM
regulation of keratinocyte differentiation (GO:0045616)	1/34	0.134915	0.25	7.17	14.37	MACROH2A1
transcription by RNA polymerase I (GO:0006360)	1/34	0.134915	0.25	7.17	14.37	TAF1D
tRNA export from nucleus (GO:0006409)	1/34	0.134915	0.25	7.17	14.37	NUP50
tRNA-containing ribonucleoprotein complex export from nucleus (GO:0071431)	1/34	0.134915	0.25	7.17	14.37	NUP50
protein destabilization (GO:0031648)	1/34	0.134915	0.25	7.17	14.37	CDC73
protein localization to chromosome (GO:0034502)	1/34	0.134915	0.25	7.17	14.37	MCM9
negative regulation of protein phosphorylation (GO:0001933)	2/152	0.136545	0.25	3.18	6.32	PAQR3;MACROH2A1
positive regulation of Wnt signaling pathway (GO:0030177)	2/153	0.13799	0.25	3.15	6.25	USP34;CDC73
positive regulation of cell cycle G1/S phase transition (GO:1902808)	1/35	0.138598	0.25	6.96	13.76	CDC73
respiratory system development (GO:0060541)	1/35	0.138598	0.25	6.96	13.76	NPHP3
lung development (GO:0030324)	1/35	0.138598	0.25	6.96	13.76	NPHP3
peptidyl-tyrosine dephosphorylation (GO:0035335)	1/35	0.138598	0.25	6.96	13.76	DUSP2
regulation of receptor internalization (GO:0002090)	1/36	0.142265	0.25	6.76	13.19	ARRB1
negative regulation of DNA metabolic process (GO:0051053)	1/36	0.142265	0.25	6.76	13.19	ZNF91
regulation of cell cycle G1/S phase transition (GO:1902806)	1/36	0.142265	0.25	6.76	13.19	CDC73
intrinsic apoptotic signaling pathway by p53 class mediator (GO:0072332)	1/36	0.142265	0.25	6.76	13.19	SNW1
negative regulation of toll-like receptor signaling pathway (GO:0034122)	1/36	0.142265	0.25	6.76	13.19	OTUD4
telomere maintenance via telomere lengthening (GO:0010833)	1/36	0.142265	0.25	6.76	13.19	SLX1A
membrane assembly (GO:0071709)	1/36	0.142265	0.25	6.76	13.19	PICALM
regulation of mRNA processing (GO:0050684)	1/36	0.142265	0.25	6.76	13.19	SRPK2
endoderm formation (GO:0001706)	1/36	0.142265	0.25	6.76	13.19	DUSP2
regulation of signal transduction by p53 class mediator (GO:1901796)	2/156	0.142344	0.25	3.09	6.03	RBBP4;EHMT1
positive regulation of apoptotic process (GO:0043065)	3/310	0.145339	0.25	2.34	4.51	SRPK2;ARHGEF3;CCAR1
tRNA transport (GO:0051031)	1/37	0.145917	0.26	6.57	12.65	NUP50
cellular macromolecule biosynthetic process (GO:0034645)	3/314	0.149317	0.26	2.31	4.39	MCM9;RPL22;RPS23
cilium assembly (GO:0060271)	3/314	0.149317	0.26	2.31	4.39	DYNC2H1;NPHP3;CFAP43
positive regulation of cell development (GO:0010720)	1/38	0.149554	0.26	6.40	12.15	SNW1
synaptic vesicle endocytosis (GO:0048488)	1/38	0.149554	0.26	6.40	12.15	PICALM
ncRNA export from nucleus (GO:0097064)	1/38	0.149554	0.26	6.40	12.15	NUP50
rRNA metabolic process (GO:0016072)	2/162	0.151138	0.26	2.98	5.62	DDX27;RPL22
peptide biosynthetic process (GO:0043043)	2/162	0.151138	0.26	2.98	5.62	RPL22;RPS23
protein monoubiquitination (GO:0006513)	1/39	0.153175	0.26	6.23	11.68	CDC73
regulation of receptor-mediated endocytosis (GO:0048259)	1/39	0.153175	0.26	6.23	11.68	PICALM
regulation of T cell differentiation (GO:0045580)	1/39	0.153175	0.26	6.23	11.68	CD2
cellular response to ketone (GO:1901655)	1/39	0.153175	0.26	6.23	11.68	LARP1
odontogenesis (GO:0042476)	1/39	0.153175	0.26	6.23	11.68	ANKRD11
double-strand break repair (GO:0006302)	2/164	0.154094	0.26	2.94	5.49	MCM9;SLX1A
proteasome-mediated ubiquitin-dependent protein catabolic process (GO:0043161)	3/321	0.156363	0.26	2.25	4.18	PELI1;ARRB1;USP19
intraciliary transport involved in cilium assembly (GO:0035735)	1/40	0.156781	0.26	6.07	11.24	DYNC2H1
organic hydroxy compound transport (GO:0015850)	1/40	0.156781	0.26	6.07	11.24	NCOA1
protein methylation (GO:0006479)	1/41	0.160372	0.27	5.92	10.83	EHMT1
regulation of viral transcription (GO:0046782)	1/41	0.160372	0.27	5.92	10.83	RSF1
regulation of cell development (GO:0060284)	1/41	0.160372	0.27	5.92	10.83	BHLHE40
nucleobase-containing compound catabolic process (GO:0034655)	1/41	0.160372	0.27	5.92	10.83	HNRNPD
peptidyl-serine modification (GO:0018209)	2/169	0.161532	0.27	2.85	5.19	SRPK2;MAPKAPK3
ATP-dependent chromatin remodeling (GO:0043044)	1/42	0.163948	0.27	5.77	10.43	RBBP4
heterophilic cell-cell adhesion via plasma membrane cell adhesion molecules (GO:0007157)	1/42	0.163948	0.27	5.77	10.43	CD164
skeletal system morphogenesis (GO:0048705)	1/42	0.163948	0.27	5.77	10.43	ANKRD11
determination of left/right symmetry (GO:0007368)	1/42	0.163948	0.27	5.77	10.43	NPHP3
regulation of purine nucleotide metabolic process (GO:1900542)	1/43	0.167508	0.27	5.63	10.06	NUP50
glutathione metabolic process (GO:0006749)	1/43	0.167508	0.27	5.63	10.06	GSTK1
regulation of carbohydrate catabolic process (GO:0043470)	1/43	0.167508	0.27	5.63	10.06	NUP50
heart looping (GO:0001947)	1/43	0.167508	0.27	5.63	10.06	NPHP3
cellular glucose homeostasis (GO:0001678)	1/43	0.167508	0.27	5.63	10.06	TRA2B
cellular response to retinoic acid (GO:0071300)	1/43	0.167508	0.27	5.63	10.06	SNW1
substantia nigra development (GO:0021762)	1/43	0.167508	0.27	5.63	10.06	CNP
DNA-dependent DNA replication maintenance of fidelity (GO:0045005)	1/43	0.167508	0.27	5.63	10.06	MCM9
natural killer cell activation (GO:0030101)	1/43	0.167508	0.27	5.63	10.06	CD2
positive regulation of receptor-mediated endocytosis (GO:0048260)	1/44	0.171054	0.27	5.50	9.71	ARRB1
mRNA catabolic process (GO:0006402)	1/44	0.171054	0.27	5.50	9.71	AGO1
mRNA stabilization (GO:0048255)	1/44	0.171054	0.27	5.50	9.71	LARP1
protein K63-linked ubiquitination (GO:0070534)	1/44	0.171054	0.27	5.50	9.71	PELI1
positive regulation of nucleic acid-templated transcription (GO:1903508)	4/511	0.172653	0.28	1.89	3.32	NCOA1;HNRNPD;RSF1;PICALM
regulation of receptor signaling pathway via JAK-STAT (GO:0046425)	1/45	0.174585	0.28	5.38	9.38	NLK
positive regulation of nervous system development (GO:0051962)	1/45	0.174585	0.28	5.38	9.38	SNW1
positive regulation of Notch signaling pathway (GO:0045747)	1/45	0.174585	0.28	5.38	9.38	SNW1
positive regulation of RNA metabolic process (GO:0051254)	1/45	0.174585	0.28	5.38	9.38	HNRNPLL
regulation of translation (GO:0006417)	2/178	0.175081	0.28	2.70	4.71	LARP1;HNRNPD
protein stabilization (GO:0050821)	2/179	0.176597	0.28	2.69	4.66	NLK;USP19
regulation of DNA metabolic process (GO:0051052)	1/46	0.178101	0.28	5.26	9.07	HNRNPD
regulation of fibroblast proliferation (GO:0048145)	1/46	0.178101	0.28	5.26	9.07	CDC73
posttranscriptional regulation of gene expression (GO:0010608)	1/46	0.178101	0.28	5.26	9.07	LARP1
regulated exocytosis (GO:0045055)	2/180	0.178116	0.28	2.67	4.61	TLN1;VCL
regulation of T cell activation (GO:0050863)	1/47	0.181602	0.28	5.14	8.77	CD2
regulation of DNA binding (GO:0051101)	1/47	0.181602	0.28	5.14	8.77	RSF1
determination of heart left/right asymmetry (GO:0061371)	1/47	0.181602	0.28	5.14	8.77	NPHP3
embryonic heart tube morphogenesis (GO:0003143)	1/47	0.181602	0.28	5.14	8.77	NPHP3
purine ribonucleotide biosynthetic process (GO:0009152)	1/48	0.185088	0.29	5.03	8.49	ADSL
negative regulation of MAP kinase activity (GO:0043407)	1/48	0.185088	0.29	5.03	8.49	PAQR3
cellular response to alcohol (GO:0097306)	1/48	0.185088	0.29	5.03	8.49	LARP1
adherens junction organization (GO:0034332)	1/49	0.18856	0.29	4.93	8.22	VCL
negative regulation of cell projection organization (GO:0031345)	1/49	0.18856	0.29	4.93	8.22	PAQR3
response to glucose (GO:0009749)	1/49	0.18856	0.29	4.93	8.22	TRA2B
RNA catabolic process (GO:0006401)	1/49	0.18856	0.29	4.93	8.22	HNRNPD
inner mitochondrial membrane organization (GO:0007007)	1/49	0.18856	0.29	4.93	8.22	IMMT
ubiquitin-dependent protein catabolic process (GO:0006511)	3/354	0.19088	0.29	2.04	3.38	RNF144A;PELI1;ARRB1
regulation of generation of precursor metabolites and energy (GO:0043467)	1/50	0.192017	0.29	4.83	7.96	NUP50
negative regulation of cell differentiation (GO:0045596)	2/191	0.194954	0.29	2.51	4.11	NPHP3;CDC73
negative regulation of Wnt signaling pathway (GO:0030178)	2/191	0.194954	0.29	2.51	4.11	NPHP3;NLK
negative regulation of protein ubiquitination (GO:0031397)	1/51	0.195459	0.29	4.73	7.72	ARRB1
intrinsic apoptotic signaling pathway in response to DNA damage (GO:0008630)	1/51	0.195459	0.29	4.73	7.72	SNW1
mitotic nuclear membrane organization (GO:0101024)	1/51	0.195459	0.29	4.73	7.72	LMNA
mitotic nuclear membrane reassembly (GO:0007084)	1/51	0.195459	0.29	4.73	7.72	LMNA
DNA duplex unwinding (GO:0032508)	1/51	0.195459	0.29	4.73	7.72	MCM9
ribosome biogenesis (GO:0042254)	2/192	0.196495	0.30	2.50	4.07	DDX27;RPL22
positive regulation of macroautophagy (GO:0016239)	1/53	0.202301	0.30	4.55	7.27	LARP1
cellular macromolecule catabolic process (GO:0044265)	1/53	0.202301	0.30	4.55	7.27	HNRNPD
positive regulation of NIK/NF-kappaB signaling (GO:1901224)	1/53	0.202301	0.30	4.55	7.27	NFAT5
regulation of alternative mRNA splicing, via spliceosome (GO:0000381)	1/54	0.2057	0.30	4.46	7.05	TRA2B
regulation of focal adhesion assembly (GO:0051893)	1/54	0.2057	0.30	4.46	7.05	VCL
negative regulation of viral genome replication (GO:0045071)	1/54	0.2057	0.30	4.46	7.05	SRPK2
nuclear membrane reassembly (GO:0031468)	1/54	0.2057	0.30	4.46	7.05	LMNA
regulation of megakaryocyte differentiation (GO:0045652)	1/54	0.2057	0.30	4.46	7.05	AGO1
regulation of proteasomal protein catabolic process (GO:0061136)	1/54	0.2057	0.30	4.46	7.05	USP19
endomembrane system organization (GO:0010256)	2/199	0.207326	0.31	2.41	3.79	DYNC2H1;GOLGA8B
regulation of macromolecule metabolic process (GO:0060255)	2/200	0.208879	0.31	2.40	3.76	ZNF451;HNRNPD
negative regulation of cytokine-mediated signaling pathway (GO:0001960)	1/55	0.209085	0.31	4.38	6.85	OTUD4
negative regulation of protein modification by small protein conjugation or removal (GO:1903321)	1/55	0.209085	0.31	4.38	6.85	ARRB1
modification-dependent protein catabolic process (GO:0019941)	2/201	0.210433	0.31	2.39	3.72	RNF144A;ARRB1
regulation of ATP metabolic process (GO:1903578)	1/56	0.212456	0.31	4.30	6.66	NUP50
Rho protein signal transduction (GO:0007266)	1/56	0.212456	0.31	4.30	6.66	ARHGEF3
telomere maintenance (GO:0000723)	1/56	0.212456	0.31	4.30	6.66	SLX1A
DNA damage response, signal transduction by p53 class mediator resulting in cell cycle arrest (GO:0006977)	1/56	0.212456	0.31	4.30	6.66	RBL2
regulation of angiogenesis (GO:0045765)	2/203	0.213544	0.31	2.36	3.65	AGO1;GTF2I
negative regulation of cell cycle G2/M phase transition (GO:1902750)	1/57	0.215812	0.31	4.22	6.47	MACROH2A1
renal system development (GO:0072001)	1/57	0.215812	0.31	4.22	6.47	NPHP3
positive regulation of interferon-gamma production (GO:0032729)	1/57	0.215812	0.31	4.22	6.47	CD2
monocarboxylic acid transport (GO:0015718)	1/57	0.215812	0.31	4.22	6.47	NCOA1
protein K48-linked ubiquitination (GO:0070936)	1/57	0.215812	0.31	4.22	6.47	PELI1
proteasomal protein catabolic process (GO:0010498)	2/205	0.21666	0.31	2.34	3.58	PELI1;ARRB1
receptor metabolic process (GO:0043112)	1/58	0.219155	0.31	4.15	6.30	PICALM
negative regulation of neuron projection development (GO:0010977)	1/58	0.219155	0.31	4.15	6.30	PAQR3
RNA modification (GO:0009451)	1/58	0.219155	0.31	4.15	6.30	THUMPD1
positive regulation of macromolecule metabolic process (GO:0010604)	3/384	0.223782	0.32	1.88	2.81	SRPK2;AGO1;ARRB1
apical junction assembly (GO:0043297)	1/60	0.225797	0.32	4.01	5.96	VCL
Notch signaling pathway (GO:0007219)	1/60	0.225797	0.32	4.01	5.96	SNW1
peptidyl-threonine phosphorylation (GO:0018107)	1/60	0.225797	0.32	4.01	5.96	NLK
positive regulation of interleukin-8 production (GO:0032757)	1/61	0.229097	0.32	3.94	5.81	CD2
regulation of DNA-templated transcription, initiation (GO:2000142)	1/61	0.229097	0.32	3.94	5.81	AGO1
regulation of endocytosis (GO:0030100)	1/61	0.229097	0.32	3.94	5.81	PICALM
iron ion homeostasis (GO:0055072)	1/61	0.229097	0.32	3.94	5.81	PICALM
O-glycan processing (GO:0016266)	1/61	0.229097	0.32	3.94	5.81	GALNT7
pattern recognition receptor signaling pathway (GO:0002221)	1/61	0.229097	0.32	3.94	5.81	MAPKAPK3
positive regulation of GTPase activity (GO:0043547)	2/214	0.230732	0.32	2.24	3.28	SIPA1;PICALM
translation (GO:0006412)	2/214	0.230732	0.32	2.24	3.28	RPL22;RPS23
response to retinoic acid (GO:0032526)	1/62	0.232384	0.32	3.87	5.65	SNW1
regulation of cell growth (GO:0001558)	2/217	0.235438	0.33	2.21	3.19	TCHP;SIPA1
anterior/posterior pattern specification (GO:0009952)	1/63	0.235656	0.33	3.81	5.51	BHLHE40
positive regulation of DNA metabolic process (GO:0051054)	1/63	0.235656	0.33	3.81	5.51	OTUD4
cellular response to lipid (GO:0071396)	2/219	0.238578	0.33	2.19	3.13	SNW1;CDC73
negative regulation of intrinsic apoptotic signaling pathway (GO:2001243)	1/64	0.238915	0.33	3.75	5.37	TPT1
regulation of cilium assembly (GO:1902017)	1/64	0.238915	0.33	3.75	5.37	TCHP
tRNA processing (GO:0008033)	1/64	0.238915	0.33	3.75	5.37	THUMPD1
transcription, DNA-templated (GO:0006351)	2/221	0.241721	0.33	2.17	3.08	RSF1;CDC73
regulation of cell-matrix adhesion (GO:0001952)	1/65	0.24216	0.33	3.69	5.24	VCL
tRNA modification (GO:0006400)	1/65	0.24216	0.33	3.69	5.24	THUMPD1
mitotic G1 DNA damage checkpoint signaling (GO:0031571)	1/65	0.24216	0.33	3.69	5.24	RBL2
protein autoubiquitination (GO:0051865)	1/65	0.24216	0.33	3.69	5.24	TRIM37
positive regulation of cell death (GO:0010942)	1/66	0.245391	0.33	3.64	5.11	PICALM
regulation of protein localization (GO:0032880)	1/66	0.245391	0.33	3.64	5.11	PICALM
transcription elongation from RNA polymerase II promoter (GO:0006368)	1/67	0.248609	0.33	3.58	4.98	CDC73
vascular endothelial growth factor receptor signaling pathway (GO:0048010)	1/67	0.248609	0.33	3.58	4.98	MAPKAPK3
peptidyl-threonine modification (GO:0018210)	1/67	0.248609	0.33	3.58	4.98	NLK
regulation of cell migration (GO:0030334)	3/408	0.250871	0.34	1.76	2.44	LMNA;VCL;CCAR1
regulation of translational initiation (GO:0006446)	1/68	0.251813	0.34	3.53	4.86	LARP1
negative regulation of transforming growth factor beta receptor signaling pathway (GO:0030512)	1/68	0.251813	0.34	3.53	4.86	ZNF451
cellular response to decreased oxygen levels (GO:0036294)	1/69	0.255004	0.34	3.47	4.75	LMNA
DNA-templated transcription, elongation (GO:0006354)	1/69	0.255004	0.34	3.47	4.75	CDC73
apoptotic process (GO:0006915)	2/231	0.25746	0.34	2.07	2.81	TCHP;CD2
kidney development (GO:0001822)	1/70	0.258181	0.34	3.42	4.64	NPHP3
snRNA transcription by RNA polymerase II (GO:0042795)	1/70	0.258181	0.34	3.42	4.64	INTS2
negative regulation of viral process (GO:0048525)	1/70	0.258181	0.34	3.42	4.64	SRPK2
DNA-templated transcription, termination (GO:0006353)	1/70	0.258181	0.34	3.42	4.64	TAF1D
regulation of endopeptidase activity (GO:0052548)	1/71	0.261345	0.34	3.38	4.53	PICALM
snRNA transcription (GO:0009301)	1/71	0.261345	0.34	3.38	4.53	INTS2
regulation of glycolytic process (GO:0006110)	1/71	0.261345	0.34	3.38	4.53	NUP50
nucleic acid metabolic process (GO:0090304)	1/71	0.261345	0.34	3.38	4.53	HNRNPD
negative regulation of epithelial cell proliferation (GO:0050680)	1/72	0.264495	0.35	3.33	4.43	CDC73
positive regulation of neurogenesis (GO:0050769)	1/72	0.264495	0.35	3.33	4.43	SNW1
organelle organization (GO:0006996)	3/420	0.264604	0.35	1.71	2.27	DYNC2H1;GOLGA8B;SIPA1
ubiquitin-dependent ERAD pathway (GO:0030433)	1/73	0.267632	0.35	3.28	4.32	USP19
regulation of cytokine-mediated signaling pathway (GO:0001959)	1/74	0.270756	0.35	3.24	4.23	PIAS1
DNA damage response, signal transduction by p53 class mediator (GO:0030330)	1/74	0.270756	0.35	3.24	4.23	RBL2
response to amino acid starvation (GO:1990928)	1/75	0.273867	0.36	3.19	4.13	LARP1
membrane organization (GO:0061024)	2/242	0.274796	0.36	1.98	2.55	ARRB1;PICALM
actomyosin structure organization (GO:0031032)	1/76	0.276965	0.36	3.15	4.04	ARRB1
establishment of protein localization to organelle (GO:0072594)	1/76	0.276965	0.36	3.15	4.04	NUP50
cellular response to hormone stimulus (GO:0032870)	1/76	0.276965	0.36	3.15	4.04	NCOA1
protein import into nucleus (GO:0006606)	1/76	0.276965	0.36	3.15	4.04	NUP50
import into nucleus (GO:0051170)	1/77	0.280049	0.36	3.11	3.96	NUP50
positive regulation of protein modification by small protein conjugation or removal (GO:1903322)	1/77	0.280049	0.36	3.11	3.96	PIAS1
positive regulation of tumor necrosis factor production (GO:0032760)	1/77	0.280049	0.36	3.11	3.96	CD2
regulation of intracellular signal transduction (GO:1902531)	3/437	0.284218	0.36	1.64	2.07	RBBP4;ARHGEF3;EHMT1
regulation of cellular response to heat (GO:1900034)	1/79	0.28618	0.36	3.03	3.79	NUP50
mRNA 3'-end processing (GO:0031124)	1/79	0.28618	0.36	3.03	3.79	CDC73
negative regulation of cell cycle (GO:0045786)	1/80	0.289225	0.37	2.99	3.71	SIPA1
regulation of NIK/NF-kappaB signaling (GO:1901222)	1/80	0.289225	0.37	2.99	3.71	NFAT5
regulation of protein localization to plasma membrane (GO:1903076)	1/80	0.289225	0.37	2.99	3.71	PICALM
positive regulation of signal transduction (GO:0009967)	2/252	0.290545	0.37	1.90	2.34	SNW1;CDC73
regulation of canonical Wnt signaling pathway (GO:0060828)	2/253	0.292119	0.37	1.89	2.32	USP34;NPHP3
negative regulation of protein modification process (GO:0031400)	1/81	0.292258	0.37	2.95	3.63	PAQR3
positive regulation of tumor necrosis factor superfamily cytokine production (GO:1903557)	1/81	0.292258	0.37	2.95	3.63	CD2
cell-cell junction organization (GO:0045216)	1/82	0.295279	0.37	2.92	3.56	TLN1
peptide metabolic process (GO:0006518)	1/83	0.298286	0.37	2.88	3.48	GSTK1
spindle assembly (GO:0051225)	1/84	0.301281	0.38	2.84	3.41	GOLGA8B
regulation of cell cycle G2/M phase transition (GO:1902749)	1/85	0.304263	0.38	2.81	3.34	MACROH2A1
cellular component assembly (GO:0022607)	2/261	0.304689	0.38	1.83	2.17	RBBP4;PICALM
negative regulation of cellular amide metabolic process (GO:0034249)	1/86	0.307232	0.38	2.78	3.28	LARP1
negative regulation of phosphorylation (GO:0042326)	1/86	0.307232	0.38	2.78	3.28	PAQR3
regulation of interferon-gamma production (GO:0032649)	1/86	0.307232	0.38	2.78	3.28	CD2
regulation of neuron death (GO:1901214)	1/86	0.307232	0.38	2.78	3.28	PICALM
ERAD pathway (GO:0036503)	1/87	0.310189	0.38	2.74	3.21	USP19
regulation of protein phosphorylation (GO:0001932)	2/266	0.312527	0.39	1.79	2.09	PAQR3;ARRB1
negative regulation of binding (GO:0051100)	1/88	0.313134	0.39	2.71	3.15	RSF1
regulation of establishment of planar polarity (GO:0090175)	1/88	0.313134	0.39	2.71	3.15	NPHP3
metal ion transport (GO:0030001)	1/88	0.313134	0.39	2.71	3.15	TPT1
protein-containing complex assembly (GO:0065003)	2/267	0.314093	0.39	1.79	2.07	CDC73;PICALM
transforming growth factor beta receptor signaling pathway (GO:0007179)	1/89	0.316066	0.39	2.68	3.09	NLK
post-Golgi vesicle-mediated transport (GO:0006892)	1/89	0.316066	0.39	2.68	3.09	ARRB1
protein import (GO:0017038)	1/89	0.316066	0.39	2.68	3.09	NUP50
positive regulation of autophagy (GO:0010508)	1/90	0.318985	0.39	2.65	3.03	LARP1
negative regulation of protein kinase activity (GO:0006469)	1/90	0.318985	0.39	2.65	3.03	MACROH2A1
negative regulation of translation (GO:0017148)	1/90	0.318985	0.39	2.65	3.03	LARP1
toll-like receptor signaling pathway (GO:0002224)	1/91	0.321893	0.39	2.62	2.97	MAPKAPK3
positive regulation of cellular component biogenesis (GO:0044089)	1/92	0.324788	0.39	2.59	2.92	SLX1A
T cell activation (GO:0042110)	1/92	0.324788	0.39	2.59	2.92	CD2
positive regulation of transmembrane receptor protein serine/threonine kinase signaling pathway (GO:0090100)	1/92	0.324788	0.39	2.59	2.92	SNW1
Wnt signaling pathway (GO:0016055)	1/92	0.324788	0.39	2.59	2.92	USP34
regulation of epithelial cell proliferation (GO:0050678)	1/93	0.327671	0.39	2.57	2.86	CDC73
DNA metabolic process (GO:0006259)	2/277	0.329706	0.39	1.72	1.91	SRPK2;SLX1A
negative regulation of cellular protein metabolic process (GO:0032269)	1/94	0.330542	0.39	2.54	2.81	LARP1
hemopoiesis (GO:0030097)	1/94	0.330542	0.39	2.54	2.81	CD164
negative regulation of MAPK cascade (GO:0043409)	1/94	0.330542	0.39	2.54	2.81	PAQR3
interleukin-1-mediated signaling pathway (GO:0070498)	1/94	0.330542	0.39	2.54	2.81	PELI1
regulation of kinase activity (GO:0043549)	1/94	0.330542	0.39	2.54	2.81	RBL2
regulation of vesicle-mediated transport (GO:0060627)	1/96	0.336247	0.40	2.48	2.71	PICALM
positive regulation of cold-induced thermogenesis (GO:0120162)	1/97	0.339081	0.40	2.46	2.66	EHMT1
calcium ion homeostasis (GO:0055074)	1/97	0.339081	0.40	2.46	2.66	TPT1
regulation of MAP kinase activity (GO:0043405)	1/97	0.339081	0.40	2.46	2.66	PAQR3
regulation of neuron apoptotic process (GO:0043523)	1/98	0.341904	0.40	2.43	2.61	SRPK2
regulation of peptidyl-serine phosphorylation (GO:0033135)	1/98	0.341904	0.40	2.43	2.61	PAQR3
positive regulation of programmed cell death (GO:0043068)	2/286	0.343678	0.41	1.67	1.78	ARHGEF3;CCAR1
mRNA-containing ribonucleoprotein complex export from nucleus (GO:0071427)	1/99	0.344715	0.41	2.41	2.56	NUP50
cell-matrix adhesion (GO:0007160)	1/100	0.347513	0.41	2.38	2.52	VCL
organic acid transport (GO:0015849)	1/100	0.347513	0.41	2.38	2.52	NCOA1
epithelial cell differentiation (GO:0030855)	1/101	0.3503	0.41	2.36	2.47	GSTK1
positive regulation of cell cycle process (GO:0090068)	1/101	0.3503	0.41	2.36	2.47	USP19
protein phosphorylation (GO:0006468)	3/496	0.35293	0.41	1.44	1.50	SRPK2;MAPKAPK3;NLK
protein O-linked glycosylation (GO:0006493)	1/102	0.353076	0.41	2.34	2.43	GALNT7
positive regulation of cellular protein metabolic process (GO:0032270)	1/102	0.353076	0.41	2.34	2.43	HNRNPD
cell junction assembly (GO:0034329)	1/102	0.353076	0.41	2.34	2.43	TLN1
cellular response to organonitrogen compound (GO:0071417)	1/103	0.355839	0.41	2.31	2.39	LARP1
cellular metal ion homeostasis (GO:0006875)	1/104	0.358591	0.42	2.29	2.35	TPT1
mRNA transport (GO:0051028)	1/104	0.358591	0.42	2.29	2.35	NUP50
activation of GTPase activity (GO:0090630)	1/105	0.361331	0.42	2.27	2.31	SIPA1
positive regulation of cellular metabolic process (GO:0031325)	1/105	0.361331	0.42	2.27	2.31	ARRB1
regulation of cell cycle process (GO:0010564)	1/106	0.36406	0.42	2.25	2.27	USP19
RNA export from nucleus (GO:0006405)	1/106	0.36406	0.42	2.25	2.27	NUP50
chromosome organization (GO:0051276)	1/106	0.36406	0.42	2.25	2.27	EHMT1
mRNA export from nucleus (GO:0006406)	1/107	0.366777	0.42	2.22	2.23	NUP50
negative regulation of transmembrane receptor protein serine/threonine kinase signaling pathway (GO:0090101)	1/108	0.369483	0.42	2.20	2.19	ZNF451
DNA replication (GO:0006260)	1/108	0.369483	0.42	2.20	2.19	MCM9
regulation of protein ubiquitination (GO:0031396)	1/109	0.372177	0.42	2.18	2.16	ARRB1
lipid transport (GO:0006869)	1/109	0.372177	0.42	2.18	2.16	NCOA1
response to endoplasmic reticulum stress (GO:0034976)	1/110	0.37486	0.43	2.16	2.12	USP19
regulation of interleukin-6 production (GO:0032675)	1/110	0.37486	0.43	2.16	2.12	ARRB1
cellular divalent inorganic cation homeostasis (GO:0072503)	1/111	0.377531	0.43	2.14	2.09	TPT1
regulation of protein serine/threonine kinase activity (GO:0071900)	1/111	0.377531	0.43	2.14	2.09	MACROH2A1
protein-containing complex subunit organization (GO:0043933)	1/112	0.380192	0.43	2.12	2.05	PICALM
regulation of macroautophagy (GO:0016241)	1/112	0.380192	0.43	2.12	2.05	LARP1
positive regulation of metabolic process (GO:0009893)	1/113	0.382841	0.43	2.10	2.02	EHMT1
sulfur compound biosynthetic process (GO:0044272)	1/113	0.382841	0.43	2.10	2.02	GSTK1
negative regulation of cell motility (GO:2000146)	1/114	0.385478	0.43	2.09	1.99	VCL
histone modification (GO:0016570)	1/114	0.385478	0.43	2.09	1.99	EHMT1
cellular response to transforming growth factor beta stimulus (GO:0071560)	1/114	0.385478	0.43	2.09	1.99	NLK
protein polyubiquitination (GO:0000209)	2/314	0.386517	0.43	1.51	1.44	RNF144A;PELI1
calcium ion transport (GO:0006816)	1/115	0.388105	0.43	2.07	1.96	TPT1
cellular response to molecule of bacterial origin (GO:0071219)	1/115	0.388105	0.43	2.07	1.96	CDC73
cellular response to oxygen-containing compound (GO:1901701)	2/323	0.400043	0.45	1.47	1.35	SNW1;CDC73
cellular response to lipopolysaccharide (GO:0071222)	1/120	0.401073	0.45	1.98	1.81	CDC73
cytoskeleton organization (GO:0007010)	1/120	0.401073	0.45	1.98	1.81	SIPA1
regulation of mRNA catabolic process (GO:0061013)	1/122	0.406184	0.45	1.95	1.75	HNRNPD
regulation of tumor necrosis factor production (GO:0032680)	1/124	0.411252	0.46	1.92	1.70	CD2
regulation of phosphorylation (GO:0042325)	1/125	0.413769	0.46	1.90	1.68	NUP50
positive regulation of macromolecule biosynthetic process (GO:0010557)	1/129	0.423734	0.47	1.84	1.58	HNRNPD
DNA-dependent DNA replication (GO:0006261)	1/129	0.423734	0.47	1.84	1.58	SRPK2
positive regulation of canonical Wnt signaling pathway (GO:0090263)	1/130	0.4262	0.47	1.83	1.56	USP34
protein glycosylation (GO:0006486)	1/130	0.4262	0.47	1.83	1.56	GALNT7
cellular response to hypoxia (GO:0071456)	1/131	0.428654	0.47	1.81	1.53	LMNA
positive regulation of multicellular organismal process (GO:0051240)	2/345	0.432513	0.47	1.37	1.15	EHMT1;MACROH2A1
regulation of cell motility (GO:2000145)	1/133	0.433532	0.47	1.78	1.49	LMNA
transmembrane receptor protein serine/threonine kinase signaling pathway (GO:0007178)	1/133	0.433532	0.47	1.78	1.49	NLK
cellular response to DNA damage stimulus (GO:0006974)	2/350	0.439766	0.48	1.35	1.11	MCM9;SLX1A
cellular calcium ion homeostasis (GO:0006874)	1/136	0.440772	0.48	1.74	1.43	TPT1
regulation of cellular component organization (GO:0051128)	1/139	0.447921	0.49	1.71	1.37	PICALM
protein dephosphorylation (GO:0006470)	1/139	0.447921	0.49	1.71	1.37	DUSP2
transcription initiation from RNA polymerase II promoter (GO:0006367)	1/140	0.450284	0.49	1.69	1.35	SNW1
regulation of small GTPase mediated signal transduction (GO:0051056)	1/141	0.452636	0.49	1.68	1.33	ARHGEF3
Ras protein signal transduction (GO:0007265)	1/142	0.454979	0.49	1.67	1.31	ARHGEF3
receptor-mediated endocytosis (GO:0006898)	1/143	0.457312	0.50	1.66	1.30	PICALM
negative regulation of cell migration (GO:0030336)	1/144	0.459635	0.50	1.65	1.28	VCL
positive regulation of transferase activity (GO:0051347)	1/148	0.468829	0.51	1.60	1.21	HNRNPD
positive regulation of hydrolase activity (GO:0051345)	1/149	0.471104	0.51	1.59	1.20	PICALM
cellular response to organic cyclic compound (GO:0071407)	1/150	0.473368	0.51	1.58	1.18	LARP1
actin filament organization (GO:0007015)	1/152	0.477869	0.51	1.56	1.15	MPRIP
dephosphorylation (GO:0016311)	1/153	0.480105	0.52	1.55	1.14	DUSP2
cellular response to interleukin-1 (GO:0071347)	1/155	0.484549	0.52	1.53	1.11	PELI1
positive regulation of NF-kappaB transcription factor activity (GO:0051092)	1/155	0.484549	0.52	1.53	1.11	TRIM37
skeletal system development (GO:0001501)	1/158	0.491144	0.52	1.50	1.07	ANKRD11
organonitrogen compound biosynthetic process (GO:1901566)	1/158	0.491144	0.52	1.50	1.07	GSTK1
protein autophosphorylation (GO:0046777)	1/159	0.493324	0.53	1.49	1.05	MAPKAPK3
positive regulation of cellular process (GO:0048522)	3/625	0.498513	0.53	1.13	0.79	SRPK2;LMNA;CCAR1
negative regulation of canonical Wnt signaling pathway (GO:0090090)	1/165	0.506211	0.54	1.43	0.98	NPHP3
regulation of neuron projection development (GO:0010975)	1/165	0.506211	0.54	1.43	0.98	PAQR3
phosphorylation (GO:0016310)	2/400	0.509405	0.54	1.18	0.80	SRPK2;NLK
cellular protein-containing complex assembly (GO:0034622)	1/168	0.512532	0.54	1.41	0.94	PICALM
cell-cell adhesion via plasma-membrane adhesion molecules (GO:0098742)	1/170	0.516702	0.55	1.39	0.92	CD164
positive regulation of I-kappaB kinase/NF-kappaB signaling (GO:0043123)	1/171	0.518773	0.55	1.38	0.91	PELI1
positive regulation of ERK1 and ERK2 cascade (GO:0070374)	1/172	0.520836	0.55	1.37	0.90	ARRB1
positive regulation of developmental process (GO:0051094)	1/177	0.53102	0.56	1.34	0.85	LMNA
cellular protein metabolic process (GO:0044267)	2/417	0.531793	0.56	1.13	0.72	RPL22;RPS23
positive regulation of cellular biosynthetic process (GO:0031328)	1/180	0.537027	0.56	1.31	0.82	HNRNPD
negative regulation of cytokine production (GO:0001818)	1/182	0.54099	0.57	1.30	0.80	ARRB1
regulation of GTPase activity (GO:0043087)	1/189	0.554597	0.58	1.25	0.74	PICALM
regulation of programmed cell death (GO:0043067)	1/194	0.564071	0.59	1.22	0.70	TPT1
regulation of signal transduction (GO:0009966)	1/198	0.571507	0.60	1.19	0.67	SNW1
generation of neurons (GO:0048699)	1/202	0.578818	0.60	1.17	0.64	BHLHE40
positive regulation of protein modification process (GO:0031401)	1/214	0.600018	0.62	1.10	0.56	ARRB1
positive regulation of cell population proliferation (GO:0008284)	2/474	0.601746	0.63	0.99	0.50	SRPK2;CCAR1
positive regulation of cell motility (GO:2000147)	1/221	0.611894	0.64	1.07	0.52	CCAR1
regulation of apoptotic process (GO:0042981)	3/742	0.615453	0.64	0.95	0.46	ARHGEF3;TPT1;CCAR1
regulation of I-kappaB kinase/NF-kappaB signaling (GO:0043122)	1/224	0.616876	0.64	1.05	0.51	PELI1
regulation of ERK1 and ERK2 cascade (GO:0070372)	1/238	0.639304	0.66	0.99	0.44	ARRB1
anterograde trans-synaptic signaling (GO:0098916)	1/244	0.648514	0.67	0.96	0.42	CNP
positive regulation of DNA-binding transcription factor activity (GO:0051091)	1/246	0.651532	0.67	0.96	0.41	TRIM37
positive regulation of phosphorylation (GO:0042327)	1/253	0.661895	0.68	0.93	0.38	ARRB1
positive regulation of cell differentiation (GO:0045597)	1/258	0.66911	0.69	0.91	0.37	MACROH2A1
positive regulation of intracellular signal transduction (GO:1902533)	2/546	0.67864	0.70	0.86	0.33	NFAT5;PELI1
positive regulation of cell migration (GO:0030335)	1/269	0.684452	0.70	0.87	0.33	CCAR1
positive regulation of MAPK cascade (GO:0043410)	1/274	0.691192	0.71	0.86	0.32	ARRB1
DNA repair (GO:0006281)	1/298	0.721611	0.74	0.79	0.26	SLX1A
innate immune response (GO:0045087)	1/302	0.726384	0.74	0.78	0.25	SRPK2
MAPK cascade (GO:0000165)	1/303	0.727565	0.74	0.77	0.25	PAQR3
chemical synaptic transmission (GO:0007268)	1/306	0.731077	0.74	0.77	0.24	CNP
cellular protein localization (GO:0034613)	1/329	0.756556	0.77	0.71	0.20	VCL
positive regulation of cytokine production (GO:0001819)	1/335	0.762801	0.78	0.70	0.19	CD2
intracellular protein transport (GO:0006886)	1/336	0.763826	0.78	0.70	0.19	NUP50
supramolecular fiber organization (GO:0097435)	1/351	0.778689	0.79	0.67	0.17	MPRIP
positive regulation of protein phosphorylation (GO:0001934)	1/371	0.797078	0.81	0.63	0.14	ARRB1
negative regulation of programmed cell death (GO:0043069)	1/381	0.805698	0.81	0.61	0.13	TPT1
cellular protein modification process (GO:0006464)	3/1025	0.817679	0.83	0.68	0.14	SRPK2;DUSP2;NLK
transmembrane receptor protein tyrosine kinase signaling pathway (GO:0007169)	1/404	0.824174	0.83	0.58	0.11	MAPKAPK3
neutrophil degranulation (GO:0043312)	1/481	0.874272	0.88	0.48	0.06	VCL
cellular response to cytokine stimulus (GO:0071345)	1/482	0.874819	0.88	0.48	0.06	NFAT5
negative regulation of apoptotic process (GO:0043066)	1/485	0.876448	0.88	0.48	0.06	TPT1
neutrophil activation involved in immune response (GO:0002283)	1/485	0.876448	0.88	0.48	0.06	VCL
neutrophil mediated immunity (GO:0002446)	1/488	0.878055	0.88	0.47	0.06	VCL
cytokine-mediated signaling pathway (GO:0019221)	1/621	0.931902	0.93	0.37	0.03	PELI1
