# Supplementary material for: HIV silencing and cell survival signatures in infected T cell reservoirs
Source: Nature. Author manuscript; Available in PMC 2023 Aug 1. (PMC9908556; doi:10.1038/s41586-022-05556-6)
Supplement: Table S2 [file NIHMS1866816-supplement-Table_S2.xlsx]

## Sheet: a.All samples
Supplementary Table 2: Sample Curation
a.All samples
			Mapped reads
Sample ID	Sequencing reads	Mapped reads (%)	Intronic (%)	Intergenic (%)	Exonic (%)	Uniquely mapped exonic fragment count	rRNA (%)	Passed Curation
2208_hydrogel1	52,239,794	77.28	59.94	31.98	8.08	1,567,801	14.59	NA
2208_hydrogel2	54,253,350	78.1	61.63	30.02	8.35	1,692,461	13.69	NA
2208_Neg1.1	52520	89.33	57.8	33.14	9.05	1677	10.5	No
2208_Neg1.2	44004344	92.71	59.35	31.9	8.75	1451294	14.05	Yes
2208_Neg1.3	56420110	91.61	63.1	28	8.9	1748214	10.82	Yes
2208_Neg2.1	25486716	91.39	63.48	28.85	7.67	663822	9.52	Yes
2208_Neg2.2	19965790	89.95	60.76	29.73	9.51	689021	14.09	No
2208_Neg2.3	199300	80.26	28.16	25.98	45.86	29249	5.65	No
2208_Neg3.1	50554756	93.2	60.1	31.63	8.27	1555506	13.34	Yes
2208_Neg3.2	47001432	92.36	61.29	29.9	8.81	1512470	12.22	Yes
2208_Pos1	132466	87.47	55.56	35.16	9.28	4159	10.97	No
2208_Pos2	114989470	82.96	65.08	25.18	9.74	3630091	8.22	Yes
2208_Pos3	40217728	91.23	65.6	24.36	10.03	1577791	8.64	Yes
2510_hydrogel1	58,852,572	74.68	63.21	27.48	9.31	1,954,305	9.45	NA
2510_hydrogel2	47,983,970	73.73	63.34	27.34	9.31	1,577,865	9.6	NA
2510_Neg1.1	58913290	92.45	63.63	27	9.37	2066892	9.3	Yes
2510_Neg1.2	51151066	92.75	63.55	26.48	9.97	1927303	10.41	Yes
2510_Neg1.3	26847320	92.87	64.91	25.15	9.94	994744	9.21	No
2510_Neg2.1	31700820	92.98	64.71	25.58	9.71	1133950	8.85	No
2510_Neg2.2	48858414	92.95	66.67	23.93	9.4	1648246	7.88	Yes
2510_Neg2.3	47138498	92.97	62.97	27.29	9.75	1721604	9.9	Yes
2510_Neg3.1	25483546	86.93	62.28	28.44	9.28	794097	6.45	No
2510_Neg3.2	49541114	92.49	67.27	23.45	9.29	1639162	6.74	Yes
2510_Pos1	58263150	90.61	53.32	30.03	7.65	1529097	11.08	Yes
2510_Pos2	36390178	92.01	38.17	55.45	6.38	909699	19.08	Yes
2510_Pos3	37022702	92.29	43.54	48.25	8.21	1118803	16.73	Yes
3209_hydrogel1	47,259,950	73.24	65.15	25.65	9.19	1,522,206	10.48	NA
3209_hydrogel2	58,449,484	73.79	64.9	26.01	9.09	1,879,194	10.58	NA
3209_Neg1.1	47137702	90.95	63.08	27.22	9.7	1700108	11.11	Yes
3209_Neg1.2	43098832	91.71	63.23	26.98	9.78	1580710	11.03	Yes
3209_Neg2.1	44590612	91.54	64.68	25.7	9.62	1566957	9.51	Yes
3209_Neg2.2	33950402	90.28	64.94	25.38	9.69	1193631	9.44	Yes
3209_Neg3.1	43130856	92.42	64.38	26	9.62	1539273	10.06	Yes
3209_Neg3.2	44190696	92.55	64.48	26.48	9.04	1478785	9.21	Yes
3209_Pos1	45279336	90.76	48.71	44.37	6.92	1075190	21.2	Yes
3025_hydrogel1	49,285,254	86.03	34.7	59.03	6.27	1,254,710	23.99	NA
3025_hydrogel2	43,010,666	87.32	33.97	59.92	6.11	1,076,866	25.37	NA
3025_hydrogel3	23,296,510	86.97	34.6	59.15	6.24	593,589	23.93	NA
3025_Neg4.1	42486402	69.79	35.82	58.51	5.67	695315	10.74	No
3025_Neg4.2	43546932	92.7	35.03	59.48	5.5	926663	13.96	No
3025_Neg4.3	35268128	93.12	35.37	59.58	5.05	696026	13.3	No
3025_Neg4.4	45925068	90.31	34.17	60.06	5.78	986316	15.83	No
3025_Neg4.5	45689320	89.67	35.76	59.27	4.98	843772	11.85	No
3025_Pos1	63274666	93.32	36.79	59.71	3.5	853939	8.09	No
3025_Pos2	35594112	90.66	31.75	62.22	6.03	806106	17.39	No
3025_Pos3	39593414	92.85	37.17	59.32	3.51	541824	8.05	No
2021_hydrogel1	51,319,454	79.15	54.47	36.57	8.95	1,717,525	9.17	NA
2021_hydrogel2	68,428,850	78.71	53.09	38.4	8.51	2,170,665	8.88	NA
2021_hydrogel3	63,880,634	79.21	52.24	39.55	8.21	1,966,651	8.72	NA
2021_Neg1.1	37218468	92.68	52.11	37.92	9.96	1454268	10.53	No
2021_Neg1.2	39889144	93.17	51.93	38.96	9.1	1392033	9.43	No
2021_Neg1.3	47556378	93.04	49.18	42.01	8.81	1612324	9.32	No
2021_Neg1.4	41213484	92.74	48.07	44.59	7.34	1161400	7.69	No
2021_Neg2.1	45825412	92.78	51.68	38.2	10.11	1786676	11.05	No
2021_Neg2.2	42622898	87.67	53.12	36.99	9.9	1535396	9.8	No
2021_Neg2.3	33810428	93.63	50.93	39.93	9.14	1189813	9.33	No
2021_Neg2.4	32631872	93.68	53.53	36.35	10.12	1282209	10.61	No
2021_Neg3.1	47368548	93.71	50.8	39.86	9.34	1722621	9.49	No
2021_Neg3.2	46525948	93.65	52.85	38.04	9.11	1603504	8.03	No
2021_Neg3.3	43954546	93.13	52.68	38.5	8.82	1484033	8.49	No
2021_Neg3.4	44791218	93.29	51.31	39.57	9.12	1557014	8.74	No
2021_Pos1	45256254	90.44	49.37	42.79	7.84	1283833	8.04	No
2021_Pos2	41966186	88.7	49.04	42.62	8.34	1266090	8.63	No
2021_Pos3	47857436	88.4	52.61	34.74	12.66	2063603	13.64	No
2021_Pos4	39194518	83.13	57.05	29.74	13.21	1575279	19.6	No
Note: "Hydrogel" refers to agarose-captured and reverse transcribed mRNA that was immediately prepared for sequencing, without being subjected to HIV detection PCR or droplet sorting.

## Sheet: b.Curated samples
Supplementary Table 2: Sample Curation
b.Curated samples
			Mapped reads
Sample ID	Sequencing reads	Mapped reads (%)	Intronic (%)	Intergenic (%)	Exonic (%)	Uniquely mapped exonic fragment count	rRNA (%)
2208_Neg1.2	44004344	92.71	59.35	8.75	31.9	1451294	14.05
2208_Neg1.3	56420110	91.61	63.1	8.9	28	1748214	10.82
2208_Neg2.1	25486716	91.39	63.48	7.67	28.85	663822	9.52
2208_Neg3.1	50554756	93.2	60.1	8.27	31.63	1555506	13.34
2208_Neg3.2	47001432	92.36	61.29	8.81	29.9	1512470	12.22
2208_Pos2	114989470	82.96	65.08	9.74	25.18	3630091	8.22
2208_Pos3	40217728	91.23	65.6	10.03	24.36	1577791	8.64
2510_Neg1.1	58913290	92.45	63.63	9.37	27	2066892	9.3
2510_Neg1.2	51151066	92.75	63.55	9.97	26.48	1927303	10.41
2510_Neg2.2	48858414	92.95	66.67	9.4	23.93	1648246	7.88
2510_Neg2.3	47138498	92.97	62.97	9.75	27.29	1721604	9.9
2510_Neg3.2	49541114	92.49	67.27	9.29	23.45	1639162	6.74
2510_Pos1	58263150	90.61	53.32	7.65	30.03	1529097	11.08
2510_Pos2	36390178	92.01	38.17	6.38	55.45	909699	19.08
2510_Pos3	37022702	92.29	43.54	8.21	48.25	1118803	16.73
3209_Neg1.1	47137702	90.95	63.08	9.7	27.22	1700108	11.11
3209_Neg1.2	43098832	91.71	63.23	9.78	26.98	1580710	11.03
3209_Neg2.1	44590612	91.54	64.68	9.62	25.7	1566957	9.51
3209_Neg2.2	33950402	90.28	64.94	9.69	25.38	1193631	9.44
3209_Neg3.1	43130856	92.42	64.38	9.62	26	1539273	10.06
3209_Neg3.2	44190696	92.55	64.48	9.04	26.48	1478785	9.21
3209_Pos1	45279336	90.76	48.71	6.92	44.37	1075190	21.2
