# Supplementary material for: HIV silencing and cell survival signatures in infected T cell reservoirs
Source: Nature. Author manuscript; Available in PMC 2023 Aug 1. (PMC9908556; doi:10.1038/s41586-022-05556-6)
Supplement: Table S1 [file NIHMS1866816-supplement-Table_S1.xlsx]

## Sheet: a.FIND-seq
Supplementary Table 1: Clinical Characteristics
a.FIND-seq
Participant ID	Specimen Date	Gender	Ethnicity	Age	CD4	CD4%	CD8	CD8%	Plasma HIV RNA	Plasma HIV RNA assay date	Plasma HIV RNA assay	ART regimen*	Documented CD4 nadir	ART start date
2021	2012-04-24	Male	Black/African American	44	560	28	1029	52	<40	2012-04-24	Abbott RealTime HIV-1 PCR	ABC/3TC, EFV	25	1999-04-01
2208	2012-06-05	Male	White/European American	60	523	25	851	40	<40	2012-06-05	Abbott RealTime HIV-1 PCR	FTC/TDF, ATV, RTV	314	1999-01-01
2510	2014-03-25	Male	White/European American	59	640	41	625	40	<40	2014-03-17	Abbott RealTime HIV-1 PCR	ABC, FPV, NVP	640	1998-01-01
3025	2013-01-29	Male	White/European American	54	280	15	1018	55	<40	2013-01-24	Abbott RealTime HIV-1 PCR	FTC/TDF, DRV, RTV, RGV	39	2008-12-09
3209	2012-05-15	Male	Black/African American	57	477	14	1620	49	<40	2012-05-15	Abbott RealTime HIV-1 PCR	ABC/3TC, ETV, DRV, RTV, RGV, D4T	16	2003-01-01
*ABC, abacavir; 3TC, lamivudine; EFV, efavirenz; FTC, emtricitabine; TDF, tenofovir disoproxyl fumarate; ATV, atazanavir; RTV, ritonavir; FPV, fosamprenavir; NVP, nevirapine; DRV, darunavir; RGV, raltegravir; ETV, etravirine; D4T, stavudine

## Sheet: b.FACS
Supplementary Table 1: Clinical Characteristics
b.FACS
Participant ID	Specimen Date	Gender	Ethnicity	Age	CD4	CD4%	CD8	CD8%	Plasma HIV RNA	Plasma HIV RNA assay date	Plasma HIV RNA assay	ART regimen*	Documented CD4 nadir	ART start date
2013	2012-02-28	Male	White/European American	63	1007	41	942	38	<40	2012-02-28	Abbott RealTime HIV-1 PCR	ABC/3TC, ATV	13	1996-04-01
3162	2012-03-13	Male	White/European American	50	532	25	1059	51	<40	2012-03-13	Abbott RealTime HIV-1 PCR	ABC/3TC, EFV, DRV, RTV	147	1998-01-01
2114	2012-04-03	Male	White/European American	70	867	23	1506	40	<40	2012-04-03	Abbott RealTime HIV-1 PCR	EFV/TDF/FTC	665	1996-06-01
3215	2012-06-19	Male	White/Native American	61	645	36	763	42	<40	2012-06-19	Abbott RealTime HIV-1 PCR	3TC, ETV, DRV, RTV, RGV	139	2005-03-01
2026	2012-05-22	Male	White/European American	57	585	34	793	46	<40	2012-05-22	Abbott RealTime HIV-1 PCR	ABC/3TC, TDF, DRV, RTV	132	1996-01-01
2021	2012-04-24	Male	Black/African American	44	560	28	1029	52	<40	2012-04-24	Abbott RealTime HIV-1 PCR	ABC/3TC, EFV	25	1999-04-01
2208	2012-06-05	Male	White/European American	60	523	25	851	40	<40	2012-06-05	Abbott RealTime HIV-1 PCR	FTC/TDF, ATV, RTV	314	1999-01-01
3068	2012-04-17	Male	White/European American	58	494	17	1235	42	<40	2012-04-17	Abbott RealTime HIV-1 PCR	ABC/3TC, ETV, RGV	87	2000-12-01
3209	2012-05-15	Male	Black/African American	57	477	14	1620	49	<40	2012-05-15	Abbott RealTime HIV-1 PCR	ABC/3TC, ETV, DRV, RTV, RGV, D4T	16	2003-01-01
*ABC, abacavir; 3TC, lamivudine; EFV, efavirenz; FTC, emtricitabine; TDF, tenofovir disoproxyl fumarate; ATV, atazanavir; RTV, ritonavir; DRV, darunavir; RGV, raltegravir; ETV, etravirine; D4T, stavudine
