# Supplementary material for: HIV silencing and cell survival signatures in infected T cell reservoirs
Source: Nature. Author manuscript; Available in PMC 2023 Aug 1. (PMC9908556; doi:10.1038/s41586-022-05556-6)
Supplement: Table S3 [file NIHMS1866816-supplement-Table_S3.xlsx]

## Sheet: Raw counts
Supplementary Table 3: Raw Gene Counts
Gene Name	Identifier	2208_Neg1.2	2208_Neg1.3	2208_Neg2.1	2208_Neg3.1	2208_Neg3.2	2208_Pos2	2208_Pos3	2510_Neg1.1	2510_Neg1.2	2510_Neg2.2	2510_Neg2.3	2510_Neg3.2	2510_Pos1	2510_Pos2	2510_Pos3	3209_Neg1.1	3209_Neg1.2	3209_Neg2.1	3209_Neg2.2	3209_Neg3.1	3209_Neg3.2	3209_Pos1
OR4F5	ENSG00000186092	0	0	0	0	0	0	0	0	0	0	0	0	0	0	0	0	0	0	0	0	0	0
OR4F29	ENSG00000284733	0	0	0	0	0	0	0	48	0	0	0	0	0	0	0	0	2	0	0	0	18	0
OR4F16	ENSG00000284662	0	0	0	0	0	0	0	49	0	0	1	0	0	0	0	0	1	0	0	0	12	0
SAMD11	ENSG00000187634	0	0	0	0	0	0	1	0	0	0	0	7	0	0	0	0	0	0	0	0	0	0
NOC2L	ENSG00000188976	1	1	7	130	15	1	0	15	41	6	39	189	30	91	0	8	7	69	151	98	190	1
KLHL17	ENSG00000187961	0	0	0	2	0	0	0	0	12	0	8	0	1	0	0	2	33	3	9	1	0	0
PLEKHN1	ENSG00000187583	0	0	0	0	0	0	0	3	1	0	0	15	0	0	0	1	14	10	0	124	2	0
PERM1	ENSG00000187642	0	0	1	0	0	0	0	2	0	0	0	0	0	0	0	0	0	0	4	0	0	0
HES4	ENSG00000188290	1	3	0	0	0	0	0	0	0	0	0	0	0	0	0	1	0	0	0	0	1	0
ISG15	ENSG00000187608	0	0	3	3	0	0	0	0	0	0	8	0	11	0	0	54	3	0	16	0	0	0
AGRN	ENSG00000188157	1	54	0	0	0	0	0	0	0	0	0	0	0	0	0	0	0	2	1	0	0	0
RNF223	ENSG00000237330	0	0	0	0	0	0	0	0	0	0	0	0	1	0	0	0	0	0	0	0	0	0
C1orf159	ENSG00000131591	0	1	0	0	0	0	0	98	0	22	0	0	39	28	1	6	41	0	45	87	79	0
TTLL10	ENSG00000162571	0	0	0	0	0	0	0	0	0	0	0	0	0	0	0	0	13	0	0	0	0	0
TNFRSF18	ENSG00000186891	13	0	0	0	0	0	0	1	0	0	2	7	0	0	0	0	0	0	17	0	11	0
TNFRSF4	ENSG00000186827	0	7	15	1	1	208	1	130	0	0	108	0	13	13	0	0	0	8	0	3	5	1
SDF4	ENSG00000078808	2	280	7	19	31	2	0	10	1	62	113	103	23	0	541	65	30	61	18	6	12	2
B3GALT6	ENSG00000176022	839	0	0	0	3	2	0	0	0	0	65	0	0	0	0	0	6	13	1	0	2	0
C1QTNF12	ENSG00000184163	0	0	0	0	0	0	0	0	0	0	0	0	0	0	0	0	0	0	0	3	0	0
UBE2J2	ENSG00000160087	27	38	1	344	46	6	0	124	56	72	19	61	73	223	0	61	27	93	67	164	14	1
SCNN1D	ENSG00000162572	0	1	1	1	2	0	0	1	0	8	1	2	1	0	682	4	2	2	47	6	0	0
ACAP3	ENSG00000131584	276	4	1	0	0	56	0	51	7	0	0	68	0	2	0	44	87	101	17	83	37	47
PUSL1	ENSG00000169972	0	2	0	0	0	0	0	0	40	17	8	0	0	0	0	0	1	34	0	0	0	0
INTS11	ENSG00000127054	349	116	4	84	7	13	1314	64	438	118	241	75	305	0	288	125	50	114	103	167	136	383
CPTP	ENSG00000224051	10	0	0	0	0	9	25	37	0	1	8	2	0	0	0	1	12	21	17	4	0	0
TAS1R3	ENSG00000169962	0	69	0	0	0	0	0	0	0	0	0	0	178	0	0	14	15	0	4	0	0	0
DVL1	ENSG00000107404	7	173	0	0	0	0	0	0	71	3	38	2	9	0	0	22	6	2	15	73	1	120
MXRA8	ENSG00000162576	15	0	0	0	0	0	0	0	1	0	0	0	6	0	0	0	1	1	0	0	0	0
AURKAIP1	ENSG00000175756	0	0	0	6	0	0	1	0	7	0	1	31	6	0	0	0	0	0	0	0	0	0
CCNL2	ENSG00000221978	598	298	38	204	12	1174	535	289	570	198	197	190	359	372	1293	323	198	489	191	166	39	106
MRPL20	ENSG00000242485	1	22	11	11	0	2	0	134	58	142	44	188	33	0	0	89	19	46	54	42	253	1
ANKRD65	ENSG00000235098	0	0	0	0	0	0	0	0	0	0	0	0	0	0	0	0	0	0	0	0	0	0
TMEM88B	ENSG00000205116	0	0	0	0	0	0	0	0	0	0	0	0	0	0	0	0	0	0	0	0	0	0
VWA1	ENSG00000179403	0	0	0	0	0	0	5	0	0	0	0	0	0	1	0	3	0	0	0	0	23	0
ATAD3C	ENSG00000215915	1	0	0	0	0	0	0	0	1	0	3	1	0	9	1	1	1	0	2	2	0	0
ATAD3B	ENSG00000160072	8	132	0	3	379	13	0	94	71	0	30	3	0	0	0	32	5	20	19	18	0	0
ATAD3A	ENSG00000197785	0	1	0	11	0	0	0	0	1	0	18	0	14	0	0	0	0	12	0	24	0	8
TMEM240	ENSG00000205090	0	0	0	0	0	0	0	0	0	0	0	0	0	0	0	0	0	0	0	0	0	0
SSU72	ENSG00000160075	6	435	167	145	9	444	22	544	113	189	49	176	185	0	2	409	286	173	66	243	49	450
FNDC10	ENSG00000228594	0	1	0	0	0	0	3066	0	0	0	0	81	0	0	0	0	0	0	0	0	0	0
MIB2	ENSG00000197530	0	4	7	1	0	0	0	21	20	20	28	4	5	0	1	29	0	16	1	2	0	0
MMP23B	ENSG00000189409	0	0	0	0	0	0	0	0	2	0	0	0	0	0	0	0	0	0	0	5	0	0
CDK11B	ENSG00000248333	23	387	14	21	92	43	6	86	72	74	37	58	18	3	0	112	229	91	61	111	38	136
SLC35E2B	ENSG00000189339	221	349	135	67	526	2484	0	2	398	835	225	283	152	474	197	374	180	180	266	330	208	23
CDK11A	ENSG00000008128	115	153	6	144	2	720	0	526	185	160	270	158	201	15	0	177	127	196	182	203	212	90
SLC35E2A	ENSG00000215790	22	131	190	78	338	369	2	40	261	174	128	152	229	2410	497	97	186	196	71	107	147	9
NADK	ENSG00000008130	0	0	3	301	29	0	0	1	11	15	56	87	9	0	0	0	60	22	67	17	10	0
GNB1	ENSG00000078369	6	161	4	166	153	83	1	296	48	346	280	229	272	2	973	269	258	440	189	112	191	77
CALML6	ENSG00000169885	0	0	0	0	0	0	0	0	0	0	0	0	0	1	0	0	0	0	0	0	0	0
TMEM52	ENSG00000178821	0	0	1	0	0	0	0	0	0	0	0	0	0	0	0	0	0	0	0	0	0	0
CFAP74	ENSG00000142609	0	0	0	0	0	0	0	0	0	0	0	0	0	0	0	0	0	0	0	0	0	0
GABRD	ENSG00000187730	0	0	0	0	0	0	0	0	0	0	0	0	0	0	0	1	0	0	0	0	0	0
PRKCZ	ENSG00000067606	5	0	11	34	9	2	58	176	87	1	101	0	34	0	0	74	49	55	30	72	2	4
FAAP20	ENSG00000162585	0	290	10	12	9	3	0	142	0	119	25	22	11	0	0	6	39	7	3	2	5	0
SKI	ENSG00000157933	964	1593	509	1476	809	6378	3	675	713	583	662	501	301	37	626	544	996	732	523	510	408	291
MORN1	ENSG00000116151	0	1	0	0	0	0	0	0	0	23	0	0	1	0	1	0	4	0	0	0	0	0
RER1	ENSG00000157916	0	6	4	16	0	578	2	460	2	241	154	236	134	0	0	231	9	259	183	34	219	55
PEX10	ENSG00000157911	0	8	0	0	0	0	0	28	0	0	0	6	90	0	57	0	8	32	7	0	62	0
PLCH2	ENSG00000149527	0	8	16	64	91	0	5	58	233	58	22	69	161	2	0	17	26	115	94	25	37	15
PANK4	ENSG00000157881	61	58	6	166	0	1	0	282	8	164	2	3	47	15	0	66	20	20	10	79	87	0
HES5	ENSG00000197921	0	0	0	0	0	0	0	0	0	0	0	0	0	0	0	0	0	0	0	0	0	0
TNFRSF14	ENSG00000157873	127	343	54	131	180	205	2	131	259	149	153	292	121	8	0	128	67	218	110	193	408	34
AL139246.2	ENSG00000225931	0	28	0	0	0	7	2	1	73	0	1	8	2	0	0	11	0	0	0	0	3	1
PRXL2B	ENSG00000157870	0	0	4	0	0	0	0	0	2	0	0	0	0	0	0	9	0	50	2	0	0	0
MMEL1	ENSG00000142606	0	0	0	0	4	0	0	0	0	0	0	0	0	0	0	14	0	0	0	0	0	0
TTC34	ENSG00000215912	1	0	0	0	0	0	0	41	21	17	0	1	7	0	0	0	18	43	2	0	1	0
ACTRT2	ENSG00000169717	0	0	2	0	0	0	0	0	0	0	0	0	0	0	0	0	0	0	0	0	0	0
PRDM16	ENSG00000142611	0	0	14	0	0	0	0	0	0	0	0	0	0	0	0	12	0	1	0	0	34	0
AL512383.1	ENSG00000279839	0	0	0	1	0	0	0	1	1	0	2	0	0	0	0	1	0	1	0	0	0	0
ARHGEF16	ENSG00000130762	0	0	0	0	0	0	1	0	0	0	0	0	0	0	0	0	0	1	0	0	0	0
MEGF6	ENSG00000162591	17	60	0	52	35	672	0	52	178	111	272	21	33	9	4	265	268	136	98	77	224	9
TPRG1L	ENSG00000158109	0	0	56	1	0	0	0	30	0	0	0	0	0	0	0	9	16	67	31	11	1	0
WRAP73	ENSG00000116213	0	30	2	1	1	170	2	0	12	77	2	90	16	0	0	2	1	5	29	0	35	0
TP73	ENSG00000078900	1	0	0	0	0	0	0	0	0	0	80	0	0	0	0	0	0	0	3	0	0	0
CCDC27	ENSG00000162592	0	0	0	0	0	0	0	0	0	0	0	0	0	0	0	0	0	0	0	0	0	0
SMIM1	ENSG00000235169	0	0	0	0	0	0	1	0	0	0	0	0	0	0	0	0	0	0	0	0	0	0
LRRC47	ENSG00000130764	166	0	15	0	0	0	0	5	5	54	57	1	34	0	0	14	6	20	5	3	1	1
CEP104	ENSG00000116198	51	13	10	137	0	5	0	109	21	36	53	59	204	24	28	19	135	88	75	138	81	5
DFFB	ENSG00000169598	0	16	1	172	0	1	3	0	95	2	3	7	42	2	4	17	103	0	54	1	52	0
C1orf174	ENSG00000198912	0	7	0	5	1	0	0	0	1	5	3	3	1	4	0	9	1	1	4	1	0	0
AJAP1	ENSG00000196581	0	1	0	0	0	0	0	1	0	0	0	0	11	0	0	0	0	0	3	0	11	0
NPHP4	ENSG00000131697	1	38	366	0	0	160	0	0	34	4	74	33	32	0	8	70	37	108	17	76	99	65
KCNAB2	ENSG00000069424	1240	1756	355	1394	1475	2825	461	474	862	1429	1216	898	1765	541	2913	609	1479	992	734	905	448	655
CHD5	ENSG00000116254	0	0	0	0	0	3	0	0	0	0	0	0	0	0	0	0	5	6	0	1	0	0
AL031847.2	ENSG00000285629	0	0	0	0	0	0	0	0	0	0	0	0	0	0	0	0	0	1	3	0	0	0
RPL22	ENSG00000116251	319	194	29	257	2	37	96	129	140	117	206	167	122	125	40	74	254	143	147	193	293	37
RNF207	ENSG00000158286	0	81	0	0	185	104	3	66	3	1	31	0	142	3	0	23	24	34	40	18	1	0
ICMT	ENSG00000116237	0	11	2	506	38	3	0	112	9	0	0	29	0	3	0	36	23	17	0	14	0	0
HES3	ENSG00000173673	0	0	0	0	0	0	0	0	0	0	0	0	0	0	0	0	0	0	2	0	0	0
GPR153	ENSG00000158292	0	0	2	0	0	2	0	28	0	0	0	0	0	0	0	6	0	0	0	0	22	0
ACOT7	ENSG00000097021	0	6	1	2	0	0	0	26	0	0	4	9	0	0	221	12	0	16	1	0	1	0
HES2	ENSG00000069812	0	0	0	0	1	2	2	3	0	0	1	0	0	1	0	1	0	0	0	0	0	1
ESPN	ENSG00000187017	0	0	3	0	33	0	0	0	0	0	0	0	0	0	2	0	10	28	0	0	1	0
TNFRSF25	ENSG00000215788	244	199	52	94	4	5	596	314	286	273	292	208	409	0	65	55	152	78	58	30	51	29
PLEKHG5	ENSG00000171680	2	0	0	9	1	0	1	0	32	0	25	13	1	0	0	8	0	0	15	2	0	0
NOL9	ENSG00000162408	35	170	3	77	7	54	0	99	129	74	124	49	153	3	200	149	152	179	118	125	153	2
TAS1R1	ENSG00000173662	1	0	4	0	0	1	0	1	16	0	56	0	30	0	0	11	0	0	4	0	0	0
ZBTB48	ENSG00000204859	1	0	0	18	0	0	0	161	0	8	1	16	0	647	0	11	25	33	26	29	21	90
KLHL21	ENSG00000162413	213	850	63	6	2185	289	0	208	250	121	352	287	62	125	0	74	243	11	64	111	100	438
PHF13	ENSG00000116273	0	0	0	0	0	0	0	0	0	0	0	0	0	0	0	0	31	0	0	6	0	0
THAP3	ENSG00000041988	0	0	0	2	1	0	0	0	0	0	6	0	0	0	2	16	0	66	4	0	0	0
DNAJC11	ENSG00000007923	53	5	11	4	0	157	0	9	21	61	82	116	137	0	64	3	67	20	19	126	37	5
CAMTA1	ENSG00000171735	3	1	4	4	0	0	1	7	35	76	0	14	52	71	0	34	51	7	8	1	2	0
VAMP3	ENSG00000049245	10	170	9	6	0	57	1	196	64	90	0	23	10	0	0	53	6	59	41	17	60	0
PER3	ENSG00000049246	571	72	20	112	0	0	1	94	121	31	119	112	70	0	0	4	5	5	5	26	0	5
UTS2	ENSG00000049247	0	0	0	0	0	0	0	0	2	0	0	0	0	0	6	2	0	2	0	0	0	0
TNFRSF9	ENSG00000049249	2	1	0	1	0	0	0	1	6	0	4	0	7	3	0	19	0	8	1	0	0	0
PARK7	ENSG00000116288	0	17	11	98	0	0	0	31	4	2	0	1	0	0	4	48	8	3	6	10	0	0
ERRFI1	ENSG00000116285	0	3	0	0	1	0	0	2	0	0	21	70	68	0	0	17	0	0	80	0	6	0
SLC45A1	ENSG00000162426	0	0	0	0	0	0	0	16	0	0	0	0	0	0	0	0	0	0	0	0	0	0
RERE	ENSG00000142599	808	1707	557	785	863	2955	8	1646	1240	542	976	543	597	1457	143	763	795	829	704	1186	921	721
ENO1	ENSG00000074800	0	404	26	231	10	6	1	18	50	7	17	72	65	0	2	95	178	75	49	59	39	22
CA6	ENSG00000131686	1	0	0	0	0	0	14	0	2	2	0	0	0	0	0	1	3	1	0	0	0	19
SLC2A7	ENSG00000197241	0	0	0	0	0	0	0	0	0	0	0	0	0	0	0	0	0	0	0	0	0	0
SLC2A5	ENSG00000142583	0	2	0	1	1	0	12	0	1	0	1	0	0	2	0	0	2	0	0	1	44	0
GPR157	ENSG00000180758	1	2	1	171	0	4	0	2	1	0	1	0	7	0	1	6	0	20	2	0	0	0
H6PD	ENSG00000049239	0	94	0	196	436	109	0	905	235	270	348	190	118	258	0	172	163	135	163	299	138	20
SPSB1	ENSG00000171621	0	15	27	0	0	0	0	54	25	10	1	0	8	3	0	3	10	5	0	0	0	0
SLC25A33	ENSG00000171612	1	14	0	13	4	0	1	7	0	6	27	10	9	1	0	6	1	33	7	0	0	1
TMEM201	ENSG00000188807	0	477	0	2	0	0	0	2	0	57	0	0	29	1	0	28	16	26	0	10	0	0
PIK3CD	ENSG00000171608	316	441	338	275	1968	2646	4321	683	1012	490	317	413	505	21	561	680	633	475	447	687	361	1043
CLSTN1	ENSG00000171603	167	517	318	268	154	1381	72	622	319	321	230	268	576	800	27	507	330	194	225	392	251	129
AL357140.3	ENSG00000280113	0	0	0	0	2	0	0	0	1	0	0	0	0	0	249	3	0	0	0	0	1	0
CTNNBIP1	ENSG00000178585	14	0	0	0	0	0	1	0	7	4	5	2	0	0	28	7	6	25	20	4	48	0
LZIC	ENSG00000162441	0	232	2	3	0	3	3	16	120	58	79	11	0	0	141	111	31	9	3	16	1	0
NMNAT1	ENSG00000173614	0	0	2	3	0	4	0	1	1	3	3	0	0	1	0	9	1	0	24	1	1	3
RBP7	ENSG00000162444	1	0	0	0	0	0	0	0	0	1	0	0	0	0	0	0	0	0	0	0	1	0
UBE4B	ENSG00000130939	19	101	9	49	8	34	475	272	240	202	132	98	170	1	2	178	269	216	188	20	214	41
KIF1B	ENSG00000054523	128	226	15	6	65	270	2	298	462	352	583	186	123	149	77	101	379	98	166	333	290	266
PGD	ENSG00000142657	111	0	2	116	19	0	0	0	72	0	11	95	115	9	0	8	35	0	2	37	0	0
CENPS-CORT	ENSG00000251503	0	0	0	0	0	0	0	0	0	6	0	0	0	0	0	0	0	1	0	0	0	0
CENPS	ENSG00000175279	1	0	0	0	0	0	0	0	0	0	0	0	0	0	0	0	0	0	0	0	0	0
CORT	ENSG00000241563	0	0	0	0	0	0	0	0	0	0	0	0	0	0	0	0	0	0	0	0	0	0
DFFA	ENSG00000160049	2	7	156	4	82	4	0	140	3	210	3	3	15	2	4	14	3	1	25	1	64	1
PEX14	ENSG00000142655	0	2	0	0	6	0	3	0	9	0	1	21	6	0	0	8	8	4	9	0	0	4
CASZ1	ENSG00000130940	22	0	10	0	0	3	0	22	71	60	175	55	272	706	22	14	44	33	84	109	124	0
C1orf127	ENSG00000175262	0	0	0	0	0	0	0	0	0	0	0	0	0	0	0	0	0	0	0	0	1	0
TARDBP	ENSG00000120948	675	312	443	3	24	80	753	601	93	53	519	451	179	0	708	313	150	121	259	426	146	307
AL109811.3	ENSG00000277726	0	1	0	2	47	0	0	0	3	0	0	0	3	0	0	0	0	0	0	0	0	0
MASP2	ENSG00000009724	0	23	0	4	3	0	1	0	31	4	0	8	5	0	0	7	27	66	15	1	0	0
SRM	ENSG00000116649	140	0	0	0	0	276	0	0	0	3	0	9	45	0	178	0	3	0	9	15	0	1
EXOSC10	ENSG00000171824	737	121	1	48	2	2040	4	56	93	185	165	86	183	1	90	63	103	79	137	17	77	59
MTOR	ENSG00000198793	34	655	388	410	668	624	4	619	492	747	688	341	471	35	83	610	668	938	356	470	784	413
ANGPTL7	ENSG00000171819	12	12	1	0	0	11	0	2	5	0	37	66	6	63	0	6	14	2	40	29	10	13
UBIAD1	ENSG00000120942	0	163	1	127	0	0	0	137	10	0	76	0	26	716	0	166	15	36	1	2	37	0
DISP3	ENSG00000204624	0	0	0	0	0	0	0	0	1	0	0	2	1	61	0	0	0	0	1	9	4	0
FBXO2	ENSG00000116661	0	0	0	0	0	0	0	0	0	0	0	0	0	0	0	0	0	4	0	6	0	1
FBXO44	ENSG00000132879	8	1	151	5	0	2	0	73	11	25	180	32	257	1	0	23	212	2	84	44	22	1
FBXO6	ENSG00000116663	0	0	1	2	0	0	5	1	1	1	4	106	8	2	2	1	50	6	6	0	0	2
MAD2L2	ENSG00000116670	0	7	0	56	0	6	0	1	1	0	22	4	25	0	0	0	4	20	43	0	0	1
DRAXIN	ENSG00000162490	1	0	0	2	0	0	0	3	1	0	0	0	13	0	1	0	2	0	0	1	5	1
AGTRAP	ENSG00000177674	0	125	3	7	1	0	0	0	7	7	0	3	181	0	0	78	3	1	6	4	37	0
C1orf167	ENSG00000215910	0	0	0	0	0	0	0	0	0	0	0	0	0	0	0	0	0	1	3	6	0	0
MTHFR	ENSG00000177000	41	1	4	40	445	762	2	422	257	68	9	358	432	61	0	143	117	217	93	80	165	20
CLCN6	ENSG00000011021	3	104	0	24	3	0	0	352	19	31	46	29	29	0	0	161	35	39	98	113	379	0
NPPA	ENSG00000175206	0	0	0	0	0	0	0	0	0	0	34	0	0	0	0	1	0	0	0	0	0	0
NPPB	ENSG00000120937	0	0	0	0	0	0	0	0	0	0	0	0	0	0	0	4	0	0	0	9	0	0
KIAA2013	ENSG00000116685	4	21	7	24	1	58	16	83	146	453	82	11	27	0	0	29	26	8	14	97	48	35
PLOD1	ENSG00000083444	0	0	0	0	0	0	0	20	247	0	21	1	0	0	0	0	1	0	0	99	0	0
MFN2	ENSG00000116688	487	54	12	113	77	105	88	101	38	106	159	100	156	0	3	114	151	107	11	266	29	131
MIIP	ENSG00000116691	1	0	15	3	0	64	0	0	1	0	0	0	18	0	0	133	1	61	12	0	0	13
TNFRSF8	ENSG00000120949	0	1	0	0	0	0	0	0	0	0	0	0	0	0	0	6	2	0	0	0	30	0
TNFRSF1B	ENSG00000028137	1458	381	84	421	496	4540	153	391	543	209	421	580	576	351	20	453	563	385	305	297	763	52
VPS13D	ENSG00000048707	914	870	668	668	365	5596	124	1543	1790	1301	1800	1482	792	31	304	1401	1709	1703	1009	1464	1432	487
DHRS3	ENSG00000162496	7	10	8	9	43	240	0	5	90	47	3	5	9	150	0	35	78	82	13	12	46	36
AADACL4	ENSG00000204518	0	0	0	0	0	0	0	0	0	0	0	0	0	0	0	0	0	0	0	0	0	0
AADACL3	ENSG00000188984	0	0	0	0	0	0	0	0	0	0	0	0	0	0	0	0	0	0	0	0	0	0
C1orf158	ENSG00000157330	0	17	0	0	0	0	0	0	0	0	1	0	35	0	0	0	2	0	1	1	0	0
PRAMEF12	ENSG00000116726	0	0	0	0	0	0	0	0	0	0	0	0	2	0	0	24	0	0	0	0	0	0
PRAMEF1	ENSG00000116721	0	0	0	0	0	0	0	0	0	0	21	0	0	2	0	0	0	0	0	0	0	0
PRAMEF11	ENSG00000239810	0	0	0	0	0	0	0	0	0	0	0	0	0	0	0	0	0	0	0	0	0	0
HNRNPCL1	ENSG00000179172	0	1	0	0	0	0	0	0	0	0	0	0	0	0	1	0	0	0	0	0	0	0
PRAMEF2	ENSG00000120952	0	0	0	0	0	0	0	5	0	0	1	0	0	100	0	0	0	0	0	0	0	0
PRAMEF4	ENSG00000243073	0	0	0	0	0	0	0	0	0	0	1	0	0	0	0	0	0	0	0	0	0	0
PRAMEF10	ENSG00000187545	0	0	0	0	0	0	0	0	0	0	0	0	0	0	0	0	0	0	0	0	24	0
PRAMEF7	ENSG00000204510	0	0	0	0	0	0	0	0	0	0	0	0	0	0	0	0	0	0	0	0	0	0
PRAMEF6	ENSG00000232423	0	0	0	0	0	0	0	0	0	0	5	0	2	0	0	0	1	0	0	4	2	0
PRAMEF27	ENSG00000274764	0	0	0	0	0	0	0	0	0	0	0	8	0	0	0	0	0	0	0	0	0	0
HNRNPCL3	ENSG00000277058	0	0	0	0	0	0	0	3	0	0	0	0	0	0	0	0	0	0	0	2	0	0
PRAMEF25	ENSG00000229571	0	0	0	0	0	0	0	10	0	0	0	0	0	0	0	0	0	0	0	0	0	0
HNRNPCL2	ENSG00000275774	0	0	0	0	0	0	0	0	0	0	0	0	0	0	0	0	0	0	0	0	0	0
PRAMEF26	ENSG00000280267	0	0	0	0	0	0	1	0	0	0	0	0	0	0	0	0	0	0	0	0	0	0
HNRNPCL4	ENSG00000179412	0	0	0	0	0	0	0	0	0	0	0	0	0	0	0	0	0	0	0	0	3	0
PRAMEF9	ENSG00000204505	0	0	0	0	0	0	0	0	0	0	0	6	0	0	0	0	0	0	0	0	0	0
PRAMEF13	ENSG00000279169	0	0	0	59	0	0	0	0	0	0	17	0	5	4	0	0	0	0	1	0	0	0
PRAMEF18	ENSG00000279804	0	0	0	0	0	0	0	0	0	0	0	0	4	0	0	0	0	0	0	0	0	0
PRAMEF5	ENSG00000270601	0	0	0	0	0	0	0	0	0	0	0	0	0	0	0	0	0	0	0	5	0	0
PRAMEF8	ENSG00000182330	0	0	0	0	0	0	0	0	0	0	0	0	0	0	0	0	0	0	0	3	0	0
PRAMEF33	ENSG00000237700	0	0	0	0	0	0	0	0	0	0	0	0	1	0	0	0	0	0	10	0	10	1
PRAMEF15	ENSG00000204501	2	0	0	0	0	0	0	0	0	0	0	0	0	0	0	0	0	0	0	0	0	0
PRAMEF14	ENSG00000204481	0	0	0	1	0	0	0	0	0	0	0	0	0	0	0	0	0	0	0	0	0	0
PRAMEF19	ENSG00000204480	0	0	0	0	0	0	0	0	0	3	0	0	0	0	0	0	0	0	0	0	0	0
PRAMEF17	ENSG00000204479	0	0	0	0	0	0	0	0	0	0	0	0	0	0	0	0	0	0	0	0	0	0
PRAMEF20	ENSG00000204478	0	0	0	0	0	0	0	0	1	0	0	0	0	0	0	0	0	0	0	0	0	0
LRRC38	ENSG00000162494	0	1	0	0	0	0	0	0	0	0	0	0	0	0	0	0	0	0	0	0	0	0
PDPN	ENSG00000162493	0	0	0	18	0	0	0	0	0	0	0	0	0	0	0	0	0	0	0	0	0	0
PRDM2	ENSG00000116731	1134	2037	335	845	1269	953	86	1199	1039	1115	1145	722	746	321	5	1010	919	1149	1120	622	884	226
KAZN	ENSG00000189337	0	0	1	0	0	0	0	0	0	7	0	0	60	1	0	0	0	0	0	0	0	0
TMEM51	ENSG00000171729	0	0	0	0	0	0	0	0	0	0	0	0	0	0	1	0	0	0	0	0	0	0
FHAD1	ENSG00000142621	0	0	0	0	0	0	2	0	41	0	1	0	46	0	0	0	0	0	0	1	1	0
EFHD2	ENSG00000142634	306	257	9	15	821	245	197	81	117	57	235	116	135	0	91	50	11	181	40	19	114	0
CTRC	ENSG00000162438	0	1	0	0	0	0	1	3	1	2	2	0	1	1	0	0	0	2	4	0	2	3
CELA2A	ENSG00000142615	0	0	0	0	0	0	0	0	0	0	0	0	0	0	0	0	0	0	0	0	0	0
CELA2B	ENSG00000215704	0	0	0	0	0	0	0	0	0	0	0	0	0	0	0	0	0	0	1	0	0	0
CASP9	ENSG00000132906	91	5	0	10	141	0	0	0	0	1	18	0	18	0	0	89	17	64	95	2	83	3
DNAJC16	ENSG00000116138	329	49	1	36	9	0	0	77	193	56	57	0	23	0	0	185	26	85	118	35	71	52
AGMAT	ENSG00000116771	0	57	14	0	0	0	0	1	20	1	2	0	2	0	0	0	44	8	21	59	0	165
DDI2	ENSG00000197312	48	130	152	94	190	81	1	166	213	59	102	122	222	0	36	75	210	109	160	174	161	24
RSC1A1	ENSG00000215695	0	0	0	0	0	0	0	0	25	0	0	48	0	0	0	44	0	0	13	0	7	0
PLEKHM2	ENSG00000116786	88	131	3	101	1	76	49	14	70	101	249	68	56	3	11	199	54	10	127	63	3	12
SLC25A34	ENSG00000162461	0	0	0	0	0	0	0	0	0	0	0	0	1	0	0	1	0	0	20	26	1	2
TMEM82	ENSG00000162460	0	0	0	0	0	0	0	10	0	0	0	0	0	0	0	0	0	0	0	0	0	0
FBLIM1	ENSG00000162458	1	0	0	0	0	3	0	3	0	0	4	1	0	4	1	10	0	1	0	0	1	2
UQCRHL	ENSG00000233954	0	2	2	25	0	0	7	6	0	0	0	0	0	2	0	2	0	2	0	0	0	0
SPEN	ENSG00000065526	423	1142	373	1180	226	1837	396	1139	1066	765	1401	1158	955	13	861	812	870	748	694	698	1203	970
ZBTB17	ENSG00000116809	201	10	0	50	0	81	0	167	28	36	52	64	33	0	0	38	0	25	32	9	147	34
SRARP	ENSG00000183888	0	0	0	0	0	0	0	1	1	0	0	1	0	0	0	0	0	2	0	0	0	0
HSPB7	ENSG00000173641	0	0	0	0	0	1	2	0	1	0	0	0	0	0	0	0	0	0	0	0	0	0
CLCNKA	ENSG00000186510	0	0	0	0	0	0	0	0	0	0	0	0	0	0	0	0	0	0	0	0	0	0
CLCNKB	ENSG00000184908	0	0	0	0	0	0	0	0	0	0	0	0	0	0	0	0	0	0	0	0	0	0
FAM131C	ENSG00000185519	0	0	0	0	0	0	0	0	0	0	0	0	0	0	0	0	0	0	0	0	0	0
EPHA2	ENSG00000142627	0	0	0	0	0	0	0	0	0	0	0	0	0	0	0	0	0	0	1	0	0	1
ARHGEF19	ENSG00000142632	0	4	0	0	0	0	0	0	0	0	0	0	0	0	0	0	0	1	9	0	0	0
CPLANE2	ENSG00000132881	0	0	61	0	0	0	0	0	0	2	0	0	0	0	0	1	0	32	0	0	21	0
FBXO42	ENSG00000037637	30	145	171	4	218	58	1	1	446	344	108	43	9	836	51	277	179	111	172	80	82	100
SZRD1	ENSG00000055070	91	232	378	960	236	22	351	289	556	702	44	152	95	0	277	59	230	369	134	179	377	44
SPATA21	ENSG00000187144	0	0	0	0	0	0	0	8	7	1	0	5	1	3	0	1	2	10	3	0	3	0
NECAP2	ENSG00000157191	610	56	3	8	0	0	0	134	166	11	2	20	5	0	3	53	60	7	26	2	18	30
NBPF1	ENSG00000219481	129	177	98	93	86	1	51	100	14	361	68	117	49	0	2	121	68	145	129	201	142	514
CROCC	ENSG00000058453	0	30	0	1	770	2	0	49	33	36	40	94	238	0	91	51	62	61	32	18	121	97
MFAP2	ENSG00000117122	0	0	0	0	0	0	0	0	0	0	0	0	0	0	6	0	1	0	0	0	0	0
ATP13A2	ENSG00000159363	11	102	2	118	10	1	1	125	43	16	104	37	14	2	0	149	222	127	113	105	13	1095
SDHB	ENSG00000117118	22	8	5	8	0	0	0	78	1	9	6	85	16	0	14	14	4	1	36	24	1	0
PADI2	ENSG00000117115	2	3	0	189	0	0	1	0	0	0	0	0	6	2	0	0	0	0	7	0	0	0
PADI1	ENSG00000142623	0	0	0	0	0	0	0	0	0	0	0	0	0	0	0	0	0	0	0	0	0	0
PADI3	ENSG00000142619	0	0	0	0	0	0	0	0	0	0	0	0	0	0	0	0	1	0	9	0	3	0
PADI4	ENSG00000159339	0	0	0	0	0	0	0	0	0	0	0	0	0	0	96	0	1	1	0	0	0	0
PADI6	ENSG00000276747	0	0	0	0	0	0	0	0	0	0	0	0	0	0	0	0	0	0	0	4	0	0
RCC2	ENSG00000179051	2	433	39	230	69	178	46	608	200	200	192	160	26	540	329	118	39	210	71	123	247	25
ARHGEF10L	ENSG00000074964	0	0	0	0	0	0	0	0	0	0	0	3	0	0	0	1	0	69	0	0	0	0
ACTL8	ENSG00000117148	0	0	0	0	0	0	0	0	0	0	0	0	0	0	0	0	0	0	0	0	0	0
IGSF21	ENSG00000117154	0	0	0	0	2	0	1	0	0	0	0	0	0	20	0	0	0	0	0	0	0	0
AL365209.1	ENSG00000280222	6	0	0	0	0	0	1	1	0	0	0	0	0	0	0	2	78	5	0	16	0	0
KLHDC7A	ENSG00000179023	0	0	0	0	0	0	0	0	0	0	0	0	0	0	2	3	0	0	0	0	0	0
PAX7	ENSG00000009709	3	0	0	0	0	0	0	0	0	0	0	0	0	0	0	0	0	0	0	0	0	0
TAS1R2	ENSG00000179002	0	0	0	0	0	0	0	0	0	0	0	0	0	0	96	0	1	0	0	0	0	0
ALDH4A1	ENSG00000159423	0	0	0	0	0	0	0	0	0	0	0	0	4	0	0	1	0	7	0	0	0	0
IFFO2	ENSG00000169991	309	530	146	155	0	113	263	0	6	9	153	60	115	2	0	40	259	157	35	15	14	36
UBR4	ENSG00000127481	1846	2390	1396	3195	2202	936	2328	3904	2538	2170	2099	2285	2073	1663	311	2286	2974	2304	1551	2584	2232	1343
EMC1	ENSG00000127463	41	237	2	70	1	152	1	51	110	193	193	100	3	0	25	83	150	24	113	43	87	0
MRTO4	ENSG00000053372	1	0	0	3	0	0	0	109	18	2	0	10	2	0	0	9	0	0	1	0	0	0
AKR7L	ENSG00000211454	0	17	0	0	0	0	0	0	0	0	2	0	0	0	3	0	0	0	0	0	0	0
AKR7A3	ENSG00000162482	0	0	0	0	0	0	0	7	0	0	2	0	21	0	62	0	0	10	0	0	0	0
AKR7A2	ENSG00000053371	0	0	49	1	0	0	0	0	0	0	12	0	140	0	1	0	3	1	8	0	31	3
SLC66A1	ENSG00000040487	0	16	1	39	17	2	137	20	147	114	145	101	46	0	0	58	49	26	40	40	33	17
CAPZB	ENSG00000077549	3146	2713	528	776	1430	9966	3817	1764	2611	1936	2314	2341	3107	3686	25	1824	2257	2121	1334	1388	2016	884
MICOS10	ENSG00000173436	1	10	4	8	2	0	1	0	41	0	3	1	47	0	4	38	1	12	2	21	26	0
NBL1	ENSG00000158747	29	0	25	0	0	6	1	5	1	0	2	15	7	0	0	3	37	0	7	0	32	8
MICOS10-NBL1	ENSG00000270136	26	0	0	0	0	0	0	0	0	0	2	0	0	0	2	2	0	0	3	0	0	0
HTR6	ENSG00000158748	0	105	0	188	0	489	0	0	23	23	0	1	24	2	0	85	2	0	2	13	0	0
TMCO4	ENSG00000162542	0	241	122	49	31	164	0	0	14	42	398	19	258	1	0	71	44	36	28	12	31	10
RNF186	ENSG00000178828	0	0	0	0	0	0	0	0	0	0	0	0	0	0	0	0	0	0	0	0	0	0
OTUD3	ENSG00000169914	1	36	0	58	10	35	0	11	404	187	208	13	235	0	0	0	160	53	33	19	2	1
PLA2G2E	ENSG00000188784	0	0	0	0	0	0	0	0	0	24	0	0	0	0	0	0	0	0	0	0	0	0
PLA2G2A	ENSG00000188257	0	0	0	11	0	0	0	0	0	0	0	0	0	0	0	0	0	0	0	0	0	0
PLA2G5	ENSG00000127472	0	0	0	0	0	0	0	0	0	0	0	0	0	0	0	0	0	0	0	0	0	0
PLA2G2D	ENSG00000117215	0	0	0	0	0	4	0	0	0	0	0	0	0	0	0	0	0	0	8	0	0	0
PLA2G2F	ENSG00000158786	0	0	0	0	0	0	0	1	0	0	60	0	0	0	0	0	7	0	0	0	0	0
PLA2G2C	ENSG00000187980	0	0	0	0	0	0	0	0	0	0	2	0	0	0	0	0	0	0	0	0	1	0
UBXN10	ENSG00000162543	0	0	0	0	0	0	0	0	0	0	0	0	0	0	0	1	2	1	25	0	75	0
VWA5B1	ENSG00000158816	1	0	0	0	2	0	1	0	2	0	0	1	5	0	0	12	0	1	0	0	0	0
CAMK2N1	ENSG00000162545	24	0	1	0	0	4	0	7	6	0	0	8	45	0	0	11	5	3	0	0	0	0
MUL1	ENSG00000090432	0	0	30	2	0	0	0	0	0	0	0	0	0	0	0	1	2	45	3	96	9	0
FAM43B	ENSG00000183114	0	0	0	0	0	0	0	0	0	0	0	0	0	0	0	0	0	0	0	0	0	0
CDA	ENSG00000158825	0	0	0	0	0	0	0	0	0	0	0	0	0	0	0	0	0	0	0	0	0	0
PINK1	ENSG00000158828	10	0	29	0	0	244	0	5	16	21	53	46	10	0	1	234	13	24	20	133	237	0
DDOST	ENSG00000244038	0	18	3	17	0	0	0	2	40	22	75	75	212	0	3	9	1	48	3	76	19	11
KIF17	ENSG00000117245	0	0	0	0	0	0	0	0	0	0	0	13	0	0	0	0	0	0	0	0	0	0
SH2D5	ENSG00000189410	0	0	0	0	0	0	0	0	0	10	0	0	1	0	0	20	0	0	0	0	0	0
HP1BP3	ENSG00000127483	848	389	39	140	377	451	4	523	685	595	585	391	611	141	159	448	286	521	260	549	552	391
EIF4G3	ENSG00000075151	17	17	118	194	511	41	127	332	236	359	451	487	36	874	936	204	136	126	145	197	183	10
ECE1	ENSG00000117298	439	309	11	419	1	149	3	207	201	131	227	608	28	17	1	352	355	461	136	320	127	418
NBPF3	ENSG00000142794	0	2	0	1	4	6	0	7	0	14	126	17	6	0	0	2	28	19	6	28	1	2
ALPL	ENSG00000162551	0	0	0	0	0	0	0	0	0	0	0	0	0	0	0	0	0	2	0	0	0	0
RAP1GAP	ENSG00000076864	0	0	0	0	0	0	0	2	0	1	0	0	0	0	0	0	0	0	0	0	0	0
USP48	ENSG00000090686	148	367	107	272	574	12	3	217	480	199	289	321	464	214	48	748	441	447	266	566	475	367
LDLRAD2	ENSG00000187942	0	0	0	0	4	0	0	0	86	0	0	0	0	0	0	0	0	0	20	0	0	0
HSPG2	ENSG00000142798	174	0	0	0	0	0	0	0	0	0	0	0	36	0	0	2	43	38	8	5	135	0
CELA3B	ENSG00000219073	6	0	0	0	0	0	0	0	0	0	0	0	0	0	0	0	0	0	0	0	0	15
CELA3A	ENSG00000142789	6	0	0	0	0	0	0	0	0	0	0	0	0	0	0	0	0	0	0	0	0	0
CDC42	ENSG00000070831	656	1073	419	1291	595	1529	2455	1091	643	1193	1638	1469	1132	5	406	1189	919	1604	1092	1142	1009	1330
WNT4	ENSG00000162552	0	5	0	0	48	0	0	139	4	3	0	30	1	0	2	0	1	2	0	221	0	0
AL591122.1	ENSG00000279625	0	0	0	0	0	0	0	0	0	0	0	0	0	0	0	0	0	0	0	0	0	0
ZBTB40	ENSG00000184677	40	282	168	60	0	5	1	465	557	552	435	600	513	136	828	360	627	376	509	604	156	40
EPHA8	ENSG00000070886	0	2	0	0	1	1	0	0	0	0	0	0	0	0	0	0	0	9	0	0	0	0
C1QA	ENSG00000173372	0	0	0	1	0	0	0	0	0	0	0	0	0	0	0	0	0	0	0	0	0	0
C1QC	ENSG00000159189	0	0	0	0	0	0	0	0	0	0	1	0	0	0	0	0	0	0	0	0	0	0
C1QB	ENSG00000173369	0	0	0	0	0	0	0	0	0	0	0	91	0	0	0	0	25	0	0	0	0	0
EPHB2	ENSG00000133216	1	0	0	0	0	0	0	5	0	0	0	1	2	3	0	2	36	2	0	0	2	0
LACTBL1	ENSG00000215906	0	0	0	0	0	0	0	0	0	0	0	0	0	0	0	0	0	0	0	0	0	0
TEX46	ENSG00000227868	0	0	0	0	0	0	0	0	0	0	0	0	0	0	0	0	0	0	0	0	0	0
KDM1A	ENSG00000004487	11	130	13	0	142	987	0	24	43	113	38	17	70	0	1	73	105	82	38	77	28	36
LUZP1	ENSG00000169641	1	110	130	102	120	0	0	695	277	292	452	398	81	1	192	106	292	92	226	70	128	84
HTR1D	ENSG00000179546	0	0	0	0	0	0	0	0	2	0	0	1	0	0	0	0	0	0	0	0	0	0
HNRNPR	ENSG00000125944	23	16	183	297	240	209	28	36	337	166	116	112	53	0	78	109	262	149	120	49	43	751
ZNF436	ENSG00000125945	0	0	1	0	0	0	0	0	0	0	0	0	67	0	0	0	26	5	4	7	115	0
TCEA3	ENSG00000204219	0	0	49	0	0	0	0	11	17	0	0	0	0	0	0	68	1	1	6	17	0	20
ASAP3	ENSG00000088280	0	0	0	0	0	0	0	0	30	0	0	0	0	0	0	5	0	0	3	90	0	0
E2F2	ENSG00000007968	1	54	28	1	108	2	0	0	1	0	0	0	0	0	0	234	21	50	8	113	0	584
ID3	ENSG00000117318	0	0	0	0	0	0	0	0	0	0	0	0	0	1	0	9	0	2	0	3	0	0
RPL11	ENSG00000142676	241	300	321	400	1090	701	32	878	1089	489	795	638	495	385	173	790	498	463	461	612	231	248
ELOA	ENSG00000011007	2	35	0	56	22	191	1	181	59	194	18	51	90	0	0	144	30	9	39	34	77	208
PITHD1	ENSG00000057757	120	0	0	7	0	0	0	0	27	66	2	34	104	0	0	56	91	32	29	35	145	61
LYPLA2	ENSG00000011009	0	0	1	22	0	4	1	146	495	3	33	69	16	0	0	6	52	50	115	0	0	2
GALE	ENSG00000117308	58	0	4	1	0	0	0	2	1	0	0	0	6	0	0	0	4	26	0	0	0	0
HMGCL	ENSG00000117305	0	0	2	1	0	0	0	0	0	0	0	0	18	0	0	25	0	19	16	10	2	5
FUCA1	ENSG00000179163	0	0	0	2	0	0	0	19	3	69	12	1	0	0	0	0	3	0	0	0	0	0
CNR2	ENSG00000188822	0	1	0	5	2	1	4	0	0	5	2	1	2	0	2	121	1	80	0	125	5	0
PNRC2	ENSG00000189266	263	402	231	175	114	7	0	691	409	138	286	115	232	33	4	398	146	185	227	206	118	196
SRSF10	ENSG00000188529	127	53	57	870	93	178	0	311	521	100	232	239	213	0	912	277	92	201	233	250	333	26
MYOM3	ENSG00000142661	0	1	2	0	0	0	0	0	0	0	0	0	0	0	0	0	10	0	4	1	1	0
IL22RA1	ENSG00000142677	0	0	0	0	0	1	1	0	1	0	0	0	0	0	0	1	15	0	18	1	0	0
IFNLR1	ENSG00000185436	0	1	5	0	0	0	1	2	0	0	0	1	5	0	6	139	4	23	0	0	0	2
GRHL3	ENSG00000158055	16	0	0	0	0	1	0	0	0	0	0	0	0	0	0	0	1	0	0	4	0	0
STPG1	ENSG00000001460	0	0	0	0	0	0	0	0	0	0	22	0	0	0	0	0	0	0	0	3	1	0
NIPAL3	ENSG00000001461	7	16	3	7	0	65	26	528	124	78	135	98	478	29	6	111	267	163	278	230	351	4
RCAN3	ENSG00000117602	254	434	472	392	6	335	487	553	208	119	694	245	474	798	251	445	378	453	205	248	386	67
NCMAP	ENSG00000184454	0	0	0	0	0	2	0	1	0	0	0	0	0	6	0	0	1	9	0	0	0	0
SRRM1	ENSG00000133226	208	129	114	220	24	935	40	293	415	191	565	331	99	496	327	254	196	277	203	350	284	141
CLIC4	ENSG00000169504	0	0	1	0	1	107	0	0	32	0	0	0	0	13	0	0	0	44	0	0	0	2
RUNX3	ENSG00000020633	600	410	528	1380	1282	331	32	1757	1236	819	1054	706	853	1231	426	631	358	496	142	676	216	414
SYF2	ENSG00000117614	0	20	15	28	0	0	866	68	36	2	59	93	63	1	0	73	26	65	22	29	77	136
RSRP1	ENSG00000117616	86	170	186	230	161	448	0	408	559	313	343	230	197	0	4	355	181	403	347	272	257	413
RHD	ENSG00000187010	55	1	8	1	21	1	2	0	2	1	1	0	12	3	0	0	23	4	28	1	15	0
TMEM50A	ENSG00000183726	53	104	38	180	80	57	0	69	11	45	108	85	145	0	0	46	169	85	86	82	52	37
RHCE	ENSG00000188672	0	0	0	0	0	0	0	0	5	0	16	0	0	0	0	0	0	5	0	0	0	0
MACO1	ENSG00000204178	170	42	10	141	0	140	67	109	90	44	25	92	88	0	0	173	41	58	64	85	28	0
LDLRAP1	ENSG00000157978	224	176	5	591	30	2555	5	584	538	99	162	174	81	0	0	361	149	522	190	216	166	4
MAN1C1	ENSG00000117643	40	47	20	6	135	1	12	61	222	8	230	165	45	0	194	125	85	183	78	47	60	91
SELENON	ENSG00000162430	60	625	0	337	148	305	0	5	25	62	1	167	80	2	1	32	9	203	87	18	29	0
AL020996.2	ENSG00000255054	0	0	0	1	0	0	0	0	0	0	0	0	0	0	0	0	0	0	0	0	0	0
MTFR1L	ENSG00000117640	0	33	3	1	0	0	0	2	35	1	159	1	142	0	0	93	26	52	14	75	157	54
AUNIP	ENSG00000127423	0	0	0	0	0	0	1	0	0	0	0	0	0	0	0	0	0	0	0	0	0	0
PAQR7	ENSG00000182749	1	1	0	0	0	1	0	0	0	30	0	0	0	0	0	0	0	0	17	5	0	3
STMN1	ENSG00000117632	0	5	0	3	834	1	1	0	2	0	33	47	5	153	57	7	0	9	13	2	98	0
PAFAH2	ENSG00000158006	0	0	0	96	2	1	1513	1	0	2	18	7	6	0	15	8	0	1	0	0	17	1
EXTL1	ENSG00000158008	1	0	0	0	0	0	0	0	1	0	0	0	0	0	0	4	25	0	0	0	0	0
SLC30A2	ENSG00000158014	0	0	0	1	0	0	0	0	0	0	0	0	0	0	0	2	0	0	0	0	0	0
TRIM63	ENSG00000158022	0	0	0	0	0	0	0	0	0	0	0	0	0	0	0	0	0	0	0	0	0	0
PDIK1L	ENSG00000175087	0	0	0	1	0	0	0	0	46	75	126	2	0	0	0	20	0	42	1	0	0	0
FAM110D	ENSG00000197245	0	0	0	1	0	0	0	0	0	0	0	0	0	0	0	0	0	0	0	0	0	0
C1orf232	ENSG00000282872	0	0	0	0	0	0	0	0	0	0	0	0	0	0	0	0	0	0	0	0	0	0
AL391650.1	ENSG00000236782	0	0	0	0	0	0	0	0	0	0	0	0	0	0	0	0	0	0	1	0	0	0
ZNF593	ENSG00000142684	0	0	0	0	0	0	0	0	2	0	0	0	0	0	0	0	0	3	0	5	0	0
CNKSR1	ENSG00000142675	0	27	9	0	0	0	0	0	0	0	39	1	1	0	0	10	0	78	7	0	0	184
CATSPER4	ENSG00000188782	0	0	0	0	0	0	0	0	1	0	0	0	0	0	0	4	0	1	0	0	0	0
CEP85	ENSG00000130695	7	18	2	1	0	0	0	0	127	123	279	13	0	1004	1	17	71	75	43	17	20	1
SH3BGRL3	ENSG00000142669	528	285	256	304	29	6	2	141	424	253	343	296	482	64	9	292	405	251	302	439	237	62
UBXN11	ENSG00000158062	0	9	0	6	0	2	1	263	11	20	151	70	103	0	0	2	34	9	10	109	13	1
CD52	ENSG00000169442	4	2	52	96	38	5	1	47	124	86	178	110	66	181	29	68	52	202	132	251	24	182
CRYBG2	ENSG00000176092	0	0	0	0	0	0	199	230	2	2	3	136	12	0	0	1	0	13	2	0	3	0
ZNF683	ENSG00000176083	0	159	1	0	0	1	0	0	113	30	1	67	1	0	0	0	88	48	29	20	15	3
LIN28A	ENSG00000131914	0	2	0	0	2	0	2	1	0	0	1	5	14	0	0	8	0	12	9	3	10	1
DHDDS	ENSG00000117682	59	75	2	73	0	2	7	53	43	37	192	68	91	0	1	99	105	82	19	37	18	438
HMGN2	ENSG00000198830	378	181	23	57	0	57	94	78	358	50	179	223	18	4	666	185	44	165	101	151	203	82
RPS6KA1	ENSG00000117676	761	0	3	5	0	0	1	62	6	560	5	35	18	0	0	83	33	10	31	85	34	0
ARID1A	ENSG00000117713	1500	1105	418	752	1393	760	85	1249	1982	1397	1351	1486	1320	97	1702	1384	1562	1187	1021	1072	1556	1621
PIGV	ENSG00000060642	0	0	1	0	0	0	2	16	25	0	1	1	18	0	0	45	0	7	0	1	0	0
ZDHHC18	ENSG00000204160	194	30	20	50	101	30	16	54	209	99	173	256	83	800	0	204	156	75	53	198	47	143
SFN	ENSG00000175793	0	0	0	0	0	0	0	0	0	0	0	11	0	0	0	0	0	19	1	0	0	0
GPN2	ENSG00000142751	1	174	5	0	0	2	13	2	30	4	125	30	134	0	0	11	82	136	45	4	9	95
GPATCH3	ENSG00000198746	0	2	33	0	0	0	0	25	0	11	9	25	4	0	0	48	58	14	11	24	8	1
NUDC	ENSG00000090273	0	0	3	7	2	0	0	3	75	33	7	23	2	1	0	19	0	41	52	0	149	15
NR0B2	ENSG00000131910	0	0	0	0	0	0	0	0	0	0	0	0	0	0	0	0	0	0	0	0	0	0
KDF1	ENSG00000175707	0	0	0	0	0	0	0	0	0	0	0	0	15	0	0	0	0	0	0	0	0	0
TRNP1	ENSG00000253368	0	0	0	0	0	0	1	0	0	0	1	0	0	0	0	0	0	0	0	0	0	0
TENT5B	ENSG00000158246	0	0	0	0	0	0	0	0	0	0	0	0	0	0	0	2	0	0	0	6	0	0
SLC9A1	ENSG00000090020	178	74	305	14	100	55	0	148	253	178	145	35	154	0	0	182	100	45	65	41	45	3
WDTC1	ENSG00000142784	124	27	416	182	407	0	1	817	602	45	272	673	309	5	30	136	167	264	163	47	79	189
TMEM222	ENSG00000186501	55	32	0	3	0	0	0	3	27	0	5	8	0	0	436	9	77	44	34	52	0	0
SYTL1	ENSG00000142765	191	7	59	91	925	16	0	145	258	72	173	119	271	86	7	122	102	122	159	67	50	46
MAP3K6	ENSG00000142733	0	1	0	127	41	0	0	0	10	110	0	0	0	0	0	0	0	1	0	1	0	0
FCN3	ENSG00000142748	0	0	0	0	0	0	0	0	0	0	0	0	0	0	0	0	0	0	0	0	0	0
CD164L2	ENSG00000174950	0	0	0	0	0	0	0	0	0	0	0	0	0	0	0	0	0	0	0	0	0	0
GPR3	ENSG00000181773	0	0	1	0	0	0	1	0	31	2	0	3	0	0	0	19	0	0	2	1	0	0
WASF2	ENSG00000158195	350	1435	231	244	17	1106	400	841	991	599	619	798	479	23	30	697	337	584	393	631	615	138
AHDC1	ENSG00000126705	48	116	0	0	673	0	0	1	50	19	222	50	39	0	6	156	78	6	44	247	12	0
FGR	ENSG00000000938	1	0	7	14	1501	0	0	1	3	0	8	65	96	1	0	26	46	8	29	0	44	16
IFI6	ENSG00000126709	0	1	8	2	3	0	0	0	0	0	0	0	0	0	0	0	0	0	19	18	1	0
FAM76A	ENSG00000009780	1	214	11	2	0	81	0	59	29	25	72	19	2	0	0	13	52	95	5	0	20	0
STX12	ENSG00000117758	44	0	1	2	1	33	0	11	6	41	10	2	9	0	0	44	28	6	28	3	1	0
PPP1R8	ENSG00000117751	3	315	6	0	0	13	0	0	115	4	18	10	0	0	0	8	52	31	21	18	4	5
THEMIS2	ENSG00000130775	294	6	5	111	112	16	0	2	41	73	36	202	54	0	172	39	6	11	47	29	23	159
RPA2	ENSG00000117748	0	1	0	5	0	0	0	0	1	0	63	81	0	0	0	0	0	0	9	10	1	33
SMPDL3B	ENSG00000130768	0	0	2	0	0	0	0	0	0	0	0	0	0	0	0	0	5	2	0	0	0	0
XKR8	ENSG00000158156	0	22	0	19	0	0	0	0	0	68	1	0	0	0	0	8	0	2	4	13	1	0
EYA3	ENSG00000158161	18	46	3	0	6	5	13	18	9	164	30	17	17	4	3	75	86	87	34	287	8	1
PTAFR	ENSG00000169403	0	130	0	1	5	2	24	1	1	3	0	42	1	1	0	10	0	9	0	0	0	0
DNAJC8	ENSG00000126698	0	1	3	18	1	5	19	55	117	85	112	11	4	0	0	33	28	38	20	85	1	2
ATP5IF1	ENSG00000130770	7	219	5	31	0	2	2742	6	42	21	17	7	59	2	183	74	86	70	49	85	51	82
SESN2	ENSG00000130766	0	41	158	7	78	1	0	11	102	71	66	18	21	0	32	100	307	146	115	179	26	9
MED18	ENSG00000130772	0	0	0	0	0	17	0	1	1	0	0	2	1	0	0	0	0	0	0	0	2	0
PHACTR4	ENSG00000204138	142	470	13	46	213	3	1204	326	242	115	64	97	34	6	265	150	137	61	103	93	41	152
RCC1	ENSG00000180198	0	0	15	4	0	1	0	10	33	87	6	12	0	47	439	39	0	6	32	107	60	79
AL513497.1	ENSG00000279443	0	0	0	2	1	1	15	0	0	0	0	0	0	1	15	1	0	1	0	0	0	2
TRNAU1AP	ENSG00000180098	1	23	0	12	20	250	0	5	18	0	107	159	12	0	62	65	4	25	4	10	21	85
TAF12	ENSG00000120656	0	101	0	6	0	0	0	45	0	0	0	1	0	0	0	25	1	9	0	34	0	3
RAB42	ENSG00000188060	0	0	0	1	0	1	0	0	0	0	0	0	0	1	0	0	0	1	0	0	18	0
GMEB1	ENSG00000162419	80	12	2	92	43	7	10	79	29	20	24	158	35	39	0	112	2	183	17	45	38	2
YTHDF2	ENSG00000198492	0	115	3	24	485	34	0	185	152	25	27	41	71	0	1	333	32	74	70	41	33	36
OPRD1	ENSG00000116329	1	0	0	1	0	1	1	0	0	0	0	39	49	0	1	0	0	4	0	0	1	1
EPB41	ENSG00000159023	695	1060	587	461	1101	681	12	1432	1348	910	854	1192	773	1325	185	1207	1239	1235	1090	1176	1210	730
TMEM200B	ENSG00000253304	0	0	6	0	0	1	0	18	0	42	1	0	3	0	0	12	0	0	8	0	0	0
SRSF4	ENSG00000116350	168	118	64	46	407	95	4	193	265	36	203	87	90	1	0	135	130	144	123	240	69	98
MECR	ENSG00000116353	0	0	0	2	3	0	0	14	0	0	0	13	0	0	0	33	1	2	13	0	0	0
PTPRU	ENSG00000060656	0	0	0	1	0	0	0	0	0	0	0	0	0	0	0	0	0	0	0	0	0	5
MATN1	ENSG00000162510	0	1	0	0	0	1	0	47	0	0	0	0	15	0	5	7	6	14	7	0	0	0
LAPTM5	ENSG00000162511	677	1609	1157	325	494	3975	61	1063	1205	431	743	883	697	213	119	866	796	796	650	1290	535	570
SDC3	ENSG00000162512	0	0	0	0	0	0	0	0	0	0	0	0	0	0	0	0	0	0	4	0	0	0
PUM1	ENSG00000134644	188	276	114	688	31	285	5	637	559	330	889	505	487	17	58	544	459	449	330	363	284	62
NKAIN1	ENSG00000084628	0	0	0	0	0	0	0	0	0	0	0	0	0	0	0	0	0	0	0	1	0	0
SNRNP40	ENSG00000060688	8	13	0	6	3	66	0	6	110	6	58	52	15	0	0	50	79	9	41	38	10	70
ZCCHC17	ENSG00000121766	55	0	1	3	23	85	0	54	12	1	0	74	10	0	0	68	7	22	46	12	2	0
FABP3	ENSG00000121769	0	0	0	0	0	0	0	3	19	0	0	0	16	0	0	0	0	1	2	0	0	0
SERINC2	ENSG00000168528	0	0	0	0	0	1	0	0	0	0	0	0	0	0	0	0	0	0	0	37	0	0
TINAGL1	ENSG00000142910	1	0	0	0	0	0	0	0	0	0	1	0	0	1	0	5	0	8	0	0	1	0
HCRTR1	ENSG00000121764	0	9	0	0	0	0	0	10	54	0	4	0	24	0	0	7	10	17	1	1	2	0
PEF1	ENSG00000162517	121	286	29	3	0	0	43	99	159	60	6	211	15	0	4	35	95	85	49	37	111	0
COL16A1	ENSG00000084636	0	0	0	1	0	0	0	0	0	0	0	0	0	0	0	0	1	0	0	0	0	0
ADGRB2	ENSG00000121753	0	0	0	0	0	602	1	0	0	0	0	0	255	5	1	29	6	15	14	1	1	0
SPOCD1	ENSG00000134668	0	0	0	0	0	0	0	0	2	0	0	0	0	0	0	0	0	0	7	0	3	0
PTP4A2	ENSG00000184007	362	57	372	274	89	9	0	246	477	159	281	134	196	57	217	257	148	151	168	413	269	112
KHDRBS1	ENSG00000121774	3	70	24	638	117	0	6	93	99	46	456	168	43	0	4	30	108	74	53	7	45	14
TMEM39B	ENSG00000121775	4	8	1	1	11	0	0	0	32	0	0	22	0	7	0	1	5	19	8	11	0	0
KPNA6	ENSG00000025800	496	543	118	25	404	39	123	603	200	403	510	246	135	4	31	575	232	457	311	388	300	796
TXLNA	ENSG00000084652	9	39	15	141	1	100	0	62	384	16	349	382	45	0	86	93	194	97	48	62	295	13
CCDC28B	ENSG00000160050	24	30	1	4	0	35	0	4	6	0	98	16	70	0	0	21	82	98	13	62	57	4
IQCC	ENSG00000160051	0	27	0	0	0	4	6	52	39	0	55	1	66	0	0	12	22	20	51	119	16	0
DCDC2B	ENSG00000222046	0	51	0	0	0	0	0	1	2	0	11	9	12	0	0	0	0	2	10	2	11	0
TMEM234	ENSG00000160055	0	241	0	1	0	0	0	0	7	0	2	33	44	0	3	104	155	44	49	113	44	4
EIF3I	ENSG00000084623	0	2	9	10	4	0	1	245	12	152	9	36	23	1	2	98	7	78	83	80	62	1
FAM167B	ENSG00000183615	0	0	0	0	0	0	0	0	0	0	0	0	0	0	0	0	2	0	0	27	0	0
LCK	ENSG00000182866	18	675	263	373	28	2649	2	809	553	434	469	146	666	123	698	173	636	372	187	740	296	161
HDAC1	ENSG00000116478	0	2	5	33	37	5	3	305	4	72	280	52	118	121	7	10	106	122	58	13	31	60
MARCKSL1	ENSG00000175130	4	0	51	57	17	0	0	78	0	67	0	10	24	524	26	103	45	90	16	6	118	19
TSSK3	ENSG00000162526	11	32	1	58	0	0	0	253	67	133	184	176	4	1	0	109	59	3	32	9	116	0
FAM229A	ENSG00000225828	0	0	0	0	0	0	5	0	1	6	0	0	0	0	0	0	22	1	0	0	0	0
BSDC1	ENSG00000160058	157	1170	357	798	70	443	3	705	276	136	155	558	489	0	12	776	536	295	311	379	534	41
AL033529.1	ENSG00000254553	0	0	0	0	0	0	0	0	0	0	0	0	0	0	0	0	0	0	0	0	0	0
ZBTB8B	ENSG00000273274	3	0	2	0	0	0	0	0	2	0	3	1	3	2	0	3	1	18	2	3	8	1
ZBTB8A	ENSG00000160062	1	1	0	1	0	6	0	2	1	1	32	5	30	9	0	0	1	1	2	1	2	2
ZBTB8OS	ENSG00000176261	0	49	0	1	49	1	1	0	41	4	93	1	3	0	0	5	32	17	0	2	0	0
RBBP4	ENSG00000162521	98	29	16	100	100	1	204	413	119	266	280	553	499	152	640	147	151	216	115	352	129	397
SYNC	ENSG00000162520	319	53	0	3	0	0	0	0	0	81	0	70	0	0	0	0	13	0	7	0	0	11
KIAA1522	ENSG00000162522	0	0	2	0	0	0	0	0	0	0	0	0	0	0	0	52	3	12	5	11	0	0
YARS1	ENSG00000134684	0	276	42	330	11	21	1	123	263	38	97	47	130	331	2	202	67	90	68	99	54	0
S100PBP	ENSG00000116497	32	52	5	32	45	1	2	542	100	265	220	189	211	0	1	34	160	159	42	176	38	88
FNDC5	ENSG00000160097	0	0	0	0	0	0	0	0	0	0	0	0	0	0	0	0	0	0	1	0	0	0
HPCA	ENSG00000121905	0	0	0	0	0	0	0	0	0	0	0	0	0	0	0	0	0	0	0	0	0	0
TMEM54	ENSG00000121900	0	0	0	0	0	0	0	0	0	0	0	0	0	0	0	0	0	0	0	0	0	0
RNF19B	ENSG00000116514	117	4	0	66	15	0	0	59	206	2	42	24	4	0	1	11	7	8	5	23	4	4
AL031602.1	ENSG00000278966	0	0	0	0	0	0	1	0	1	5	2	2	0	0	0	1	0	0	0	0	0	0
AK2	ENSG00000004455	492	45	10	11	409	27	1	124	117	99	223	80	111	0	447	67	38	52	79	34	220	1
AZIN2	ENSG00000142920	2	5	0	0	0	0	0	0	0	6	1	37	1	0	0	2	19	1	10	8	10	81
AL662907.1	ENSG00000278997	74	250	0	0	32	0	0	1	2	0	0	107	10	0	0	62	19	2	4	1	0	0
TRIM62	ENSG00000116525	68	96	91	70	28	33	0	764	171	47	25	109	342	1	0	168	85	153	9	216	155	276
AL662907.2	ENSG00000279179	119	44	10	0	0	8	0	97	34	43	196	35	63	0	0	42	79	110	36	38	50	7
ZNF362	ENSG00000160094	0	52	0	72	0	0	0	10	17	3	34	19	134	0	17	40	57	67	20	8	14	0
A3GALT2	ENSG00000184389	0	0	0	0	0	0	0	0	0	0	0	0	0	0	0	0	0	0	0	0	0	0
PHC2	ENSG00000134686	37	0	39	13	0	0	0	3	0	4	25	2	14	0	0	179	16	28	3	1	165	46
ZSCAN20	ENSG00000121903	13	0	0	29	2	1	0	0	0	0	0	0	0	0	27	1	0	0	0	0	1	0
CSMD2	ENSG00000121904	3	3	0	0	49	0	0	3	0	0	0	0	2	43	0	1	14	2	0	0	0	2
HMGB4	ENSG00000176256	0	0	0	0	25	0	0	1	0	0	0	0	0	0	0	0	0	0	0	0	0	0
C1orf94	ENSG00000142698	0	0	0	0	0	0	3	0	0	0	0	0	0	0	0	3	0	32	4	0	0	0
SMIM12	ENSG00000163866	273	4	571	55	79	4	4	15	60	80	6	114	26	4	0	2	59	46	113	93	268	0
GJB5	ENSG00000189280	0	0	0	0	0	0	0	0	0	0	0	0	0	0	0	1	0	11	0	0	0	0
GJB4	ENSG00000189433	0	0	0	0	0	0	0	0	0	0	0	0	0	0	0	0	0	0	0	0	0	0
GJB3	ENSG00000188910	0	0	0	0	0	0	0	0	0	0	0	0	0	0	0	0	0	1	0	0	0	0
GJA4	ENSG00000187513	0	0	0	0	0	0	0	0	0	0	0	0	0	0	0	0	0	0	0	0	0	0
DLGAP3	ENSG00000116544	0	0	0	0	0	0	0	0	0	0	0	0	4	0	0	0	0	0	0	0	0	0
AC114490.3	ENSG00000284773	0	36	0	0	0	0	0	45	0	31	10	35	6	0	0	9	4	49	27	28	1	22
AC114490.2	ENSG00000271741	0	0	0	4	0	0	0	0	13	0	25	3	13	0	0	37	19	5	38	2	112	0
TMEM35B	ENSG00000243749	0	0	1	2	0	32	0	0	0	8	0	0	2	0	0	0	0	0	0	0	15	0
ZMYM6	ENSG00000163867	8	46	1	6	0	0	1	31	28	162	8	111	23	2	3	43	4	51	91	169	74	39
ZMYM1	ENSG00000197056	0	11	0	1	0	0	2	2	30	60	1	28	8	3	0	94	11	39	10	60	60	2
SFPQ	ENSG00000116560	120	1523	359	879	457	3072	251	706	937	493	1381	571	525	10	71	531	683	725	397	671	459	576
ZMYM4	ENSG00000146463	93	83	2	96	23	50	3	69	163	37	168	164	285	0	15	109	192	113	58	141	126	161
KIAA0319L	ENSG00000142687	291	273	17	197	0	244	302	146	366	356	147	303	290	0	54	254	202	151	153	158	262	641
NCDN	ENSG00000020129	31	142	23	14	46	449	2	443	4	42	479	194	75	0	193	199	188	74	99	128	159	8
TFAP2E	ENSG00000116819	0	0	0	10	0	4	0	0	72	1	16	3	44	0	0	0	17	26	0	4	6	0
PSMB2	ENSG00000126067	93	155	197	131	13	358	1750	115	300	64	165	46	61	236	4	107	53	93	133	101	54	44
C1orf216	ENSG00000142686	0	0	0	0	0	0	1	35	0	81	0	165	29	0	0	4	2	39	0	0	0	0
CLSPN	ENSG00000092853	26	5	0	0	1	0	0	6	0	0	35	3	0	0	212	0	6	2	7	0	26	1
AGO4	ENSG00000134698	104	362	34	10	0	820	35	235	236	200	287	193	100	0	1	58	268	121	44	170	99	54
AGO1	ENSG00000092847	110	713	216	65	376	52	5	369	369	483	706	173	122	180	22	322	373	339	135	504	372	206
AGO3	ENSG00000126070	26	233	35	238	1174	30	8	253	130	366	277	239	331	29	986	218	311	450	165	396	382	180
TEKT2	ENSG00000092850	0	0	0	0	0	0	0	0	0	0	0	0	0	0	0	0	0	0	11	0	0	0
ADPRS	ENSG00000116863	0	0	0	4	0	0	0	0	0	0	81	0	175	0	0	2	0	0	0	0	3	0
COL8A2	ENSG00000171812	0	0	0	6	455	0	0	0	27	0	0	0	12	99	0	41	1	0	0	0	0	0
TRAPPC3	ENSG00000054116	7	0	0	2	0	0	0	0	58	1	20	0	0	0	0	19	1	8	50	36	0	0
MAP7D1	ENSG00000116871	2	174	31	378	4	1	0	228	165	126	45	96	63	287	81	140	72	60	98	113	32	85
THRAP3	ENSG00000054118	646	464	68	442	67	639	0	264	217	138	119	259	268	2	3	278	80	172	103	99	316	71
SH3D21	ENSG00000214193	0	2	0	3	21	0	0	1	3	0	0	12	0	0	0	0	20	2	16	34	0	0
EVA1B	ENSG00000142694	0	0	0	0	1	0	0	0	0	0	0	2	0	0	0	1	0	0	0	0	0	0
STK40	ENSG00000196182	29	280	1	56	0	0	0	24	61	58	0	90	29	1	0	142	23	65	138	99	49	1
LSM10	ENSG00000181817	0	0	0	3	0	0	0	0	1	0	0	0	5	0	0	0	0	8	43	0	19	1
OSCP1	ENSG00000116885	0	0	0	0	0	0	0	0	0	0	0	0	0	0	0	0	0	0	0	0	0	0
MRPS15	ENSG00000116898	74	23	2	4	0	0	0	0	0	1	0	0	1	0	1	0	25	15	0	0	24	5
CSF3R	ENSG00000119535	0	0	1	288	0	0	0	0	0	0	0	0	0	0	0	24	24	51	18	3	1	134
GRIK3	ENSG00000163873	1	0	0	0	0	0	0	0	0	101	0	0	0	1	0	0	12	1	0	16	2	0
ZC3H12A	ENSG00000163874	195	300	119	52	449	595	7	59	346	69	495	174	86	0	605	423	58	221	94	97	346	372
MEAF6	ENSG00000163875	0	106	2	5	0	0	0	6	5	60	64	93	19	0	0	2	5	5	3	1	19	131
SNIP1	ENSG00000163877	2	218	0	1	0	13	37	35	107	62	185	133	61	130	0	37	59	92	61	55	51	3
DNALI1	ENSG00000163879	0	0	0	10	0	0	0	0	0	0	0	0	0	0	0	0	0	0	0	0	0	0
GNL2	ENSG00000134697	48	62	9	50	14	25	0	82	3	330	30	5	9	18	0	22	48	85	40	48	43	15
RSPO1	ENSG00000169218	0	1	0	0	0	5	0	0	0	0	0	0	0	0	2	3	0	0	0	1	0	0
C1orf109	ENSG00000116922	0	0	0	17	0	0	0	0	1	0	7	4	0	0	0	6	16	0	0	41	0	1
CDCA8	ENSG00000134690	0	0	0	0	0	0	0	0	0	0	95	0	0	0	0	0	0	28	1	0	0	0
EPHA10	ENSG00000183317	0	2	0	0	2	0	0	0	0	3	2	0	0	1	1	6	0	2	0	0	1	0
MANEAL	ENSG00000185090	0	0	0	0	34	17	0	0	0	21	215	0	52	0	0	80	0	0	0	0	0	0
YRDC	ENSG00000196449	0	0	15	0	1	0	0	0	0	5	1	2	0	0	258	0	2	6	2	0	15	0
C1orf122	ENSG00000197982	0	1	0	33	4	0	0	0	0	0	2	3	0	0	0	0	1	6	0	0	5	0
MTF1	ENSG00000188786	65	44	80	17	352	454	0	22	205	87	9	7	33	587	0	101	1	97	21	192	48	0
INPP5B	ENSG00000204084	48	29	30	70	344	153	153	246	70	127	43	55	119	106	29	174	74	151	123	142	126	315
SF3A3	ENSG00000183431	68	37	10	6	51	0	0	45	151	41	1	32	17	2	1	23	67	32	30	9	10	1
FHL3	ENSG00000183386	0	0	1	0	0	0	0	0	0	0	0	0	0	0	0	0	7	0	0	41	5	33
UTP11	ENSG00000183520	7	5	0	39	0	0	0	3	4	0	0	1	6	3	0	7	16	0	25	2	28	0
POU3F1	ENSG00000185668	0	0	0	0	0	0	0	0	0	0	0	0	0	0	0	0	0	0	0	0	0	0
RRAGC	ENSG00000116954	0	23	0	0	0	0	0	0	33	0	0	190	0	0	0	0	23	12	4	24	2	0
MYCBP	ENSG00000214114	0	115	0	1	91	0	0	0	0	0	0	72	75	0	0	1	4	75	3	5	39	0
AL139260.3	ENSG00000274944	0	0	0	0	1	0	0	0	0	0	0	116	0	0	0	4	0	0	0	0	0	0
GJA9	ENSG00000131233	0	0	0	0	0	0	0	0	0	0	1	33	2	0	0	12	4	15	0	2	0	0
RHBDL2	ENSG00000158315	3	2	0	4	0	0	0	0	1	0	2	0	1	8	0	0	0	0	2	0	3	0
AKIRIN1	ENSG00000174574	17	0	13	48	161	14	278	658	59	308	71	167	33	1	9	59	113	53	59	133	38	3
NDUFS5	ENSG00000168653	161	0	26	10	0	0	0	12	38	8	1	42	28	0	0	0	0	60	0	1	3	1
MACF1	ENSG00000127603	4446	4736	3190	4105	3467	11714	12721	5663	6997	6440	5664	6570	4955	2521	822	7042	6663	7404	5579	6653	5990	3397
BMP8A	ENSG00000183682	0	40	0	1	11	0	0	273	81	55	5	59	187	0	0	323	3	190	51	96	25	2
PABPC4	ENSG00000090621	132	39	37	32	16	196	0	118	236	30	85	78	456	34	9	62	21	95	75	81	113	33
HEYL	ENSG00000163909	0	0	0	0	0	1	1	0	0	0	0	0	42	0	0	0	0	0	0	0	0	0
NT5C1A	ENSG00000116981	0	0	0	0	0	0	0	0	0	0	0	0	0	0	0	0	0	0	0	0	0	0
HPCAL4	ENSG00000116983	0	0	0	1	0	8	0	0	0	0	46	0	11	0	0	80	76	154	23	26	7	0
PPIE	ENSG00000084072	0	33	0	6	0	0	1	328	192	220	334	155	306	0	109	78	8	32	84	44	44	9
BMP8B	ENSG00000116985	0	0	0	0	0	0	2	0	19	1	5	0	11	0	0	3	1	0	29	3	0	0
OXCT2	ENSG00000198754	0	0	0	0	0	0	0	0	15	0	0	0	0	0	0	0	1	0	0	43	0	0
TRIT1	ENSG00000043514	57	0	18	0	2	0	0	55	192	6	80	124	12	2	95	53	17	7	20	10	70	82
MYCL	ENSG00000116990	0	0	0	0	0	0	0	0	0	0	0	0	0	0	0	0	0	13	0	0	0	0
MFSD2A	ENSG00000168389	0	14	0	0	0	0	0	0	0	0	0	0	0	0	0	6	3	0	0	0	0	1
CAP1	ENSG00000131236	1	131	25	127	459	170	0	137	177	360	80	293	158	0	297	65	324	255	54	107	8	265
PPT1	ENSG00000131238	0	63	16	174	71	1	3298	3	140	73	1	4	11	1	58	26	68	5	5	29	47	0
RLF	ENSG00000117000	139	226	210	519	176	147	0	155	693	336	215	303	83	0	1	388	527	384	306	110	463	59
TMCO2	ENSG00000188800	0	0	0	0	0	0	0	0	0	0	0	10	0	0	0	0	0	0	0	0	0	0
ZMPSTE24	ENSG00000084073	2	77	7	24	29	10	0	38	9	0	46	56	0	0	0	31	36	4	7	43	42	0
COL9A2	ENSG00000049089	0	0	0	0	0	0	0	0	0	0	0	0	3	0	0	60	0	0	0	0	0	0
SMAP2	ENSG00000084070	948	1106	434	361	175	2868	22	668	369	248	134	332	169	98	7	698	603	727	605	908	986	117
ZFP69B	ENSG00000187801	0	0	0	131	0	0	0	0	0	0	165	0	0	0	0	2	0	0	0	0	0	0
AL603839.4	ENSG00000279667	0	0	0	0	0	0	0	0	0	0	0	0	0	0	0	0	0	0	0	0	0	0
ZFP69	ENSG00000187815	0	0	0	0	0	229	0	75	1	15	3	0	3	0	0	31	0	2	12	0	0	0
EXO5	ENSG00000164002	0	0	29	1	0	0	1	0	120	0	26	32	52	0	169	24	0	1	0	0	1	0
ZNF684	ENSG00000117010	2	0	46	0	0	0	0	47	12	0	2	0	0	0	0	0	52	0	0	0	0	0
RIMS3	ENSG00000117016	0	0	0	3	0	0	0	0	0	133	0	0	0	0	0	0	4	26	0	0	7	0
NFYC	ENSG00000066136	8	113	2	78	0	107	2	18	143	17	100	23	23	0	65	87	124	242	32	131	46	10
KCNQ4	ENSG00000117013	0	0	0	0	0	0	0	0	0	0	0	0	0	0	0	4	1	10	0	0	0	0
CITED4	ENSG00000179862	0	27	0	0	0	0	0	0	0	0	15	5	0	0	0	1	0	0	0	0	0	0
CTPS1	ENSG00000171793	280	249	15	239	1309	3	2	114	275	104	218	91	130	0	15	123	93	173	152	75	116	16
SLFNL1	ENSG00000171790	1	60	3	125	237	4	0	6	193	146	28	6	409	1	115	111	131	109	5	87	6	287
SCMH1	ENSG00000010803	100	375	19	23	148	17	29	228	148	84	54	107	87	0	98	107	86	60	108	141	93	0
FOXO6	ENSG00000204060	0	0	0	0	0	0	0	0	0	0	0	0	0	0	0	0	0	0	0	0	0	0
EDN2	ENSG00000127129	0	0	0	0	0	0	0	0	0	0	0	0	0	0	0	0	51	0	0	0	0	0
HIVEP3	ENSG00000127124	401	719	22	293	1669	1053	328	376	1008	347	476	602	386	1188	346	321	271	380	336	106	406	338
AC119676.1	ENSG00000284895	0	0	0	0	0	0	0	0	0	0	0	0	0	0	0	0	0	0	0	0	0	0
GUCA2B	ENSG00000044012	0	0	0	0	0	0	0	0	0	0	0	0	2	0	0	0	0	0	0	0	0	0
GUCA2A	ENSG00000197273	0	0	0	0	0	0	0	0	0	0	2	0	0	0	0	0	0	0	0	0	0	0
FOXJ3	ENSG00000198815	1148	345	208	201	13	309	246	484	770	963	864	425	397	300	346	511	598	452	239	366	640	133
RIMKLA	ENSG00000177181	0	0	15	0	0	7	0	0	0	0	0	0	68	0	0	0	0	1	11	0	3	0
ZMYND12	ENSG00000066185	0	0	0	0	0	0	0	0	0	0	0	0	0	0	0	0	0	0	0	0	0	0
PPCS	ENSG00000127125	0	0	5	324	0	0	0	35	4	16	29	92	24	0	1	111	83	1	9	2	82	10
CCDC30	ENSG00000186409	0	0	5	0	77	0	14	7	16	66	1	0	120	11	189	54	2	3	39	2	17	58
PPIH	ENSG00000171960	0	2	9	0	0	0	0	3	0	0	13	1	0	0	0	0	0	3	3	3	0	0
YBX1	ENSG00000065978	45	515	74	187	291	6	2413	241	285	72	178	76	178	395	337	255	86	66	163	84	174	193
CLDN19	ENSG00000164007	0	22	0	0	1	1	0	0	1	0	0	0	0	0	0	0	0	0	0	0	0	2
P3H1	ENSG00000117385	13	16	0	28	0	0	0	19	30	0	0	12	116	1	0	0	6	19	2	9	14	0
C1orf50	ENSG00000164008	37	1	0	0	1	8	1	18	0	0	0	154	89	0	0	2	46	19	12	60	16	22
AC098484.3	ENSG00000283580	0	0	0	0	0	140	0	0	2	0	0	31	2	0	0	0	11	15	7	0	1	60
TMEM269	ENSG00000274386	0	1	1	19	1	1	0	0	0	0	0	6	0	0	0	1	46	1	0	4	0	0
SVBP	ENSG00000177868	0	70	0	1	0	0	0	0	0	0	3	3	0	0	0	0	0	1	0	0	1	0
ERMAP	ENSG00000164010	0	0	1	1	1	0	0	89	0	0	0	0	2	0	0	2	1	57	22	213	75	0
ZNF691	ENSG00000164011	0	0	0	1	0	0	0	0	0	0	3	0	64	0	490	0	0	0	16	0	0	2
SLC2A1	ENSG00000117394	86	210	80	357	0	52	0	215	62	56	103	68	100	0	0	157	32	125	34	2	16	42
FAM183A	ENSG00000186973	0	0	0	0	0	0	0	31	0	0	0	0	0	0	0	0	0	0	0	0	0	0
EBNA1BP2	ENSG00000117395	77	10	0	2	0	0	0	3	0	3	0	0	9	0	0	7	0	25	0	0	0	427
CFAP57	ENSG00000243710	3	0	0	0	0	0	0	0	0	0	0	0	1	0	1	5	0	0	3	0	0	36
TMEM125	ENSG00000179178	0	0	0	0	0	0	0	0	0	0	0	0	0	0	0	0	0	0	0	0	0	0
C1orf210	ENSG00000253313	0	0	0	0	0	0	0	1	1	0	0	0	0	0	0	10	0	0	0	0	1	0
TIE1	ENSG00000066056	0	0	0	0	0	0	0	0	0	0	0	0	0	0	0	0	0	5	0	0	0	4
MPL	ENSG00000117400	2	0	0	0	0	0	1	0	0	0	0	0	0	0	0	0	6	0	0	4	0	0
CDC20	ENSG00000117399	1	0	0	0	0	0	0	0	0	0	0	0	0	0	0	0	0	0	0	5	0	0
ELOVL1	ENSG00000066322	0	5	0	8	0	0	0	76	272	13	12	1	94	0	252	39	18	58	14	35	32	0
MED8	ENSG00000159479	10	33	0	6	0	396	5	0	0	0	0	16	54	72	0	69	0	16	6	0	28	0
SZT2	ENSG00000198198	843	1455	251	1210	2598	756	402	832	993	1361	953	909	1836	0	80	1503	1282	1515	1047	758	938	1249
HYI	ENSG00000178922	0	0	0	0	32	0	0	5	0	9	29	0	7	0	2	0	3	0	1	0	0	0
PTPRF	ENSG00000142949	0	0	0	0	0	560	0	0	0	0	0	0	0	0	0	0	0	1	29	0	6	0
KDM4A	ENSG00000066135	4	30	0	45	12	314	3	215	49	235	227	297	17	85	85	291	33	91	54	168	32	37
AL451062.4	ENSG00000284989	0	0	0	0	0	0	0	0	176	0	0	0	0	0	0	0	0	0	0	0	0	0
ST3GAL3	ENSG00000126091	207	127	7	218	0	221	7	200	97	38	163	63	30	174	143	116	398	123	126	117	60	82
ARTN	ENSG00000117407	0	0	0	0	0	0	1	0	0	0	1	0	0	0	0	0	0	0	0	0	0	0
IPO13	ENSG00000117408	0	0	0	0	0	85	0	197	139	1	4	0	212	20	0	7	0	58	12	40	21	90
DPH2	ENSG00000132768	85	0	0	8	0	0	0	0	45	21	0	0	113	0	0	0	0	4	11	0	0	0
ATP6V0B	ENSG00000117410	40	0	1	7	0	1	0	0	57	0	73	167	2	0	60	0	4	2	32	1	4	0
B4GALT2	ENSG00000117411	0	0	0	0	0	0	0	0	25	0	0	0	1	0	0	1	0	0	0	6	0	0
CCDC24	ENSG00000159214	2	1	1	202	0	0	0	0	4	0	0	0	9	0	0	1	0	4	1	0	0	0
SLC6A9	ENSG00000196517	0	0	0	0	0	0	0	0	0	0	0	0	0	0	0	5	0	2	0	0	0	0
KLF17	ENSG00000171872	0	0	0	1	0	0	0	0	0	0	0	0	0	0	0	0	0	5	0	0	0	0
KLF18	ENSG00000283039	1	0	0	1	0	0	0	0	0	0	0	0	0	0	0	0	0	0	0	0	0	0
DMAP1	ENSG00000178028	2	6	109	6	0	7	0	9	8	139	52	9	224	0	0	110	1	39	101	97	5	17
ERI3	ENSG00000117419	25	9	1	0	0	1335	54	0	3	36	105	52	28	320	0	19	42	15	43	15	0	0
RNF220	ENSG00000187147	0	459	36	71	87	0	0	88	5	36	28	113	10	0	444	22	5	7	38	25	115	0
TMEM53	ENSG00000126106	2	2	0	4	4	0	0	285	0	0	1	14	77	0	0	0	2	27	58	66	6	0
ARMH1	ENSG00000198520	1	83	1	3	0	25	0	10	79	0	0	6	0	0	0	0	0	0	3	1	28	3
KIF2C	ENSG00000142945	0	0	0	0	0	0	0	1	0	0	1	0	2	0	0	4	0	0	0	32	0	0
RPS8	ENSG00000142937	552	93	119	214	112	1205	1	838	449	360	353	498	637	40	599	192	279	312	172	302	174	193
BEST4	ENSG00000142959	0	0	0	42	0	0	0	2	1	0	0	0	0	0	0	0	0	0	2	0	18	0
PLK3	ENSG00000173846	326	320	9	224	582	637	11	194	460	69	221	99	124	487	12	229	76	105	67	176	73	25
TCTEX1D4	ENSG00000188396	7	1	0	51	0	984	0	109	40	4	45	98	20	0	0	37	1	29	17	80	15	0
BTBD19	ENSG00000222009	62	51	50	154	71	331	0	60	28	12	17	31	50	11	1	71	34	65	90	105	8	4
PTCH2	ENSG00000117425	0	0	16	1	0	1	2	8	5	62	0	4	46	0	0	12	21	11	1	6	7	0
EIF2B3	ENSG00000070785	0	6	0	1	2	0	0	2	0	36	0	1	55	0	75	5	51	7	9	5	14	0
HECTD3	ENSG00000126107	4	13	32	38	4	0	0	18	165	256	7	34	10	0	32	145	26	134	43	57	117	0
UROD	ENSG00000126088	0	1	0	1	0	1	1	0	1	16	1	30	21	0	252	8	0	55	1	0	0	0
ZSWIM5	ENSG00000162415	1	5	0	113	0	0	2	0	13	7	234	5	434	1	7	0	0	100	1	38	0	0
HPDL	ENSG00000186603	0	0	0	5	0	0	0	3	0	0	0	0	0	0	0	0	0	0	0	100	0	0
MUTYH	ENSG00000132781	0	85	1	251	563	1	0	33	107	0	38	32	80	1	0	82	52	27	34	77	4	91
AL451136.1	ENSG00000288208	0	0	0	27	0	0	0	0	0	0	0	0	0	0	0	0	0	0	0	0	0	0
TOE1	ENSG00000132773	0	0	1	0	34	1260	0	247	35	108	13	100	2	0	1	11	30	8	10	0	1	0
TESK2	ENSG00000070759	0	0	1	0	0	912	0	12	1	125	3	36	49	0	0	112	14	0	69	67	13	0
CCDC163	ENSG00000280670	0	0	1	3	0	0	0	262	1	0	39	4	6	0	0	8	0	1	9	0	0	0
MMACHC	ENSG00000132763	33	14	0	0	0	4	0	0	10	1	39	1	15	0	1405	2	0	62	4	79	84	0
PRDX1	ENSG00000117450	67	29	4	5	0	11	0	0	4	0	4	0	15	191	160	27	4	13	10	72	6	85
AKR1A1	ENSG00000117448	1	0	2	7	0	0	0	0	6	0	160	0	1	0	153	0	4	0	0	6	0	3
NASP	ENSG00000132780	36	280	21	56	0	2	62	128	187	106	62	266	84	0	89	12	17	18	20	13	64	4
CCDC17	ENSG00000159588	31	0	0	0	1	0	733	6	4	118	49	55	1	0	0	5	8	12	4	0	0	47
GPBP1L1	ENSG00000159592	29	222	12	34	220	91	2	272	304	306	342	212	38	0	13	165	295	142	121	63	30	54
TMEM69	ENSG00000159596	0	0	0	1	0	0	0	0	0	0	0	1	1	0	0	4	1	4	0	1	0	20
IPP	ENSG00000197429	0	48	17	0	0	0	0	39	2	0	0	3	21	0	0	46	8	9	111	27	12	0
MAST2	ENSG00000086015	36	126	143	6	124	0	11	24	38	16	94	34	17	853	0	21	131	7	51	23	42	1
PIK3R3	ENSG00000117461	87	0	0	0	404	0	0	0	46	5	4	10	18	129	0	0	0	59	31	0	5	0
P3R3URF-PIK3R3	ENSG00000278139	0	0	2	0	0	25	0	0	0	0	0	0	0	0	0	0	0	0	0	0	0	0
TSPAN1	ENSG00000117472	0	0	0	0	0	0	0	0	0	0	0	0	0	0	0	11	0	0	0	0	0	0
P3R3URF	ENSG00000250719	0	0	0	0	0	0	0	0	0	0	0	0	0	0	0	0	0	0	0	0	0	0
POMGNT1	ENSG00000085998	0	70	5	0	133	0	0	352	20	56	56	45	118	0	0	24	3	24	44	42	1	0
LURAP1	ENSG00000171357	0	0	0	0	0	0	165	0	1	0	0	0	0	0	0	93	0	0	0	1	0	1
RAD54L	ENSG00000085999	1	0	0	0	0	0	0	0	0	0	26	0	0	0	1	31	11	3	1	1	0	0
LRRC41	ENSG00000132128	149	375	4	597	1	9	7	250	183	11	162	18	112	158	0	88	175	52	51	109	278	360
UQCRH	ENSG00000173660	0	24	14	13	14	8	0	217	9	3	0	12	32	0	7	26	56	20	18	22	2	0
NSUN4	ENSG00000117481	123	313	6	109	46	1115	7	317	143	297	105	399	250	1	10	81	87	38	106	85	41	33
FAAH	ENSG00000117480	59	0	0	14	0	0	0	0	120	0	0	11	0	0	0	0	15	5	0	0	68	0
DMBX1	ENSG00000197587	1	0	0	0	0	0	0	0	0	0	0	0	0	0	0	2	0	0	0	0	0	0
TMEM275	ENSG00000282881	0	0	0	0	0	0	0	0	0	0	0	0	0	0	0	0	0	0	3	0	0	0
KNCN	ENSG00000162456	0	0	0	0	0	0	0	0	0	0	0	0	0	0	0	0	0	0	1	0	0	0
MKNK1	ENSG00000079277	0	1	1	129	0	8	1	56	273	109	89	59	120	0	8	230	134	28	154	153	12	246
MOB3C	ENSG00000142961	75	4	0	8	8	0	1	110	43	0	16	69	110	31	0	34	12	48	44	31	1	0
ATPAF1	ENSG00000123472	0	0	0	16	0	0	0	0	0	0	6	8	12	0	0	22	0	0	3	3	11	0
TEX38	ENSG00000186118	0	0	0	111	0	193	0	7	0	4	21	0	0	0	0	0	53	9	27	12	0	33
EFCAB14	ENSG00000159658	59	323	128	257	510	79	0	208	183	229	596	304	184	153	0	380	167	207	189	306	153	7
CYP4B1	ENSG00000142973	0	0	0	0	0	0	0	0	0	0	0	0	0	0	0	0	0	0	5	0	0	0
CYP4A11	ENSG00000187048	0	0	0	0	0	0	0	0	0	0	0	0	59	0	0	0	0	0	0	0	0	0
CYP4X1	ENSG00000186377	0	0	0	0	0	0	0	0	0	0	0	0	0	0	0	3	0	0	0	0	102	0
CYP4Z1	ENSG00000186160	0	0	0	0	0	0	0	1	0	0	0	0	1	1	0	0	0	0	0	0	0	0
CYP4A22	ENSG00000162365	0	0	2	0	0	0	0	0	0	0	0	0	0	0	0	0	0	0	0	0	0	66
PDZK1IP1	ENSG00000162366	0	0	0	0	0	0	0	0	0	0	0	0	0	0	0	0	0	0	0	0	3	0
TAL1	ENSG00000162367	0	0	345	1	0	0	0	0	0	0	0	0	0	0	3158	0	0	0	9	119	0	0
STIL	ENSG00000123473	223	0	0	0	0	0	5	0	2	2	0	0	1	0	14	7	9	4	3	14	1	0
CMPK1	ENSG00000162368	41	357	1	5	22	983	1	11	25	25	293	75	64	1	1	59	151	188	14	82	79	2
FOXE3	ENSG00000186790	0	0	0	0	0	0	0	0	0	0	0	0	0	0	0	0	1	0	0	0	0	0
FOXD2	ENSG00000186564	0	0	0	0	0	0	0	0	0	0	0	0	0	0	0	0	0	0	0	0	0	0
TRABD2B	ENSG00000269113	0	1	0	0	0	0	0	0	0	0	0	0	41	0	0	1	0	0	13	0	0	0
AL356289.2	ENSG00000279096	1	0	10	0	0	0	0	0	0	0	0	0	1	1	0	0	0	0	0	66	0	0
SLC5A9	ENSG00000117834	10	0	1	0	0	0	0	0	0	0	0	5	0	1	0	3	0	0	2	0	24	39
AL109659.3	ENSG00000279214	0	0	0	0	0	0	0	0	0	0	0	0	0	0	0	0	0	0	0	0	0	0
SPATA6	ENSG00000132122	0	10	3	0	0	0	0	12	33	55	26	23	32	0	0	0	2	0	7	0	3	0
AGBL4	ENSG00000186094	0	0	0	19	0	3	0	0	0	0	0	0	0	0	0	2	0	0	1	45	0	0
BEND5	ENSG00000162373	0	2	0	0	0	0	0	0	0	0	0	0	0	0	0	0	0	0	0	0	0	0
AL645730.1	ENSG00000279324	0	0	0	0	0	0	0	0	0	0	0	0	0	0	0	1	14	0	0	0	0	0
ELAVL4	ENSG00000162374	0	0	0	0	0	0	0	0	0	0	18	0	1	3	1	14	0	0	0	0	0	0
DMRTA2	ENSG00000142700	1	0	0	0	0	0	0	0	0	0	0	0	0	0	0	0	0	0	0	0	0	0
FAF1	ENSG00000185104	437	97	199	86	4	489	937	99	224	304	251	163	146	0	0	83	120	145	54	118	60	3
CDKN2C	ENSG00000123080	0	0	7	0	0	0	0	0	0	0	0	0	0	0	0	0	52	21	0	0	0	0
C1orf185	ENSG00000204006	0	0	0	2	0	0	0	0	0	0	0	0	0	0	0	0	10	0	0	0	0	0
RNF11	ENSG00000123091	2	163	4	485	2	4	1	115	52	63	122	85	66	0	0	48	26	184	43	14	49	98
TTC39A	ENSG00000085831	0	0	0	4	4	177	1	0	95	69	0	0	2	0	0	1	2	1	7	14	13	2
EPS15	ENSG00000085832	221	255	60	450	1101	2304	2	585	663	271	436	518	401	33	17	391	318	200	245	420	428	483
OSBPL9	ENSG00000117859	59	421	8	192	11	96	1	87	228	272	360	108	59	558	56	167	79	47	94	123	140	58
NRDC	ENSG00000078618	213	108	329	159	586	2	0	542	271	92	380	228	93	3	27	162	229	236	128	169	332	80
RAB3B	ENSG00000169213	1	0	0	1	0	1	2	2	2	8	0	27	1	0	0	39	6	6	17	0	145	0
TXNDC12	ENSG00000117862	2	8	2	4	0	0	0	109	0	0	7	4	3	0	0	3	0	0	2	12	0	24
AL445685.3	ENSG00000285839	0	0	0	0	0	0	0	5	0	0	0	0	0	0	0	0	0	0	0	0	0	0
KTI12	ENSG00000198841	0	0	1	0	9	0	0	3	1	0	0	2	31	0	0	6	4	0	2	0	0	0
BTF3L4	ENSG00000134717	11	65	2	5	8	7	0	42	21	212	108	75	19	0	0	65	87	60	38	107	70	28
ZFYVE9	ENSG00000157077	0	1	12	120	0	0	0	0	48	5	0	29	5	0	0	153	19	101	12	50	49	0
CC2D1B	ENSG00000154222	227	21	2	422	0	2	581	490	30	427	102	261	288	0	0	253	272	159	55	179	119	63
ORC1	ENSG00000085840	0	22	1	0	0	0	0	0	131	0	0	0	0	15	0	24	3	0	3	0	1	0
PRPF38A	ENSG00000134748	570	80	1	440	69	21	0	235	677	254	115	264	83	12	135	77	102	106	89	80	118	13
TUT4	ENSG00000134744	58	477	150	93	108	123	558	791	467	569	493	656	328	1	5	416	305	470	279	370	575	308
GPX7	ENSG00000116157	0	0	1	9	0	0	0	0	2	0	0	7	54	0	0	4	0	4	1	0	0	0
SHISAL2A	ENSG00000182183	4	2	0	0	0	0	0	35	4	36	27	43	16	1	0	5	3	2	19	28	47	1
COA7	ENSG00000162377	0	1	106	498	288	0	0	83	41	3	4	70	2	2	0	15	2	55	35	114	67	0
ZYG11B	ENSG00000162378	5	3	13	3	0	4	1	14	37	116	115	75	97	1	0	61	115	77	105	148	124	17
ZYG11A	ENSG00000203995	0	0	0	0	0	0	0	1	0	0	88	2	0	4	1	1	2	1	0	0	0	0
ECHDC2	ENSG00000121310	19	16	10	10	375	5	1	263	182	29	116	73	65	0	0	109	34	93	82	118	92	51
SCP2	ENSG00000116171	0	19	36	186	574	0	8	98	61	242	106	173	158	212	19	145	238	211	45	42	193	0
PODN	ENSG00000174348	0	0	0	0	0	0	0	0	0	0	0	0	1	0	0	0	0	0	0	0	0	0
SLC1A7	ENSG00000162383	0	0	0	0	0	0	0	0	0	0	0	0	0	0	0	0	0	0	0	0	0	0
CPT2	ENSG00000157184	0	0	1	0	0	1	0	1	49	2	9	10	19	0	4	1	37	0	2	0	1	0
CZIB	ENSG00000162384	0	0	0	2	0	0	0	0	0	0	0	101	0	7	0	0	63	0	12	2	0	0
MAGOH	ENSG00000162385	0	0	0	26	0	0	0	37	54	11	4	8	3	56	0	15	5	0	13	0	0	0
LRP8	ENSG00000157193	462	11	1	414	26	1247	4342	364	328	94	201	218	103	0	0	63	189	196	128	33	53	332
DMRTB1	ENSG00000143006	0	0	0	0	0	0	0	0	0	0	0	0	0	0	0	0	0	0	0	0	0	0
GLIS1	ENSG00000174332	0	0	0	0	0	0	0	0	0	0	0	0	3	0	0	0	0	0	0	0	0	0
NDC1	ENSG00000058804	26	189	132	26	123	0	0	0	60	20	101	15	8	0	3	49	49	52	45	72	0	2
YIPF1	ENSG00000058799	0	0	6	1	0	0	1	27	3	5	5	13	8	0	54	29	19	23	1	1	4	4
DIO1	ENSG00000211452	0	1	0	0	0	0	0	0	61	0	0	0	0	0	0	0	0	0	0	0	0	0
HSPB11	ENSG00000081870	0	0	2	2	0	0	0	3	2	8	0	15	2	0	0	4	0	24	3	5	8	0
LRRC42	ENSG00000116212	0	0	0	0	0	12	1	42	74	0	0	0	14	0	8	0	0	2	3	0	0	3
LDLRAD1	ENSG00000203985	0	0	0	0	0	2	0	0	0	0	0	0	0	0	0	0	0	1	8	0	1	0
TMEM59	ENSG00000116209	165	116	82	10	21	3136	1	85	296	142	127	54	73	1	6	218	115	84	67	48	65	128
AL353898.3	ENSG00000280378	0	3	1	0	0	1	1	0	3	0	2	0	46	2	0	2	1	30	12	2	0	1
TCEANC2	ENSG00000116205	2	1	8	1	74	2	0	1	8	8	42	22	1	0	16	23	109	19	17	0	0	591
AL357673.1	ENSG00000256407	0	0	0	0	0	0	0	0	0	0	0	0	0	0	0	0	0	0	0	0	0	0
CDCP2	ENSG00000157211	1	0	0	0	0	0	0	0	0	0	0	0	4	0	0	5	0	0	1	0	0	0
CYB5RL	ENSG00000215883	9	0	0	0	35	0	1	0	0	9	0	29	6	1	443	10	1	2	10	3	0	1
MRPL37	ENSG00000116221	0	2	0	93	0	0	0	11	9	135	16	25	55	0	0	20	42	24	17	35	15	0
SSBP3	ENSG00000157216	0	0	67	83	0	6	0	62	103	41	173	76	54	1	4	9	66	143	89	101	153	0
ACOT11	ENSG00000162390	1	4	28	4	0	7	23	10	1	9	6	11	9	7	1	1	1	31	30	11	2	4
FAM151A	ENSG00000162391	0	1	0	0	0	0	0	0	0	0	0	17	1	0	0	0	0	4	0	0	0	0
MROH7	ENSG00000184313	0	0	0	0	0	54	0	0	0	0	0	0	0	0	0	51	1	11	2	0	0	0
MROH7-TTC4	ENSG00000271723	0	0	0	1	0	0	0	0	0	0	0	0	0	0	0	0	0	0	0	0	0	0
TTC4	ENSG00000243725	0	0	0	0	0	57	0	1	0	0	3	0	9	0	0	10	79	0	15	1	4	4
PARS2	ENSG00000162396	0	0	0	0	0	0	0	0	0	0	0	0	0	6	3	0	0	0	0	0	28	0
TTC22	ENSG00000006555	81	1	32	24	1	0	0	1	14	9	18	1	15	4	0	0	0	12	32	8	8	16
LEXM	ENSG00000162398	0	0	0	0	0	0	0	0	5	0	0	7	0	38	0	0	0	0	0	0	0	0
DHCR24	ENSG00000116133	0	9	1	1	0	63	0	3	33	209	39	84	5	0	6	11	0	9	1	1	0	106
TMEM61	ENSG00000143001	0	1	0	0	0	0	0	0	0	0	0	0	0	0	0	0	0	7	0	0	0	0
BSND	ENSG00000162399	0	0	0	0	0	4	0	0	0	1	0	0	1	5	0	0	0	0	17	2	0	0
PCSK9	ENSG00000169174	0	0	0	0	0	0	0	1	0	0	0	0	0	0	15	0	0	0	0	0	0	0
USP24	ENSG00000162402	595	1579	455	1291	1473	2948	4	1070	1361	1076	928	1054	709	900	26	986	1176	993	691	1100	1240	1346
AC119674.2	ENSG00000284686	0	0	0	0	0	0	0	0	0	0	0	0	1	0	0	0	0	0	3	0	0	0
PLPP3	ENSG00000162407	0	0	0	0	0	0	0	0	0	0	0	0	0	0	0	0	0	0	0	0	0	0
PRKAA2	ENSG00000162409	0	182	0	5	163	0	0	0	0	10	0	0	2	0	6	0	0	0	0	0	0	0
FYB2	ENSG00000187889	0	0	0	0	0	0	0	0	17	0	0	0	0	0	0	0	0	0	0	0	0	0
C8A	ENSG00000157131	0	0	0	0	0	0	0	0	0	0	1	0	0	0	0	0	2	0	0	0	0	2
C8B	ENSG00000021852	0	7	0	0	0	0	0	0	0	0	0	0	25	0	45	0	0	0	0	0	0	0
DAB1	ENSG00000173406	0	10	0	0	0	0	0	0	0	0	0	0	19	0	0	74	0	0	0	0	0	114
OMA1	ENSG00000162600	38	35	0	37	18	0	0	28	19	6	34	4	195	1	2	47	75	20	9	52	42	1
TACSTD2	ENSG00000184292	0	0	0	0	0	0	0	0	0	0	0	0	0	0	0	0	0	0	0	0	0	0
MYSM1	ENSG00000162601	109	390	226	648	285	638	70	546	565	760	361	265	246	25	70	592	362	480	399	613	502	109
JUN	ENSG00000177606	959	2077	213	860	1907	4284	310	2067	2409	1391	1850	754	2557	3265	1542	1024	823	930	575	800	532	1651
FGGY	ENSG00000172456	0	0	0	1	0	0	0	0	1	4	50	16	290	0	0	6	8	10	3	1	67	0
HOOK1	ENSG00000134709	2	1	0	19	13	0	0	1	3	0	43	0	40	0	0	29	6	7	31	6	244	0
CYP2J2	ENSG00000134716	0	0	0	0	0	0	0	0	0	0	0	0	1	0	0	0	0	1	0	0	0	0
C1orf87	ENSG00000162598	0	0	0	0	0	0	0	0	0	0	0	0	0	0	0	8	0	0	1	0	0	0
NFIA	ENSG00000162599	0	1	1	108	11	1	3494	15	122	8	0	13	28	259	0	17	47	24	22	5	2	1
TM2D1	ENSG00000162604	6	11	2	0	0	0	1	37	36	12	266	45	4	0	1	21	76	30	45	33	7	4
PATJ	ENSG00000132849	959	173	220	999	809	3089	72	454	725	1058	603	424	194	22	1156	491	537	507	473	222	1203	410
L1TD1	ENSG00000240563	0	0	0	2	0	0	0	5	0	0	0	1	0	0	1	0	12	0	1	0	0	85
KANK4	ENSG00000132854	1	3	0	0	0	0	0	15	0	0	12	0	0	0	0	0	1	0	0	0	0	0
USP1	ENSG00000162607	156	94	28	297	337	1	0	101	131	24	80	120	115	0	26	73	106	122	49	81	229	41
DOCK7	ENSG00000116641	132	34	23	228	76	3	13	10	105	10	72	36	89	16	26	64	178	35	83	44	58	15
ANGPTL3	ENSG00000132855	0	0	0	0	0	0	0	0	0	0	0	0	0	0	0	1	0	0	2	36	12	0
AL138847.2	ENSG00000278967	0	1	0	0	0	0	0	0	0	0	0	56	0	0	0	20	1	0	16	5	0	0
ATG4C	ENSG00000125703	0	0	0	4	0	0	0	0	0	30	12	5	0	0	0	17	0	2	9	11	48	0
FOXD3	ENSG00000187140	0	0	0	0	0	0	0	0	0	0	0	0	9	0	0	0	0	0	0	0	0	0
ALG6	ENSG00000088035	13	1	8	51	0	6	0	4	35	74	87	50	16	0	137	46	5	24	7	9	57	13
ITGB3BP	ENSG00000142856	0	0	0	0	0	1	1	2	2	48	84	0	3	0	0	10	16	2	0	33	0	0
EFCAB7	ENSG00000203965	88	0	1	3	8	0	0	4	0	30	11	0	2	89	0	0	0	1	22	7	0	0
PGM1	ENSG00000079739	0	131	4	77	0	0	5	16	95	155	37	25	10	0	0	35	32	46	42	2	92	0
ROR1	ENSG00000185483	0	0	0	7	0	0	0	0	0	0	0	0	3	1	0	0	1	77	0	1	0	0
UBE2U	ENSG00000177414	0	0	0	0	0	0	0	0	0	0	0	0	0	0	0	0	0	0	0	0	0	0
CACHD1	ENSG00000158966	0	0	0	0	0	0	1	0	13	1	0	0	3	0	0	0	72	1	0	18	7	156
RAVER2	ENSG00000162437	0	1	14	198	51	36	1	361	46	686	117	70	61	0	0	19	19	39	19	104	19	52
JAK1	ENSG00000162434	2525	2170	338	1122	349	6384	2395	1834	2395	2142	1846	1372	1785	68	153	1528	1127	1238	1062	1664	1204	1152
AK4	ENSG00000162433	0	3	1	1	0	0	0	50	1	1	61	20	157	0	0	18	0	15	1	17	58	0
DNAJC6	ENSG00000116675	1	182	0	0	2	0	0	4	8	46	0	6	0	0	0	8	0	0	1	1	0	0
LEPROT	ENSG00000213625	108	1	2	11	0	0	0	5	59	14	11	35	30	27	9	1	23	6	11	55	22	0
LEPR	ENSG00000116678	0	221	0	1	0	0	0	10	3	6	71	54	76	0	0	2	4	8	2	46	5	0
PDE4B	ENSG00000184588	321	215	110	931	2110	3473	2	605	566	680	521	603	270	1	26	690	419	425	394	319	529	177
SGIP1	ENSG00000118473	1	0	0	0	0	0	0	0	0	0	0	0	1	0	0	5	0	51	33	21	0	0
TCTEX1D1	ENSG00000152760	0	0	0	0	0	0	0	0	0	0	0	0	0	0	0	0	0	0	0	0	0	0
INSL5	ENSG00000172410	0	0	0	0	0	0	0	0	0	0	0	0	0	0	0	0	0	0	0	0	0	0
WDR78	ENSG00000152763	0	4	1	1	43	1	0	0	0	0	0	0	0	0	0	1	0	0	0	0	7	0
MIER1	ENSG00000198160	255	48	62	288	623	1217	17	705	513	340	400	753	375	6	11	342	397	454	398	631	588	421
SLC35D1	ENSG00000116704	14	27	223	270	9	1498	38	2	296	191	96	30	103	1	0	60	21	195	124	255	7	0
C1orf141	ENSG00000203963	0	0	0	0	0	0	0	1	0	0	0	0	1	0	0	0	0	0	0	0	0	0
IL23R	ENSG00000162594	0	4	1	4	0	0	0	1	0	0	5	0	26	0	0	17	1	0	6	0	0	0
IL12RB2	ENSG00000081985	2	36	4	4	2	1	1253	93	31	229	168	23	2	6	1	26	0	52	33	31	8	44
SERBP1	ENSG00000142864	18	114	14	37	24	1	155	316	169	151	412	126	308	128	223	127	181	75	96	42	188	1
GADD45A	ENSG00000116717	1	0	0	70	2	29	0	13	4	1	6	3	84	0	0	12	3	0	0	1	0	0
GNG12	ENSG00000172380	0	0	0	0	0	0	0	0	0	0	0	0	0	0	0	0	0	14	0	0	0	0
DIRAS3	ENSG00000162595	0	0	0	0	0	0	0	0	0	0	0	35	74	0	0	0	0	0	2	0	0	16
WLS	ENSG00000116729	0	0	0	0	0	0	0	0	0	0	0	0	1	0	0	0	0	0	0	0	0	0
RPE65	ENSG00000116745	0	0	0	0	0	0	0	0	0	0	0	0	0	0	0	0	0	0	0	0	0	0
DEPDC1	ENSG00000024526	0	0	0	0	0	32	0	0	5	0	16	0	1	0	0	1	0	2	0	0	17	0
LRRC7	ENSG00000033122	2	3	6	2	6	0	34	172	7	1	6	3	170	7	0	33	0	0	114	11	8	3
LRRC40	ENSG00000066557	77	95	2	23	12	0	0	25	54	50	7	50	6	0	1	26	71	16	22	38	62	4
SRSF11	ENSG00000116754	173	284	221	133	263	155	249	487	536	749	664	514	489	16	216	451	442	458	286	362	738	322
ANKRD13C	ENSG00000118454	111	81	86	216	21	63	5	57	159	274	243	191	66	0	1	187	86	214	106	35	210	32
HHLA3	ENSG00000197568	0	0	0	1	1	0	0	0	0	0	0	0	0	3	0	0	0	1	0	1	0	1
CTH	ENSG00000116761	0	0	0	0	116	0	0	12	0	13	0	0	0	0	0	0	0	0	20	1	0	1
PTGER3	ENSG00000050628	0	0	0	1	0	0	0	0	0	0	0	0	0	0	0	0	0	0	6	0	0	0
ZRANB2	ENSG00000132485	312	50	9	130	11	531	1	114	123	47	117	47	66	0	0	117	127	91	47	21	167	148
NEGR1	ENSG00000172260	0	0	0	16	9	7	0	8	55	1	29	158	0	0	0	5	1	6	17	0	0	1
AL732618.1	ENSG00000280317	0	0	0	0	0	0	0	0	0	0	0	0	0	1	8	0	0	0	0	0	0	0
LRRIQ3	ENSG00000162620	0	0	0	0	0	0	0	59	0	0	0	0	0	0	0	0	0	4	0	0	0	0
FPGT	ENSG00000254685	0	0	0	6	0	0	2	0	0	38	0	34	0	0	0	21	0	70	1	3	7	0
FPGT-TNNI3K	ENSG00000259030	0	0	0	0	0	0	342	1	0	0	4	0	1	0	0	0	0	17	14	0	0	3
TNNI3K	ENSG00000116783	0	0	0	0	0	0	0	0	0	0	2	0	5	0	0	0	0	0	0	0	0	0
LRRC53	ENSG00000162621	0	0	0	0	0	0	0	0	0	0	0	1	0	0	0	69	5	0	0	0	0	0
ERICH3	ENSG00000178965	0	0	0	0	0	0	0	0	0	0	0	0	3	0	0	5	0	0	29	0	2	0
CRYZ	ENSG00000116791	0	0	0	1	0	0	0	1	26	0	15	0	21	0	0	9	39	20	0	0	0	0
TYW3	ENSG00000162623	0	0	122	1	0	1	0	20	15	16	38	5	39	0	0	5	31	11	22	19	0	0
LHX8	ENSG00000162624	0	0	0	0	0	0	0	0	0	0	0	0	0	0	0	0	0	0	0	0	0	0
SLC44A5	ENSG00000137968	0	0	0	0	1	0	0	0	2	0	0	0	1	0	0	0	0	2	0	0	0	0
ACADM	ENSG00000117054	1	50	9	12	205	1	0	0	1	5	2	2	221	0	0	5	30	56	5	6	3	1
RABGGTB	ENSG00000137955	87	59	57	13	4	0	0	23	51	3	85	16	11	0	11	29	51	60	28	62	120	1
MSH4	ENSG00000057468	0	0	3	0	0	0	0	0	0	0	0	0	5	0	0	0	0	1	5	1	0	0
ASB17	ENSG00000154007	0	0	0	0	0	0	0	0	0	0	0	0	0	0	0	0	0	0	0	0	0	0
ST6GALNAC3	ENSG00000184005	0	2	29	0	0	0	0	0	0	0	10	2	46	0	0	2	16	0	0	26	33	19
ST6GALNAC5	ENSG00000117069	0	0	0	0	0	0	0	53	0	0	0	0	9	0	22	0	6	0	0	0	3	0
PIGK	ENSG00000142892	308	33	1	15	0	976	0	22	128	23	20	112	62	0	0	62	7	5	37	32	115	35
AK5	ENSG00000154027	0	0	0	0	0	0	0	1	16	0	5	8	17	0	0	3	58	9	1	4	0	0
AC118549.1	ENSG00000036549	873	8	114	128	3	0	3	306	111	56	272	134	95	1452	1	91	172	83	95	130	392	12
USP33	ENSG00000077254	5	276	65	312	110	0	0	93	126	269	17	80	213	43	57	248	77	117	80	87	104	66
MIGA1	ENSG00000180488	25	154	1	21	0	1676	1	63	31	37	171	274	40	0	437	32	75	70	78	57	132	40
NEXN	ENSG00000162614	0	20	1	1	15	0	0	0	6	2	5	24	12	0	0	0	7	2	7	2	27	16
FUBP1	ENSG00000162613	475	40	13	28	108	58	203	74	201	114	102	241	47	1	8	108	130	178	111	91	156	35
DNAJB4	ENSG00000162616	0	0	29	1	0	32	8	4	0	0	0	14	2	0	0	0	0	8	3	0	0	0
GIPC2	ENSG00000137960	0	0	0	0	0	1	0	0	0	0	0	0	0	1	0	0	0	11	4	0	0	0
PTGFR	ENSG00000122420	0	0	0	0	7	0	0	0	0	0	0	0	0	0	0	0	0	0	0	0	14	0
IFI44L	ENSG00000137959	41	0	12	1	0	5	2	158	8	12	19	146	36	0	0	34	0	10	39	6	1	4
IFI44	ENSG00000137965	152	23	0	0	1	69	0	112	49	15	21	81	13	1	0	15	28	24	8	1	33	0
ADGRL4	ENSG00000162618	0	0	0	0	0	0	1	0	4	0	0	0	30	0	0	6	0	3	4	1	0	0
ADGRL2	ENSG00000117114	0	289	0	0	0	0	0	0	0	0	0	1	1	0	0	0	0	2	0	2	73	4
TTLL7	ENSG00000137941	0	0	0	0	0	0	0	33	0	0	0	2	9	0	0	28	0	0	18	2	0	241
PRKACB	ENSG00000142875	141	71	119	405	0	3	0	154	460	439	323	192	453	0	2	120	248	148	332	266	341	110
SAMD13	ENSG00000203943	0	0	0	46	0	0	0	0	0	0	0	0	0	0	0	0	1	0	3	0	0	0
DNASE2B	ENSG00000137976	0	0	0	0	0	0	0	0	0	0	0	0	0	0	0	0	0	0	0	0	0	0
RPF1	ENSG00000117133	107	13	1	52	0	1034	0	126	106	30	1	77	78	1	0	78	91	33	43	11	31	35
GNG5	ENSG00000174021	264	0	2	10	9	1	0	40	0	0	1	8	0	0	1	21	1	15	13	11	4	1
SPATA1	ENSG00000122432	0	2	0	0	0	0	0	6	0	0	23	0	0	0	0	0	0	5	19	9	1	0
CTBS	ENSG00000117151	0	0	2	5	0	6	0	68	99	8	34	54	32	0	0	20	73	61	2	9	86	0
SSX2IP	ENSG00000117155	0	9	1	0	13	0	10	5	5	0	6	24	3	0	0	53	41	23	5	7	1	1
LPAR3	ENSG00000171517	0	0	0	0	0	1	0	1	0	0	23	0	23	0	0	0	0	0	0	0	1	0
MCOLN2	ENSG00000153898	24	216	24	45	2	0	25	240	191	113	205	86	10	3	0	119	363	68	114	58	139	34
WDR63	ENSG00000162643	0	0	0	43	0	0	0	0	127	0	1	3	6	24	0	0	0	0	0	0	12	0
MCOLN3	ENSG00000055732	188	0	0	20	0	0	0	2	12	7	32	25	20	0	24	0	0	47	2	46	2	17
AL603750.1	ENSG00000280099	0	0	0	0	0	0	0	0	0	28	0	0	0	0	0	3	1	0	0	0	0	0
SYDE2	ENSG00000097096	0	0	0	26	1	2	1	0	0	0	92	129	0	0	0	1	1	12	0	7	0	0
C1orf52	ENSG00000162642	97	46	0	8	1	0	0	0	8	1	7	6	19	0	0	67	35	18	23	7	0	0
BCL10	ENSG00000142867	2	318	1	1	2	47	0	44	13	117	7	93	1	24	9	71	19	30	35	2	6	0
DDAH1	ENSG00000153904	0	0	0	0	0	0	2	0	0	0	1	0	0	0	0	0	0	0	0	53	0	30
CCN1	ENSG00000142871	0	0	0	0	0	0	0	0	0	9	0	0	0	0	0	0	24	0	0	0	0	0
ZNHIT6	ENSG00000117174	48	65	0	6	1	0	0	119	78	37	24	98	22	0	0	109	27	109	43	60	82	34
COL24A1	ENSG00000171502	0	0	0	0	17	0	0	0	0	0	0	0	18	0	0	0	30	18	0	0	36	0
ODF2L	ENSG00000122417	352	414	171	86	24	26	55	440	244	214	547	434	220	53	43	126	284	99	85	253	44	131
CLCA2	ENSG00000137975	0	0	0	0	0	0	0	0	1	0	0	0	2	0	14	1	0	3	0	0	0	0
CLCA1	ENSG00000016490	0	0	0	0	0	0	0	0	10	0	5	0	0	0	0	0	0	0	0	0	0	0
CLCA4	ENSG00000016602	0	0	0	0	1	0	0	23	0	0	0	2	0	0	0	0	2	0	0	0	0	0
SH3GLB1	ENSG00000097033	0	135	93	215	0	5	874	302	37	22	208	281	55	10	1	192	66	105	68	93	267	175
SELENOF	ENSG00000183291	0	207	29	92	5	84	0	13	259	16	237	13	157	5	897	31	17	83	31	0	178	0
HS2ST1	ENSG00000153936	0	0	11	49	100	0	0	0	17	622	174	7	60	1	0	15	7	8	25	36	23	31
AC093155.3	ENSG00000267561	0	0	0	0	0	0	0	2	0	0	0	0	0	0	0	0	0	0	0	0	0	0
LMO4	ENSG00000143013	0	1	1	0	0	0	0	27	81	0	25	109	212	43	0	38	9	48	6	25	2	0
AL445437.1	ENSG00000279778	0	0	0	0	0	0	0	0	0	1	0	0	0	884	0	0	0	0	0	0	0	0
PKN2	ENSG00000065243	311	132	70	30	419	1416	1	139	109	357	334	321	184	453	169	525	130	184	261	169	199	95
GTF2B	ENSG00000137947	5	42	2	5	20	28	0	18	14	27	55	3	44	0	0	37	14	41	27	2	6	152
KYAT3	ENSG00000137944	49	43	1	5	0	1315	1	15	38	45	3	1	4	0	0	111	35	7	4	8	0	2
RBMXL1	ENSG00000213516	0	0	0	1	0	1	0	76	22	53	91	17	2	0	1	15	89	125	0	32	4	10
GBP3	ENSG00000117226	0	90	10	6	0	0	1	100	5	179	5	34	28	0	0	33	5	49	49	1	1	0
GBP1	ENSG00000117228	3	38	0	45	0	18	1	340	114	145	75	20	164	0	5	2	1	25	34	37	58	0
GBP2	ENSG00000162645	281	50	40	78	304	814	0	485	200	219	277	211	298	768	5	169	165	209	123	160	171	260
GBP7	ENSG00000213512	0	0	0	0	0	0	0	0	0	0	0	0	0	0	0	0	0	0	0	0	0	0
GBP4	ENSG00000162654	150	344	8	6	172	945	4257	186	279	66	65	278	114	0	1	56	202	37	56	120	42	97
GBP5	ENSG00000154451	155	230	17	69	0	402	1	929	384	852	505	243	466	28	5	362	254	165	138	66	185	220
GBP6	ENSG00000183347	0	0	0	0	0	0	0	2	0	1	0	0	0	0	0	13	0	0	3	0	5	0
LRRC8B	ENSG00000197147	97	19	112	290	15	742	5	233	100	272	93	108	159	285	0	83	151	222	179	234	267	163
LRRC8C	ENSG00000171488	1080	275	411	190	207	663	4229	466	1054	754	602	1005	461	133	6	582	441	669	547	360	448	300
AC093423.3	ENSG00000271949	0	0	0	0	0	0	0	0	0	0	0	0	0	0	0	0	0	0	0	0	0	0
LRRC8D	ENSG00000171492	0	219	10	35	0	2	2	39	100	110	83	46	0	0	0	56	120	5	11	1	2	1
ZNF326	ENSG00000162664	12	138	31	79	41	15	556	249	339	75	392	220	150	404	0	286	83	346	168	174	161	44
BARHL2	ENSG00000143032	0	0	0	0	0	0	0	0	0	0	0	0	0	0	0	0	10	0	0	0	0	0
ZNF644	ENSG00000122482	317	168	479	765	114	3082	214	324	685	514	625	507	546	231	0	474	534	489	267	420	372	264
HFM1	ENSG00000162669	0	0	12	0	0	1	0	0	0	0	0	7	0	0	0	0	1	0	0	0	7	0
CDC7	ENSG00000097046	31	76	4	1	0	0	4	1	43	1	13	0	3	0	1	9	18	11	15	9	69	0
TGFBR3	ENSG00000069702	321	1213	79	100	213	74	1	446	680	419	386	593	417	1195	128	182	341	161	127	162	225	392
BRDT	ENSG00000137948	0	0	0	0	0	0	0	1	1	2	0	1	1	0	0	0	1	0	0	1	0	0
EPHX4	ENSG00000172031	0	0	1	0	0	0	0	0	0	0	0	0	2	0	0	0	0	0	0	0	0	0
SETSIP	ENSG00000230667	0	0	0	0	0	0	4	0	0	0	0	1	0	0	0	0	0	0	0	0	0	0
BTBD8	ENSG00000189195	0	0	0	0	0	418	0	0	36	34	144	0	0	0	0	6	56	23	11	3	51	0
C1orf146	ENSG00000203910	0	0	0	0	0	0	0	0	0	0	1	0	0	0	0	0	0	0	0	0	0	0
GLMN	ENSG00000174842	0	0	0	75	4	2	0	84	9	5	19	19	19	0	1	22	16	27	59	50	2	0
RPAP2	ENSG00000122484	5	21	6	27	11	6	48	169	207	119	149	32	125	17	60	283	76	75	71	56	215	26
GFI1	ENSG00000162676	0	0	4	8	0	0	0	112	93	12	3	51	20	0	0	15	0	68	36	10	52	2
EVI5	ENSG00000067208	0	0	0	5	0	0	25	0	0	5	0	3	0	0	1	77	48	0	79	0	0	3
RPL5	ENSG00000122406	845	164	163	437	573	336	944	347	590	307	458	333	841	326	625	389	606	214	394	247	197	438
DIPK1A	ENSG00000154511	46	0	96	55	9	0	0	71	63	28	62	122	45	0	3	76	11	31	78	241	48	2
MTF2	ENSG00000143033	118	4	1	25	0	9	3	60	89	51	64	470	2	0	0	62	144	68	63	263	190	1
TMED5	ENSG00000117500	443	227	254	625	143	424	0	206	379	217	86	125	92	297	396	271	144	219	296	247	207	7
CCDC18	ENSG00000122483	25	0	4	132	0	358	0	7	89	57	34	54	14	1	316	55	22	27	37	33	8	9
DR1	ENSG00000117505	5	670	84	143	116	1	0	142	37	617	77	231	107	292	24	437	120	395	123	263	49	24
FNBP1L	ENSG00000137942	0	7	0	0	102	1	2	0	6	2	0	1	11	1550	832	57	122	20	2	15	97	0
BCAR3	ENSG00000137936	0	0	0	0	0	0	0	0	1	1	0	2	18	0	1	0	0	0	2	4	0	0
DNTTIP2	ENSG00000067334	127	2	50	46	21	30	119	29	194	176	36	224	47	156	1	131	63	85	47	136	87	210
GCLM	ENSG00000023909	1	68	0	1	39	493	799	2	17	29	11	49	21	0	0	8	37	36	11	10	2	48
ABCA4	ENSG00000198691	0	0	0	0	0	0	0	0	0	0	2	0	5	0	0	12	1	0	0	1	0	0
ARHGAP29	ENSG00000137962	0	0	0	0	0	0	0	2	0	0	0	0	7	0	0	0	1	0	0	0	0	2
ABCD3	ENSG00000117528	9	3	15	14	0	0	0	37	28	68	43	1	18	0	330	7	32	89	27	66	2	0
F3	ENSG00000117525	0	0	0	0	0	29	0	0	4	2	1	0	1	0	0	0	0	0	0	0	0	13
SLC44A3	ENSG00000143036	14	0	0	0	0	0	0	0	0	0	0	0	0	0	0	0	0	0	0	0	0	0
CNN3	ENSG00000117519	1	0	0	0	0	0	0	0	0	0	0	0	0	0	7	0	0	0	1	0	0	21
ALG14	ENSG00000172339	159	0	1	0	0	16	1	0	227	0	7	0	7	2	1	1	2	1	8	2	0	4
TLCD4	ENSG00000152078	0	1	0	1	0	0	0	1	0	38	0	0	0	0	0	0	0	25	0	0	0	0
TLCD4-RWDD3	ENSG00000271092	0	0	0	0	0	0	0	0	0	0	0	0	0	0	0	0	0	0	0	0	0	0
RWDD3	ENSG00000122481	0	0	0	1	0	0	0	0	13	0	0	2	0	0	0	0	0	0	2	0	0	0
PTBP2	ENSG00000117569	187	226	403	269	121	85	54	140	68	449	213	383	282	1	145	158	417	234	73	94	251	289
DPYD	ENSG00000188641	118	249	137	157	540	492	25	490	995	398	220	418	314	92	13	455	367	811	263	373	380	73
AC095031.1	ENSG00000280040	0	0	0	0	0	0	0	0	0	0	0	0	0	0	0	0	0	0	0	0	0	0
SNX7	ENSG00000162627	0	0	0	0	0	0	0	0	0	0	0	0	1	0	0	0	0	0	0	0	0	0
PLPPR5	ENSG00000117598	0	0	0	0	0	0	0	60	0	0	0	0	2	0	0	6	1	0	0	0	4	0
PLPPR4	ENSG00000117600	4	0	0	0	0	0	0	0	5	0	1	0	46	0	0	0	0	0	0	0	0	0
PALMD	ENSG00000099260	0	0	0	0	0	0	0	0	0	0	3	0	0	1	0	0	5	0	47	0	0	0
FRRS1	ENSG00000156869	1	0	2	0	0	11	0	0	0	1	1	0	1	0	1	0	1	6	0	0	1	2
AGL	ENSG00000162688	2	13	8	266	0	0	0	154	66	32	113	25	17	1	0	76	119	74	57	82	48	75
SLC35A3	ENSG00000117620	65	81	13	36	803	657	1	280	126	235	48	78	8	0	0	69	112	61	49	158	44	26
AC118553.2	ENSG00000283761	773	165	54	30	226	396	14	98	118	73	221	11	48	0	164	15	99	41	37	123	192	234
MFSD14A	ENSG00000156875	125	33	0	112	12	383	0	9	124	53	0	123	40	0	0	123	46	19	107	78	128	0
SASS6	ENSG00000156876	11	13	12	54	0	1	0	0	14	20	5	34	8	0	0	3	73	22	18	27	24	16
TRMT13	ENSG00000122435	0	0	0	39	0	0	0	13	0	35	39	30	8	0	0	13	5	15	5	14	0	0
LRRC39	ENSG00000122477	0	0	0	0	0	0	0	0	1	0	0	0	2	0	2	1	0	0	0	0	43	1
DBT	ENSG00000137992	27	2	2	2	4	33	1	441	10	472	4	86	52	173	4	7	191	61	32	8	38	1
RTCA	ENSG00000137996	8	5	1	1	306	22	0	54	67	19	14	90	171	0	0	120	18	81	25	103	146	46
CDC14A	ENSG00000079335	794	790	583	369	572	485	1085	1218	1357	582	430	803	308	59	50	799	765	914	753	633	781	677
GPR88	ENSG00000181656	0	0	0	0	0	0	0	0	0	0	0	0	0	0	0	0	1	0	0	0	0	0
VCAM1	ENSG00000162692	0	0	0	0	0	0	0	0	0	0	0	0	0	0	0	1	0	1	0	0	0	0
EXTL2	ENSG00000162694	0	0	0	0	0	0	0	58	3	0	0	0	0	0	4	0	1	0	1	0	0	0
SLC30A7	ENSG00000162695	55	340	145	293	54	291	0	435	295	571	373	489	178	0	0	271	198	413	135	455	119	68
DPH5	ENSG00000117543	0	0	2	4	0	0	0	59	14	0	2	2	0	0	0	65	7	19	22	0	2	0
S1PR1	ENSG00000170989	544	1156	233	628	1120	1276	2	866	354	548	355	169	222	19	1	270	297	289	138	171	214	10
OLFM3	ENSG00000118733	0	1	0	0	34	0	0	0	0	0	0	0	5	0	6	0	0	0	0	0	0	0
COL11A1	ENSG00000060718	0	0	0	0	0	0	0	0	0	8	5	0	0	0	0	0	0	0	1	0	74	1
RNPC3	ENSG00000185946	32	1	8	183	25	0	0	115	87	16	21	122	5	0	0	206	219	132	113	82	57	166
AMY2B	ENSG00000240038	0	10	0	10	0	110	2630	324	96	31	2	33	8	16	0	46	19	126	27	30	26	0
AMY2A	ENSG00000243480	0	18	0	0	0	0	5	0	0	0	0	0	0	2	0	0	0	0	1	0	3	0
AMY1A	ENSG00000237763	0	0	0	0	0	0	0	0	0	0	0	3	0	0	0	8	0	10	0	0	0	0
AMY1B	ENSG00000174876	0	0	0	0	0	0	0	0	0	0	0	4	9	0	0	0	0	0	0	0	0	0
AMY1C	ENSG00000187733	0	0	0	0	0	0	0	0	13	0	0	7	0	0	0	0	0	0	0	0	0	0
PRMT6	ENSG00000198890	1	0	0	1	0	0	0	0	5	0	0	57	0	0	0	0	3	27	0	0	0	0
NTNG1	ENSG00000162631	0	0	0	0	0	0	0	0	10	7	0	1	0	0	0	25	0	32	0	19	0	0
VAV3	ENSG00000134215	683	348	6	23	1088	49	9	90	63	58	82	36	59	6	0	189	21	59	55	60	53	1
SLC25A24	ENSG00000085491	32	65	0	6	0	0	0	55	96	45	92	32	7	0	0	51	38	18	6	4	28	2
AL359258.3	ENSG00000280186	0	1	0	0	0	0	0	0	0	0	6	0	0	0	0	0	0	0	0	0	0	1
NBPF4	ENSG00000196427	0	0	0	0	0	0	0	4	0	0	0	0	0	0	0	0	0	0	0	3	0	0
NBPF6	ENSG00000186086	0	0	0	0	0	0	0	0	0	0	0	0	0	0	0	0	1	16	3	0	0	7
FAM102B	ENSG00000162636	0	7	5	8	66	1	0	7	58	26	81	48	8	0	0	70	87	22	120	119	167	132
HENMT1	ENSG00000162639	5	0	0	1	0	0	0	6	1	0	6	94	0	0	0	1	2	0	25	4	0	0
PRPF38B	ENSG00000134186	568	361	61	360	246	1008	879	207	221	231	311	215	117	49	39	250	278	230	176	126	151	43
FNDC7	ENSG00000143107	0	0	0	0	0	2	0	0	0	0	0	6	0	0	0	0	1	9	5	0	0	0
STXBP3	ENSG00000116266	0	36	37	15	25	4	13	132	121	72	62	55	495	0	8	32	76	92	43	87	25	0
AKNAD1	ENSG00000162641	0	1	0	0	1	0	0	0	0	0	0	1	4	0	0	1	0	44	1	0	0	0
GPSM2	ENSG00000121957	125	132	0	52	1	0	0	142	183	16	5	130	59	0	0	70	89	19	93	147	109	706
CLCC1	ENSG00000121940	197	368	0	44	5	1	44	2	102	132	22	168	8	235	1	175	19	140	60	26	21	107
WDR47	ENSG00000085433	0	39	0	25	24	0	144	112	91	38	0	15	16	0	0	0	10	47	33	5	2	0
TAF13	ENSG00000197780	0	25	11	4	0	0	0	3	12	13	104	12	18	9	2	35	81	3	7	13	16	0
TMEM167B	ENSG00000215717	6	1	1	14	0	1137	0	10	147	17	24	30	0	3	0	47	35	15	20	0	134	0
C1orf194	ENSG00000179902	0	0	0	0	0	0	0	0	5	0	0	0	0	0	0	0	0	0	0	0	0	1
KIAA1324	ENSG00000116299	0	0	140	3	24	1	1152	0	18	18	4	96	25	5	13	36	13	71	37	20	84	21
SARS1	ENSG00000031698	0	13	12	25	122	2106	1	17	266	2	80	84	62	0	31	182	10	30	58	9	23	107
CELSR2	ENSG00000143126	0	102	0	0	0	0	0	458	18	94	0	148	0	4	0	171	18	94	27	133	0	0
PSRC1	ENSG00000134222	0	0	0	0	0	0	0	0	3	0	0	0	0	0	0	0	0	0	0	0	0	0
MYBPHL	ENSG00000221986	0	0	0	0	0	0	1	0	0	0	0	0	0	0	0	0	0	0	0	0	1	0
SORT1	ENSG00000134243	0	0	0	0	0	0	1	0	0	0	0	0	5	0	0	4	0	13	3	0	0	0
PSMA5	ENSG00000143106	0	222	6	14	119	0	0	76	7	20	86	0	1	0	0	49	4	34	73	1	108	33
SYPL2	ENSG00000143028	0	0	0	0	0	0	0	0	0	0	0	0	0	0	0	0	0	0	0	0	0	0
ATXN7L2	ENSG00000162650	13	13	16	0	0	0	0	190	41	1	1	1	1	0	3	1	30	42	0	146	4	177
CYB561D1	ENSG00000174151	2	0	0	1	0	0	0	3	3	64	5	22	120	1	0	19	3	39	33	46	0	0
AMIGO1	ENSG00000181754	0	3	1	0	0	0	0	2	141	4	0	35	28	0	0	51	0	6	2	7	2	0
GPR61	ENSG00000156097	0	0	0	0	0	0	1	0	0	0	0	173	68	0	0	0	1	0	0	0	0	0
GNAI3	ENSG00000065135	15	78	108	776	12	290	62	295	127	88	250	312	240	30	4	110	174	246	175	89	212	190
GNAT2	ENSG00000134183	0	0	0	0	0	1044	0	9	7	0	0	24	0	0	0	1	3	0	0	0	0	0
AMPD2	ENSG00000116337	139	416	39	414	5	4069	1	253	331	57	353	425	315	0	51	170	43	133	273	302	73	417
GSTM4	ENSG00000168765	0	21	0	389	0	45	0	2	2	19	5	0	0	0	1	27	142	23	8	45	3	0
GSTM2	ENSG00000213366	0	6	1	228	203	4	1	0	73	0	2	0	130	1	0	13	9	26	48	0	43	6
GSTM1	ENSG00000134184	0	6	0	16	0	0	0	0	0	1	0	0	6	0	197	15	1	1	22	25	0	0
GSTM5	ENSG00000134201	0	1	0	0	0	1	0	0	0	0	0	0	0	0	0	0	0	0	0	0	4	0
GSTM3	ENSG00000134202	0	0	0	2	0	0	2	0	16	0	0	0	76	0	0	8	0	0	6	1	1	0
EPS8L3	ENSG00000198758	0	0	0	0	0	0	0	0	0	0	0	0	0	0	0	0	0	0	0	0	0	0
CSF1	ENSG00000184371	1	0	0	7	136	2	2	0	3	197	9	14	3	0	0	111	0	2	0	0	44	0
AHCYL1	ENSG00000168710	103	0	4	1	2	1	0	3	11	0	38	231	104	8	0	30	16	5	12	1	0	0
STRIP1	ENSG00000143093	103	35	1	11	51	0	0	242	184	218	103	29	89	0	45	19	67	87	72	91	126	0
ALX3	ENSG00000156150	0	0	0	0	0	0	0	0	0	37	0	0	0	0	0	0	1	0	0	14	0	0
UBL4B	ENSG00000186150	0	0	0	0	0	0	0	0	0	0	0	0	0	0	0	0	0	0	0	0	0	0
SLC6A17	ENSG00000197106	0	1	0	10	0	0	1	0	1	0	0	0	0	0	0	1	0	2	0	0	1	0
KCNC4	ENSG00000116396	127	200	221	54	252	901	4	209	146	37	307	182	122	3	0	338	96	185	199	288	140	118
RBM15	ENSG00000162775	3	57	1	260	0	2	2293	77	344	165	202	89	89	0	0	113	169	72	19	76	48	93
SLC16A4	ENSG00000168679	0	0	1	54	2	1	1	1	2	0	11	11	0	528	0	12	4	1	9	0	1	0
LAMTOR5	ENSG00000134248	484	1	0	2	0	0	0	3	0	35	4	10	0	0	0	0	75	31	12	0	1	7
PROK1	ENSG00000143125	0	0	0	0	0	0	0	0	0	0	0	0	0	0	0	0	0	0	0	0	0	0
KCNA10	ENSG00000143105	0	0	0	0	0	0	0	0	0	0	0	0	0	0	0	0	0	0	0	0	0	0
KCNA2	ENSG00000177301	1	2	49	0	0	0	2	8	77	351	15	1	0	1	561	56	8	57	36	3	0	0
KCNA3	ENSG00000177272	82	468	148	406	670	27	6	47	701	366	415	160	327	287	653	313	542	406	367	246	210	42
CD53	ENSG00000143119	696	671	27	77	615	1087	3	255	308	309	209	205	190	19	68	202	354	148	191	110	292	66
LRIF1	ENSG00000121931	0	11	3	17	384	1	0	39	41	0	0	47	124	931	0	0	6	10	16	0	17	0
DRAM2	ENSG00000156171	0	4	0	1	0	1	0	0	14	1	6	4	16	0	0	8	13	5	14	0	22	0
CEPT1	ENSG00000134255	1	10	5	2	51	46	0	51	59	14	42	25	6	0	0	46	48	73	107	102	194	0
DENND2D	ENSG00000162777	66	16	68	5	0	1192	0	212	91	371	160	136	133	0	0	122	131	167	115	313	80	0
CHI3L2	ENSG00000064886	56	0	1	2	2	0	0	0	0	0	0	23	0	26	3	6	5	10	16	0	0	0
CHIA	ENSG00000134216	0	0	0	0	0	0	0	0	0	0	0	0	0	0	0	3	0	0	0	0	0	0
PIFO	ENSG00000173947	0	0	0	0	0	0	0	0	0	0	0	23	0	0	0	0	0	0	2	0	0	0
OVGP1	ENSG00000085465	0	47	11	1	5	0	0	5	85	0	16	5	164	0	0	53	46	42	12	1	18	0
WDR77	ENSG00000116455	1	38	48	49	238	0	4	0	248	141	111	0	18	0	3	72	11	53	43	37	112	79
ATP5PB	ENSG00000116459	253	87	22	13	0	9	0	12	76	64	232	66	0	250	261	96	97	109	45	3	40	7
C1orf162	ENSG00000143110	0	2	4	57	0	64	0	9	4	0	9	23	11	0	11	29	61	2	26	53	3	18
TMIGD3	ENSG00000121933	0	0	0	0	0	0	0	0	0	0	0	0	0	0	0	0	0	0	0	0	0	0
ADORA3	ENSG00000282608	0	0	0	0	0	0	0	0	0	0	0	0	0	0	0	0	0	0	0	0	0	0
RAP1A	ENSG00000116473	233	125	19	13	1	394	0	200	53	122	198	139	35	1	31	435	425	256	135	327	228	41
INKA2	ENSG00000197852	0	4	0	0	1	1	0	0	1	353	0	56	0	0	0	10	3	59	29	40	0	6
DDX20	ENSG00000064703	24	20	1	37	3	1835	307	22	38	0	2	22	1	1	0	31	3	26	38	10	64	0
KCND3	ENSG00000171385	1	0	2	0	0	0	3	1	0	2	0	0	6	2	0	0	6	0	12	0	7	0
CTTNBP2NL	ENSG00000143079	0	0	0	47	307	0	1	0	0	0	0	0	31	0	24	78	0	25	11	2	0	0
WNT2B	ENSG00000134245	61	0	0	242	1	0	0	5	0	0	10	1	3	1	0	58	112	0	42	23	162	15
ST7L	ENSG00000007341	0	1	0	1	7	87	2	12	0	0	1	2	31	1	6	8	1	0	6	8	20	0
CAPZA1	ENSG00000116489	286	581	46	328	660	2082	75	295	773	689	351	378	252	420	32	737	344	591	252	395	491	499
MOV10	ENSG00000155363	1330	679	226	357	2	153	49	39	248	326	287	208	465	175	257	241	220	224	145	208	215	494
RHOC	ENSG00000155366	1	0	0	82	0	0	0	1	0	0	23	5	24	0	0	0	1	0	25	0	16	0
AL603832.3	ENSG00000271810	0	0	0	0	0	0	0	0	0	0	0	0	0	0	0	0	0	0	0	0	8	0
PPM1J	ENSG00000155367	0	0	0	0	0	0	0	0	0	0	0	0	1	0	0	0	0	0	0	0	0	0
TAFA3	ENSG00000184599	0	0	0	0	0	0	0	0	0	0	0	0	0	0	0	0	0	0	0	0	0	0
SLC16A1	ENSG00000155380	175	14	6	6	123	0	0	75	123	25	14	29	8	0	13	31	56	69	25	47	0	30
LRIG2	ENSG00000198799	3	401	135	44	20	1	3	58	351	405	487	102	285	0	437	93	197	196	97	68	75	17
MAGI3	ENSG00000081026	0	0	0	0	135	1	0	33	24	11	4	36	40	0	0	56	9	46	64	7	30	1
PHTF1	ENSG00000116793	0	0	5	2	522	0	0	4	143	38	20	3	28	1	0	7	0	45	26	40	31	0
RSBN1	ENSG00000081019	184	171	37	44	38	58	3	79	23	55	461	113	49	0	545	72	22	89	102	139	166	50
PTPN22	ENSG00000134242	94	97	55	95	35	121	3	8	241	226	169	55	109	8	0	25	269	89	65	46	34	4
BCL2L15	ENSG00000188761	2	0	0	0	3	0	0	0	0	0	16	12	0	1	0	1	0	0	7	0	2	1
AP4B1	ENSG00000134262	24	92	56	64	0	35	1346	111	109	55	6	29	86	0	10	35	115	47	33	49	92	38
DCLRE1B	ENSG00000118655	0	0	1	0	0	0	0	1	9	0	66	0	0	0	0	12	60	58	11	0	1	0
HIPK1	ENSG00000163349	1192	1285	896	527	1884	3905	35	912	924	486	1285	1458	636	54	217	1040	666	1227	738	1067	923	653
OLFML3	ENSG00000116774	0	0	0	0	0	0	0	0	0	0	0	0	126	94	0	0	0	0	7	19	0	0
SYT6	ENSG00000134207	0	0	0	0	8	0	0	0	0	0	0	0	0	0	0	0	0	0	0	0	0	0
TRIM33	ENSG00000197323	183	463	170	383	20	262	1964	678	380	327	1081	258	163	46	56	234	324	480	277	474	757	90
BCAS2	ENSG00000116752	66	4	1	19	219	36	25	7	11	30	9	6	7	0	0	134	39	19	58	128	3	17
DENND2C	ENSG00000175984	1	97	16	0	0	0	0	5	36	6	0	4	12	0	0	0	134	1	4	9	2	0
AMPD1	ENSG00000116748	0	0	0	0	0	0	0	0	0	11	0	0	0	0	0	0	0	0	0	0	0	2
NRAS	ENSG00000213281	23	8	2	37	306	0	4	26	82	68	16	134	9	1	0	58	48	29	24	40	110	14
CSDE1	ENSG00000009307	80	378	127	691	947	470	28	660	679	543	461	477	384	297	79	573	599	479	532	511	467	260
SIKE1	ENSG00000052723	1	1	51	3	0	51	1	99	78	20	24	36	120	0	334	109	0	11	18	54	29	20
SYCP1	ENSG00000198765	0	0	0	0	0	0	0	0	0	0	0	0	0	0	0	1	0	0	0	0	0	0
TSHB	ENSG00000134200	0	0	0	0	0	0	0	0	0	0	0	0	0	0	0	2	0	0	0	0	0	0
TSPAN2	ENSG00000134198	16	63	0	0	14	17	0	34	84	0	0	63	8	0	0	16	54	1	14	15	1	0
NGF	ENSG00000134259	0	0	0	0	0	0	0	0	0	0	0	0	0	0	0	0	0	0	0	0	0	0
VANGL1	ENSG00000173218	0	0	3	2	0	0	0	0	0	0	91	5	158	0	27	0	1	0	34	0	44	2
CASQ2	ENSG00000118729	0	0	0	0	45	0	0	0	0	0	0	0	2	1	0	0	0	0	0	0	0	0
NHLH2	ENSG00000177551	0	0	0	0	0	0	0	4	1	0	0	0	1	0	0	0	0	62	6	0	0	170
SLC22A15	ENSG00000163393	0	0	0	0	20	1	0	0	0	26	0	2	48	0	0	0	0	2	8	0	2	0
MAB21L3	ENSG00000173212	0	0	0	0	3	4	0	0	0	0	0	5	0	0	0	0	27	0	0	0	29	1
ATP1A1	ENSG00000163399	358	123	199	39	692	58	12	254	283	235	184	393	305	0	24	251	157	213	138	208	339	24
CD58	ENSG00000116815	136	22	21	54	138	0	0	157	107	78	86	163	115	2	0	25	22	11	44	4	40	3
IGSF3	ENSG00000143061	0	18	0	0	0	9	0	0	0	0	0	0	1	103	0	42	0	0	20	0	0	5
CD2	ENSG00000116824	104	26	5	100	1	170	0	135	234	60	301	84	87	0	3	214	114	120	77	188	55	52
PTGFRN	ENSG00000134247	0	0	0	0	0	0	1	0	2	0	0	0	136	0	0	0	0	31	0	0	0	1
CD101	ENSG00000134256	0	0	1	0	0	0	0	96	2	32	1	0	1	0	0	0	0	5	0	1	39	88
TTF2	ENSG00000116830	0	1	42	0	16	756	3	124	15	0	60	4	87	0	7	61	10	18	53	0	42	11
TRIM45	ENSG00000134253	2	14	0	0	1	0	0	1	0	24	23	36	17	0	0	0	121	7	0	0	0	0
VTCN1	ENSG00000134258	0	0	0	0	0	0	0	0	0	0	0	2	0	0	0	0	0	0	0	0	0	0
MAN1A2	ENSG00000198162	99	455	195	87	376	1193	0	675	202	151	326	509	313	1	45	62	358	243	181	386	156	160
AL157902.2	ENSG00000279513	16	16	0	0	0	68	0	8	1	62	16	33	84	0	5	91	1	5	1	0	21	20
TENT5C	ENSG00000183508	600	690	630	700	942	4933	8402	990	745	586	1244	1057	159	18	248	815	547	764	739	946	735	460
GDAP2	ENSG00000196505	7	396	5	38	3	3	0	59	122	4	213	277	160	0	0	60	249	154	117	49	178	155
WDR3	ENSG00000065183	0	84	7	6	0	301	2	2	10	2	1	1	31	1	2171	27	29	60	50	16	4	0
SPAG17	ENSG00000155761	3	0	0	0	0	0	0	6	0	0	5	2	60	0	0	0	0	0	0	0	0	14
TBX15	ENSG00000092607	0	0	0	16	0	0	0	0	1	0	0	0	3	0	0	0	0	0	0	0	0	0
WARS2	ENSG00000116874	0	31	4	7	15	0	0	0	0	4	7	86	30	0	0	14	0	79	39	7	3	0
HAO2	ENSG00000116882	0	0	0	0	0	0	0	0	0	0	0	0	0	0	0	0	0	1	0	0	0	0
HSD3B2	ENSG00000203859	0	0	0	0	0	0	1	0	0	0	0	0	6	1924	1	0	0	0	0	0	0	0
HSD3B1	ENSG00000203857	0	0	0	0	0	0	0	0	0	0	0	3	0	0	0	0	0	0	0	1	0	0
ZNF697	ENSG00000143067	0	0	0	0	0	0	0	0	0	0	0	0	0	0	0	0	1	0	0	0	0	0
PHGDH	ENSG00000092621	0	0	5	0	0	0	0	2	0	0	0	0	15	3	0	0	8	0	28	0	0	0
HMGCS2	ENSG00000134240	0	0	0	0	0	0	0	0	0	0	0	0	0	0	0	0	0	0	0	1	0	0
REG4	ENSG00000134193	0	0	0	0	0	0	0	0	0	0	0	0	0	0	0	0	4	0	0	0	3	0
ADAM30	ENSG00000134249	0	0	0	0	0	0	0	0	0	0	0	0	6	0	0	0	0	4	0	0	0	0
NOTCH2	ENSG00000134250	51	2027	183	375	1516	1230	4	453	1500	762	955	1739	1003	768	67	992	885	687	557	1068	1047	320
SEC22B	ENSG00000265808	317	1145	71	37	96	1287	0	97	242	168	565	450	183	0	55	238	234	340	107	352	105	3
AC253572.1	ENSG00000286106	0	0	0	2	0	0	0	3	9	48	244	79	17	0	0	1	0	0	0	0	3	0
NBPF26	ENSG00000273136	121	404	0	284	372	396	2	328	574	515	324	573	416	0	0	163	184	235	111	275	164	86
PPIAL4A	ENSG00000263353	0	0	0	0	0	0	0	0	0	2	0	0	0	0	0	0	3	0	0	0	0	0
AC241377.4	ENSG00000281741	0	0	20	15	0	33	0	5	20	0	7	15	26	1	5	2	2	5	0	0	0	1
FCGR1B	ENSG00000198019	0	0	0	0	0	0	0	6	0	0	0	1	32	1	0	2	0	23	17	0	0	0
FAM72B	ENSG00000188610	0	0	0	0	0	0	0	0	26	0	0	0	1	0	0	0	0	0	1	0	0	0
SRGAP2C	ENSG00000171943	3	150	318	248	75	0	2	130	169	333	770	235	126	19	0	129	200	157	83	129	87	17
H3-2	ENSG00000273213	0	1	0	0	0	2	0	2	1	36	0	5	0	0	0	0	2	0	0	0	2	2
FAM72C	ENSG00000263513	0	0	0	0	0	0	0	0	17	0	0	0	0	0	0	12	0	0	0	0	1	0
PPIAL4E	ENSG00000271567	0	0	0	0	0	0	0	0	0	0	1	0	0	0	0	0	0	0	1	0	0	0
NBPF15	ENSG00000266338	7	166	82	177	195	433	441	302	287	663	228	241	495	182	0	267	562	511	351	457	380	446
PPIAL4F	ENSG00000279782	0	0	0	0	0	0	0	0	0	0	2	0	0	0	0	0	0	2	0	0	0	0
SRGAP2B	ENSG00000196369	51	135	0	126	2	2	0	18	184	24	149	123	47	0	0	124	123	58	56	107	210	66
FAM72D	ENSG00000215784	0	0	0	0	44	0	0	0	0	0	0	0	0	0	20	0	0	0	0	0	0	0
AC241585.2	ENSG00000281571	50	8	10	103	9	243	0	87	122	0	25	48	116	0	6	20	41	16	20	88	24	74
PPIAL4D	ENSG00000256374	0	0	0	0	0	0	0	0	0	0	0	0	5	0	0	0	0	0	0	0	0	0
NBPF20	ENSG00000162825	21	192	29	8	49	75	0	160	179	100	94	179	84	8	19	102	62	148	70	109	98	31
AC239860.3	ENSG00000286620	0	0	0	0	0	0	0	0	0	0	0	0	0	1	0	0	1	0	1	0	0	0
GPR89A	ENSG00000117262	0	31	6	14	0	29	0	217	22	2	343	7	0	118	6	58	17	31	17	45	2	1
PDZK1	ENSG00000174827	1	2	0	6	0	4	0	5	140	4	12	23	15	40	0	10	23	1	1	30	0	0
CD160	ENSG00000117281	0	0	0	25	87	0	0	2	104	0	6	3	0	0	0	10	63	1	7	2	1	0
RNF115	ENSG00000265491	33	74	44	398	208	1	1	607	232	103	210	95	161	3	22	31	109	170	233	141	2	38
POLR3C	ENSG00000186141	145	73	9	24	34	10	0	81	30	67	174	91	132	1	0	34	26	11	6	0	4	198
NUDT17	ENSG00000186364	0	0	82	2	60	0	0	9	1	0	2	13	0	0	0	0	84	31	1	0	19	0
PIAS3	ENSG00000131788	316	13	26	7	0	1	0	335	130	167	40	40	10	0	310	11	2	90	39	57	18	293
ANKRD35	ENSG00000198483	0	0	0	0	0	2	0	0	0	0	0	0	0	0	0	0	0	1	0	0	0	0
ITGA10	ENSG00000143127	4	0	0	2	0	1	0	0	54	0	0	138	0	1	0	0	1	0	18	0	16	0
PEX11B	ENSG00000131779	0	52	7	4	0	1	0	148	11	0	0	0	0	0	0	70	0	0	0	13	22	13
RBM8A	ENSG00000265241	56	0	0	105	2	539	1159	41	36	89	199	400	64	2	1	71	83	62	76	73	46	2
AC243547.3	ENSG00000280778	0	0	0	1	0	0	0	0	0	0	0	0	0	0	0	0	0	0	0	0	0	0
LIX1L	ENSG00000271601	57	10	25	136	1	207	77	127	83	63	42	92	93	18	519	67	81	41	86	94	47	32
ANKRD34A	ENSG00000272031	3	0	3	0	0	0	0	1	1	0	0	99	0	0	15	27	0	35	0	0	0	0
POLR3GL	ENSG00000121851	1	0	0	2	0	808	0	0	0	0	2	2	14	3	0	13	9	1	38	0	14	2
TXNIP	ENSG00000265972	353	824	322	758	488	428	76	917	734	175	677	885	924	3	400	1228	885	518	863	1427	780	566
HJV	ENSG00000168509	0	0	0	0	0	0	0	1	0	0	0	0	0	0	0	57	0	0	0	0	1	0
NBPF10	ENSG00000271425	70	204	103	83	4	1659	21	138	273	321	88	220	183	6	2	175	216	270	155	244	257	43
NOTCH2NLA	ENSG00000264343	106	54	16	205	50	0	31	778	300	102	160	350	205	375	4	303	394	282	215	179	318	256
PPIAL4H	ENSG00000270339	0	0	0	0	0	0	0	0	0	0	0	0	0	0	0	0	0	0	0	0	0	0
NBPF12	ENSG00000268043	216	409	349	223	120	622	462	174	223	292	133	292	263	2	76	307	423	360	275	275	403	173
PRKAB2	ENSG00000131791	0	192	49	305	0	0	1	0	100	111	17	66	167	0	0	32	9	38	33	23	3	0
FMO5	ENSG00000131781	0	0	0	0	0	0	0	140	5	0	0	32	2	0	0	9	0	0	23	10	2	0
CHD1L	ENSG00000131778	55	48	11	6	324	28	0	15	44	62	21	43	26	0	1	72	22	41	45	50	45	161
BCL9	ENSG00000116128	2	77	3	274	1	1	1093	1	95	48	352	6	88	590	287	68	160	96	105	6	66	0
ACP6	ENSG00000162836	0	55	0	0	50	1	1	32	91	7	0	0	102	0	0	59	88	46	8	27	16	1
GJA5	ENSG00000265107	0	0	1	0	0	0	0	0	0	0	0	0	1	0	0	0	0	0	0	0	0	0
GJA8	ENSG00000121634	0	0	0	0	0	0	0	0	0	0	0	0	0	0	0	0	0	0	0	0	0	0
GPR89B	ENSG00000188092	0	13	0	5	2	0	0	252	42	129	47	2	36	3	243	60	1	102	13	71	67	0
NBPF11	ENSG00000263956	13	281	69	336	39	110	60	166	203	107	82	141	87	92	22	304	270	194	260	244	264	135
AC245100.8	ENSG00000280649	0	5	9	15	0	346	26	11	54	43	89	26	8	1	25	14	19	38	33	0	27	113
PPIAL4G	ENSG00000236334	0	2	0	2	2	1	0	0	0	4	1	9	23	1	128	0	22	12	4	11	8	0
NBPF14	ENSG00000270629	247	252	284	570	270	1579	36	442	299	391	289	649	259	0	8	247	279	243	235	516	389	186
NOTCH2NLB	ENSG00000286019	0	0	0	1	1	0	0	50	135	0	6	5	13	0	0	0	0	0	1	0	0	0
NUDT4B	ENSG00000177144	0	0	0	0	0	0	0	0	0	0	0	0	0	0	0	0	0	5	0	0	0	0
PDE4DIP	ENSG00000178104	55	410	59	14	52	18	1	239	243	379	627	128	355	0	4	115	339	262	183	107	255	448
NBPF9	ENSG00000269713	74	101	41	31	28	41	9	308	195	221	34	221	315	17	16	186	119	175	88	164	97	151
NOTCH2NLC	ENSG00000286219	789	26	310	835	463	183	21	1424	1511	984	1171	1699	841	636	365	1187	795	737	665	507	715	334
AC242842.3	ENSG00000286185	0	23	0	3	0	0	0	0	104	48	0	15	55	0	1	5	94	19	4	35	83	45
NBPF19	ENSG00000271383	51	432	78	151	29	565	48	527	753	923	624	714	1326	104	76	713	1157	929	734	827	641	1430
PPIAL4C	ENSG00000263464	0	0	0	0	0	0	0	0	0	0	0	0	0	0	0	0	0	0	0	0	0	0
FCGR1A	ENSG00000150337	0	0	0	0	0	0	0	0	0	0	0	0	0	0	0	0	0	0	0	0	0	0
H2BC18	ENSG00000203814	239	0	3	160	2	189	0	88	0	15	10	15	208	1	4	5	24	38	4	31	106	0
H3C13	ENSG00000183598	0	0	0	0	0	0	0	0	2	0	0	2	0	0	0	0	3	0	0	0	0	0
H4C14	ENSG00000270882	0	0	9	1	0	1	0	2	0	138	17	23	49	67	0	8	1	1	24	3	23	22
H3C14	ENSG00000203811	0	0	0	1	0	0	0	0	0	0	0	5	0	0	0	0	3	4	0	5	0	0
H2AC18	ENSG00000203812	6	0	0	0	0	0	0	1	0	0	0	0	0	2	2	6	47	0	0	0	11	14
H2AC19	ENSG00000272196	0	12	10	5	529	0	3	0	112	4	135	126	59	0	0	0	0	50	27	247	36	0
H3C15	ENSG00000203852	0	0	0	0	0	0	0	0	0	0	0	2	0	0	0	0	3	5	0	4	1	0
H4C15	ENSG00000270276	0	0	0	0	0	0	0	0	179	30	27	101	84	75	0	17	0	19	10	0	45	0
H2BC21	ENSG00000184678	60	12	5	215	0	0	0	324	131	45	24	84	104	3	0	171	29	10	13	48	90	0
H2AC20	ENSG00000184260	0	3	0	1	0	0	0	0	68	49	0	37	27	0	16	0	0	5	0	2	0	0
H2AC21	ENSG00000184270	0	0	0	0	49	0	1	0	37	0	0	0	0	0	0	58	3	0	0	12	0	0
BOLA1	ENSG00000178096	0	0	1	0	0	0	0	0	27	0	3	1	6	0	0	0	0	0	0	0	0	0
SV2A	ENSG00000159164	0	35	0	0	2	0	1	0	75	0	139	0	18	0	0	45	2	15	0	41	2	16
SF3B4	ENSG00000143368	0	1	49	10	13	1	0	1	39	17	19	49	45	0	0	6	22	51	54	12	53	1
MTMR11	ENSG00000014914	0	0	1	13	0	0	0	0	9	8	0	0	0	0	0	7	0	0	0	0	0	0
OTUD7B	ENSG00000264522	0	108	0	0	0	2	0	82	20	100	63	4	29	0	0	89	6	65	33	2	1	311
VPS45	ENSG00000136631	0	3	1	111	0	0	0	135	0	12	115	21	28	27	0	4	60	48	38	59	2	0
PLEKHO1	ENSG00000023902	0	102	0	0	0	0	0	65	12	167	29	16	0	0	1	15	24	89	46	33	52	0
ANP32E	ENSG00000143401	141	75	125	140	563	249	1	128	52	54	92	27	99	1	32	140	40	78	141	12	34	204
CA14	ENSG00000118298	0	0	0	0	0	2	0	0	0	77	0	0	0	0	0	20	0	12	0	0	0	0
APH1A	ENSG00000117362	2	227	3	173	0	47	0	13	18	61	79	110	157	369	0	22	55	201	86	4	164	0
C1orf54	ENSG00000118292	0	0	0	18	0	0	2	0	11	54	31	45	0	0	1	0	24	4	9	25	1	0
CIART	ENSG00000159208	0	0	0	1	0	0	0	0	0	0	0	0	0	0	0	16	0	5	0	1	0	0
MRPS21	ENSG00000266472	0	81	2	6	0	0	0	71	0	35	12	29	22	0	0	18	54	11	38	2	1	29
PRPF3	ENSG00000117360	0	254	37	31	1	1	389	260	172	140	76	380	52	1	17	267	164	77	245	118	73	21
RPRD2	ENSG00000163125	294	114	25	251	142	171	0	491	54	105	256	331	273	330	702	323	200	190	242	455	159	253
TARS2	ENSG00000143374	0	1	14	5	2	1	0	0	47	14	1	3	7	1	0	21	42	2	16	11	40	31
ECM1	ENSG00000143369	0	0	0	0	0	0	0	0	0	64	0	0	0	0	0	3	0	1	0	1	0	0
ADAMTSL4	ENSG00000143382	10	95	22	401	12	550	475	108	68	23	136	117	33	1	6	146	166	273	83	159	301	56
MCL1	ENSG00000143384	1983	1603	712	2155	1732	4112	548	2144	1370	1822	2592	1627	1027	1619	209	1513	1304	1548	1494	2098	1232	1351
ENSA	ENSG00000143420	111	253	153	151	90	846	94	614	263	620	109	448	250	0	0	294	365	437	330	79	293	225
GOLPH3L	ENSG00000143457	0	0	1	1	19	0	0	0	167	0	18	10	2	0	3	81	0	58	0	31	0	11
HORMAD1	ENSG00000143452	0	0	0	0	0	0	0	0	0	0	0	0	0	0	0	0	0	0	0	0	0	0
CTSS	ENSG00000163131	201	4	15	247	6	12	2806	16	53	112	0	56	185	10	0	135	63	83	42	18	80	9
CTSK	ENSG00000143387	0	155	55	1	111	1075	2	112	0	23	90	23	6	0	0	49	90	57	12	16	1	1
ARNT	ENSG00000143437	512	149	11	638	16	9	2	87	57	369	321	49	96	0	1	86	121	357	74	233	243	76
CTXND2	ENSG00000283324	0	0	0	0	0	0	0	0	0	0	0	0	0	0	0	0	0	0	0	0	0	0
SETDB1	ENSG00000143379	109	170	1	2	0	0	0	315	23	247	3	143	11	2	2	198	96	81	87	69	25	0
CERS2	ENSG00000143418	24	543	3	89	1	3	0	15	31	47	171	47	102	0	176	78	50	62	59	127	144	41
ANXA9	ENSG00000143412	0	0	0	0	0	0	0	0	0	0	0	0	1	0	0	0	0	0	0	0	0	2
MINDY1	ENSG00000143409	1	2	12	2	48	0	0	3	3	16	24	0	43	1	0	4	34	21	13	1	1	0
PRUNE1	ENSG00000143363	31	0	0	2	0	4	1	0	4	46	0	50	0	17	0	30	0	2	14	54	0	45
BNIPL	ENSG00000163141	0	0	0	0	0	0	0	0	1	0	5	0	33	0	0	0	2	0	3	0	3	1
C1orf56	ENSG00000143443	0	0	0	0	0	27	0	0	0	0	4	0	3	0	0	11	0	11	17	1	3	0
CDC42SE1	ENSG00000197622	47	157	131	242	120	334	0	1835	1044	976	669	502	952	79	4	844	660	531	485	458	416	43
MLLT11	ENSG00000213190	0	0	28	1	0	0	0	43	0	34	0	3	35	0	0	11	0	1	0	1	2	1
GABPB2	ENSG00000143458	8	126	4	41	5	2	2	274	169	65	293	97	71	1	0	109	79	84	142	175	47	29
SEMA6C	ENSG00000143434	0	0	0	0	9	0	0	0	0	0	0	0	0	0	0	7	32	7	0	6	17	93
TNFAIP8L2	ENSG00000163154	0	0	0	1	0	0	0	0	0	0	0	0	0	0	0	0	0	47	0	0	4	0
SCNM1	ENSG00000163156	0	49	3	55	0	0	0	0	15	0	130	2	3	0	1	0	0	2	20	6	0	1
LYSMD1	ENSG00000163155	0	0	0	0	0	0	0	0	0	0	0	66	0	0	0	49	0	6	0	9	0	0
TMOD4	ENSG00000163157	0	0	0	0	0	0	0	0	0	0	0	0	0	0	0	1	4	0	0	0	4	0
VPS72	ENSG00000163159	0	0	0	2	0	48	0	0	2	2	2	6	3	0	0	31	113	11	7	6	0	0
PIP5K1A	ENSG00000143398	19	13	4	140	54	58	2	191	90	16	153	158	159	486	0	72	32	95	129	77	198	472
PSMD4	ENSG00000159352	0	35	7	56	103	5	0	131	10	18	5	0	7	0	0	111	60	11	17	56	14	0
ZNF687	ENSG00000143373	4	0	3	25	0	3765	0	0	94	45	38	11	43	0	2	56	185	71	106	52	40	0
PI4KB	ENSG00000143393	32	12	106	24	1131	237	105	162	368	106	37	79	79	6	111	206	184	107	121	24	433	0
RFX5	ENSG00000143390	2	117	346	66	60	482	0	182	112	442	4	16	71	1	0	108	48	221	9	11	60	1
SELENBP1	ENSG00000143416	0	0	0	0	0	0	0	0	0	0	0	0	0	0	0	0	13	0	0	0	0	0
PSMB4	ENSG00000159377	1	2	105	2	0	0	0	13	73	129	13	155	13	0	279	16	9	17	27	3	7	10
POGZ	ENSG00000143442	246	347	140	433	402	18	4	1346	742	479	597	607	152	531	844	612	168	643	527	514	94	74
CGN	ENSG00000143375	0	0	0	0	0	0	0	0	0	0	0	0	0	1	0	0	1	0	0	0	3	0
TUFT1	ENSG00000143367	0	4	0	4	0	479	0	44	0	0	0	86	0	3	0	27	0	11	3	13	11	0
SNX27	ENSG00000143376	321	52	57	281	77	13	0	117	283	471	67	217	214	1	7	189	249	191	76	173	154	5
CELF3	ENSG00000159409	0	0	0	0	0	0	1	0	0	13	1	0	0	1	0	9	0	0	74	1	0	0
RIIAD1	ENSG00000178796	0	0	0	0	0	0	0	0	0	0	0	0	0	0	0	0	0	0	0	0	0	0
MRPL9	ENSG00000143436	0	33	2	3	0	3	0	2	31	0	9	5	42	0	381	13	0	6	26	52	1	1
OAZ3	ENSG00000143450	0	8	0	0	0	363	1	0	5	1	1	0	37	1	0	9	0	3	14	7	0	4
TDRKH	ENSG00000182134	0	0	0	12	2	0	0	0	111	0	26	16	43	0	0	121	0	33	2	39	0	0
LINGO4	ENSG00000213171	1	0	0	0	0	0	0	0	0	0	0	0	0	0	0	0	0	0	0	0	0	0
RORC	ENSG00000143365	0	0	0	6	0	0	0	0	9	0	0	0	16	0	0	0	67	5	0	17	0	0
C2CD4D	ENSG00000225556	0	0	0	0	0	0	0	0	0	1	0	3	0	78	0	5	0	0	0	0	0	1
THEM5	ENSG00000196407	0	2	0	0	0	0	0	0	4	2	3	0	0	0	0	5	0	1	1	3	8	0
THEM4	ENSG00000159445	712	13	15	5	0	0	9	197	12	162	166	48	43	3	0	79	249	196	101	43	77	347
S100A10	ENSG00000197747	0	1	13	45	10	0	0	14	13	25	183	0	152	1	0	114	15	54	76	65	3	0
S100A11	ENSG00000163191	51	0	2	63	3	0	0	6	54	69	61	26	11	250	0	127	63	15	23	0	42	126
TCHHL1	ENSG00000182898	0	0	0	252	221	0	0	0	0	0	0	0	0	8	0	1	65	0	0	0	0	0
TCHH	ENSG00000159450	0	0	0	0	0	0	0	2	0	0	0	0	0	0	0	0	0	0	1	0	0	0
RPTN	ENSG00000215853	0	0	0	0	0	0	0	0	0	0	0	0	0	0	0	0	15	0	0	0	0	0
HRNR	ENSG00000197915	90	0	0	0	0	0	0	11	44	1	0	0	28	0	0	4	1	17	48	36	15	0
FLG	ENSG00000143631	0	0	0	0	0	4	0	0	4	6	0	0	1	0	77	38	91	0	0	0	3	0
FLG2	ENSG00000143520	0	1	0	1	0	0	0	4	2	24	0	250	0	0	1	29	151	118	3	0	0	0
CRNN	ENSG00000143536	0	0	0	214	0	0	0	0	0	0	0	0	0	0	0	0	0	0	0	0	0	0
LCE5A	ENSG00000186207	0	0	0	0	0	0	0	0	0	0	0	0	0	0	0	0	0	0	0	0	0	0
CRCT1	ENSG00000169509	0	0	0	0	0	0	0	0	0	0	0	0	0	0	0	0	0	0	0	0	0	0
LCE3E	ENSG00000185966	0	0	0	0	0	0	0	0	0	0	0	0	0	0	0	0	0	6	0	0	0	15
LCE3D	ENSG00000163202	0	0	0	0	0	0	0	0	0	0	0	0	0	0	0	0	0	0	0	0	0	0
LCE3C	ENSG00000244057	0	0	0	0	0	0	0	0	0	0	0	0	0	0	0	0	0	0	0	0	0	0
LCE3B	ENSG00000187238	0	0	0	0	0	0	0	0	0	0	0	0	0	0	0	0	0	0	0	0	0	0
LCE3A	ENSG00000185962	0	0	0	0	0	0	0	0	0	0	0	0	0	0	0	0	0	0	0	0	0	0
LCE2D	ENSG00000187223	0	0	0	0	0	0	0	0	0	0	0	0	0	0	0	0	0	0	0	0	0	0
LCE2C	ENSG00000187180	0	0	0	0	0	0	0	0	0	0	0	0	0	0	0	0	0	0	0	1	0	0
LCE2B	ENSG00000159455	0	0	0	0	0	0	0	0	0	0	0	0	2	0	0	0	0	0	0	0	0	0
LCE2A	ENSG00000187173	0	0	0	0	0	0	0	0	0	0	1	0	0	0	0	0	0	0	0	0	0	0
LCE4A	ENSG00000187170	0	0	0	0	0	0	0	0	0	0	0	0	0	0	0	0	0	0	0	0	0	0
C1orf68	ENSG00000198854	0	0	0	0	0	0	0	0	0	0	0	0	9	0	0	0	0	0	0	0	0	0
KPRP	ENSG00000203786	0	0	0	0	0	0	0	0	0	0	0	0	0	0	0	0	0	0	0	0	0	0
LCE1F	ENSG00000240386	0	0	0	0	0	0	0	0	0	0	0	0	0	0	0	0	0	0	0	0	0	0
LCE1E	ENSG00000186226	0	0	0	0	0	0	0	0	0	0	0	0	0	0	0	1	0	0	0	0	0	0
LCE1D	ENSG00000172155	0	0	0	0	0	0	0	0	0	0	0	0	0	0	0	0	0	0	0	0	0	0
LCE1C	ENSG00000197084	0	0	0	0	0	0	0	0	0	0	0	0	0	0	0	0	0	0	0	0	0	0
LCE1B	ENSG00000196734	0	0	0	0	0	0	0	0	0	0	0	0	3	0	0	0	0	0	0	0	0	0
LCE1A	ENSG00000186844	0	0	0	0	0	0	0	0	0	0	0	0	0	0	0	0	0	0	0	0	0	0
LCE6A	ENSG00000235942	0	0	0	0	0	0	0	0	0	0	0	0	0	0	0	0	0	0	0	0	0	0
AL162596.1	ENSG00000285946	0	0	0	0	0	0	0	0	0	0	0	0	0	0	0	0	0	0	0	0	0	0
SMCP	ENSG00000163206	0	0	0	0	0	0	0	0	0	0	0	14	0	0	0	0	0	0	0	0	0	0
IVL	ENSG00000163207	0	0	0	0	0	0	0	0	0	0	0	7	0	0	0	0	0	0	0	0	0	0
SPRR5	ENSG00000283227	0	0	0	0	0	0	0	0	0	0	0	0	0	0	0	0	0	0	0	0	0	0
SPRR4	ENSG00000184148	0	0	0	0	0	0	0	0	118	0	0	0	0	0	0	0	0	0	0	0	0	0
SPRR1A	ENSG00000169474	0	0	0	0	0	0	0	0	0	0	0	0	0	0	0	0	0	0	0	0	0	0
SPRR3	ENSG00000163209	0	0	0	0	0	0	0	0	0	0	0	0	0	0	0	0	0	0	0	0	0	0
SPRR1B	ENSG00000169469	0	0	0	0	0	0	0	0	0	0	0	0	0	0	0	0	0	0	2	0	0	0
SPRR2D	ENSG00000163216	0	0	0	0	0	0	0	0	0	0	0	0	0	0	0	0	0	0	0	0	0	0
SPRR2A	ENSG00000241794	0	0	0	0	0	0	0	0	0	0	0	0	0	0	0	0	0	0	0	0	0	0
SPRR2B	ENSG00000196805	0	0	0	0	0	0	0	0	0	0	0	0	0	0	0	0	0	0	0	0	0	0
SPRR2E	ENSG00000203785	0	0	0	0	0	0	0	0	0	0	0	0	0	0	0	0	0	0	0	0	0	0
SPRR2F	ENSG00000244094	0	0	0	0	0	0	0	0	0	0	0	0	0	0	0	0	0	0	0	0	0	0
SPRR2G	ENSG00000159516	0	0	0	0	0	0	0	0	0	0	0	0	0	0	0	13	0	0	0	0	0	0
LELP1	ENSG00000203784	0	0	0	0	0	0	0	0	0	0	0	0	0	0	0	0	0	0	0	0	0	0
PRR9	ENSG00000203783	0	0	0	0	0	0	0	0	0	0	0	0	5	0	0	0	0	0	0	0	0	0
LORICRIN	ENSG00000203782	0	0	0	0	0	0	0	0	0	0	0	0	0	0	0	0	0	0	0	0	0	0
PGLYRP3	ENSG00000159527	0	0	0	0	0	0	0	0	0	0	0	0	0	0	0	0	0	0	0	0	0	0
PGLYRP4	ENSG00000163218	0	0	0	0	0	0	0	5	0	0	0	0	0	0	0	0	0	0	0	1	18	0
S100A9	ENSG00000163220	0	0	8	19	0	0	0	0	0	0	0	8	0	0	0	0	0	1	2	0	0	0
S100A12	ENSG00000163221	0	0	3	6	0	0	0	0	0	0	0	0	0	0	0	0	0	0	0	0	0	0
S100A8	ENSG00000143546	2	0	7	11	0	0	1	0	0	1	0	0	4	0	0	0	0	0	0	0	0	0
S100A7A	ENSG00000184330	1	7	0	0	0	0	0	0	0	0	1	0	1	0	0	2	0	0	0	0	0	0
S100A7L2	ENSG00000197364	0	0	0	0	0	0	0	0	0	0	0	0	0	0	0	0	0	0	0	0	0	0
S100A7	ENSG00000143556	0	0	0	0	0	0	0	0	0	0	0	0	0	0	0	0	0	0	0	1	0	0
S100A6	ENSG00000197956	1	18	12	27	252	0	2	2	0	0	122	30	32	1640	0	38	1	53	39	8	95	76
S100A5	ENSG00000196420	0	0	0	0	0	0	0	0	0	0	0	0	0	0	0	0	3	0	0	0	26	0
S100A4	ENSG00000196154	220	115	63	35	0	7	4	110	137	155	328	145	58	9	104	191	246	199	112	67	280	55
S100A3	ENSG00000188015	0	0	0	0	0	0	0	0	0	0	0	0	0	0	0	0	0	0	0	0	0	0
S100A2	ENSG00000196754	0	0	0	0	0	0	1	0	0	0	0	0	0	0	0	0	0	0	0	0	0	0
S100A16	ENSG00000188643	0	0	0	0	0	0	0	0	0	0	0	0	0	0	0	0	0	0	0	0	0	68
S100A14	ENSG00000189334	0	0	0	0	0	0	0	0	0	0	0	0	0	0	0	0	6	0	0	0	0	0
S100A13	ENSG00000189171	0	0	0	0	0	0	0	0	0	0	0	0	0	0	0	0	0	0	0	0	0	0
S100A1	ENSG00000160678	0	0	0	0	0	0	0	0	0	0	0	0	0	0	0	0	0	1	0	0	0	0
CHTOP	ENSG00000160679	1	133	83	432	2	0	4	355	618	102	327	340	64	1	0	489	153	320	131	244	213	190
SNAPIN	ENSG00000143553	65	0	1	14	0	1	0	29	13	0	9	6	0	0	0	0	13	14	0	0	14	0
ILF2	ENSG00000143621	27	95	2	17	621	0	2	20	146	0	15	32	25	0	15	84	175	5	60	148	121	3
NPR1	ENSG00000169418	0	0	1	0	0	0	0	0	0	0	12	0	0	0	0	0	0	0	1	1	0	0
INTS3	ENSG00000143624	873	19	13	49	61	764	0	98	614	111	603	254	156	1	378	265	466	150	101	317	105	11
SLC27A3	ENSG00000143554	0	0	25	0	0	0	0	0	0	0	0	1	29	6	0	25	1	2	4	0	2	0
GATAD2B	ENSG00000143614	97	119	366	600	1673	74	711	198	457	433	976	302	282	434	4	397	414	528	345	648	1094	819
DENND4B	ENSG00000198837	31	774	188	755	1770	42	141	856	1090	1410	696	575	1479	64	334	1162	1183	902	808	902	581	535
CRTC2	ENSG00000160741	846	56	42	67	539	881	7	207	276	255	58	204	527	1	1	220	141	200	114	245	263	187
SLC39A1	ENSG00000143570	0	0	0	2	12	0	0	0	86	0	0	0	2	0	0	0	70	20	20	0	0	0
AL358472.7	ENSG00000285779	0	0	0	0	0	0	0	0	0	0	0	0	0	0	0	0	0	0	0	0	0	0
CREB3L4	ENSG00000143578	0	0	1	1	0	0	0	0	0	0	0	0	0	0	0	0	0	0	13	0	54	1
JTB	ENSG00000143543	99	119	1	4	14	0	0	64	142	5	5	0	74	0	0	3	3	42	26	3	4	0
AL358472.6	ENSG00000285641	0	0	0	0	0	0	0	0	0	42	0	0	10	0	0	0	0	0	0	0	0	0
RAB13	ENSG00000143545	0	0	0	20	0	0	0	0	18	0	0	0	0	0	0	0	4	0	0	3	0	0
RPS27	ENSG00000177954	303	198	360	583	129	59	12	1165	1346	617	1206	912	960	273	147	514	439	521	216	663	434	228
NUP210L	ENSG00000143552	0	9	0	1	0	0	0	1	0	0	1	6	5	0	0	8	2	16	2	0	72	0
TPM3	ENSG00000143549	409	471	93	223	965	920	174	466	743	480	986	586	539	158	67	452	470	392	513	281	468	525
C1orf189	ENSG00000163263	0	0	0	0	0	0	0	0	0	0	0	0	0	0	0	0	0	0	0	0	0	0
C1orf43	ENSG00000143612	36	10	25	152	0	1	0	47	24	0	25	50	0	1	0	16	64	26	5	86	4	0
UBAP2L	ENSG00000143569	229	501	29	93	101	1015	0	512	589	393	290	171	245	0	93	459	362	281	252	784	212	45
HAX1	ENSG00000143575	0	22	0	3	0	0	0	0	0	15	26	0	42	0	0	8	0	0	35	92	0	0
AQP10	ENSG00000143595	0	0	0	0	0	0	0	0	0	0	0	0	0	0	0	0	0	0	0	0	0	0
ATP8B2	ENSG00000143515	1021	1274	260	784	889	7	13	503	1072	927	207	833	679	668	106	1260	1218	586	507	1242	245	1472
IL6R	ENSG00000160712	174	214	13	429	1932	0	0	270	247	199	112	350	189	1	1	784	596	425	249	385	265	283
SHE	ENSG00000169291	237	0	0	0	0	0	0	0	0	10	9	10	1	1	0	1	1	5	15	2	10	0
TDRD10	ENSG00000163239	0	0	0	0	1	0	0	0	33	0	14	0	0	0	0	3	0	0	0	0	0	0
UBE2Q1	ENSG00000160714	56	2	0	1	0	0	0	3	0	10	68	0	23	2	0	127	11	121	7	0	34	0
CHRNB2	ENSG00000160716	58	55	0	0	0	0	0	215	1	250	109	1	34	0	0	90	0	0	5	8	0	0
ADAR	ENSG00000160710	76	946	469	2885	898	4177	2	1331	1587	1340	1248	1500	739	506	239	1097	1679	1096	790	916	981	1013
KCNN3	ENSG00000143603	2	0	0	1	0	0	2	0	8	0	0	0	122	2	0	2	0	4	0	0	1	0
PMVK	ENSG00000163344	0	0	0	0	0	0	0	0	0	0	0	8	37	0	0	111	0	1	0	0	0	0
PBXIP1	ENSG00000163346	86	1244	365	761	1600	6491	671	803	1186	335	641	607	652	72	6	541	749	623	776	1081	695	357
PYGO2	ENSG00000163348	419	11	6	3	0	3945	0	89	20	60	433	51	65	0	1	11	28	61	111	0	123	260
SHC1	ENSG00000160691	27	324	2	208	11	59	18	317	22	531	191	230	865	4	2	653	166	186	174	242	58	2
CKS1B	ENSG00000173207	1	0	1	8	0	0	0	1	6	0	8	2	2	0	82	2	3	11	3	42	10	1
FLAD1	ENSG00000160688	12	0	0	0	1	3	0	0	9	4	58	0	2	706	1	8	29	0	5	0	131	1
LENEP	ENSG00000163352	0	0	0	0	0	0	0	0	0	0	0	0	0	0	0	0	3	0	7	34	0	0
ZBTB7B	ENSG00000160685	1	2	61	0	0	21	0	20	104	5	43	16	101	0	0	64	84	103	58	61	15	388
DCST2	ENSG00000163354	0	0	0	0	0	0	0	27	2	1	0	9	4	1	0	0	5	1	33	0	0	0
DCST1	ENSG00000163357	1	0	0	0	0	0	0	0	1	0	0	0	0	0	0	0	13	3	0	0	0	0
ADAM15	ENSG00000143537	0	0	1	1	0	1	0	54	0	119	0	157	76	0	31	10	5	80	57	2	0	133
EFNA4	ENSG00000243364	0	0	1	0	0	0	0	0	0	0	0	0	0	0	0	0	0	0	6	0	0	0
AL691442.2	ENSG00000251246	0	0	0	0	0	0	0	0	0	0	0	0	0	0	0	0	0	2	0	0	0	0
EFNA3	ENSG00000143590	0	0	0	0	0	0	0	0	0	0	0	0	0	0	0	0	0	7	0	0	0	0
EFNA1	ENSG00000169242	0	0	0	0	0	0	0	0	0	0	0	0	0	0	0	0	0	5	0	0	0	0
SLC50A1	ENSG00000169241	0	2	0	2	893	0	0	0	0	0	0	1	14	1	0	0	2	2	40	69	0	115
DPM3	ENSG00000179085	1	0	0	1	19	0	0	0	84	0	0	0	0	0	0	0	0	0	0	0	5	0
KRTCAP2	ENSG00000163463	0	0	3	5	0	33	0	0	58	0	8	0	2	0	0	16	25	1	0	3	5	70
AL713999.1	ENSG00000273088	0	0	0	0	0	0	0	0	0	0	2	0	0	0	0	0	0	0	0	0	0	0
TRIM46	ENSG00000163462	0	65	1	72	0	3	72	8	115	9	28	51	28	227	0	169	116	26	68	25	94	1
MUC1	ENSG00000185499	1	36	0	2	0	0	145	0	1	0	0	4	49	0	77	33	29	94	3	3	3	0
THBS3	ENSG00000169231	844	120	8	2	9	276	0	147	24	181	74	60	107	162	68	24	70	13	94	62	21	18
MTX1	ENSG00000173171	0	0	1	1	0	119	0	3	2	2	216	0	8	0	0	22	1	23	12	2	0	0
GBA	ENSG00000177628	1	0	0	3	11	1444	0	1	52	27	54	42	0	0	0	3	32	14	33	6	82	2
FAM189B	ENSG00000160767	0	0	0	0	0	0	0	0	0	1	0	0	25	0	0	17	80	51	62	97	0	0
SCAMP3	ENSG00000116521	0	231	2	27	90	0	0	5	8	13	7	13	8	0	216	113	11	17	47	3	108	0
CLK2	ENSG00000176444	5	0	0	5	0	0	0	232	143	168	52	8	19	0	1	25	14	6	22	78	3	46
HCN3	ENSG00000143630	0	1	0	0	0	0	0	0	0	0	0	0	0	0	0	0	0	42	40	0	0	1
PKLR	ENSG00000143627	0	0	0	0	0	0	0	0	0	0	0	0	0	0	0	0	0	0	0	0	0	0
FDPS	ENSG00000160752	0	0	0	30	0	0	0	61	9	2	10	5	2	0	0	20	24	10	2	2	0	1
RUSC1	ENSG00000160753	349	81	2	0	0	3	1	0	61	6	83	62	1	0	0	4	56	23	59	98	49	14
ASH1L	ENSG00000116539	460	741	466	1053	1728	3214	5	2151	876	1300	1699	1358	688	47	55	1610	1122	1358	1012	1187	1144	915
MSTO1	ENSG00000125459	22	11	1	16	0	11	0	101	22	57	357	65	6	0	53	6	2	30	17	11	45	0
YY1AP1	ENSG00000163374	230	189	131	103	496	635	61	179	147	186	177	287	125	0	2	136	236	170	120	85	172	12
DAP3	ENSG00000132676	31	13	7	216	4	0	1	101	102	29	72	62	9	0	94	79	46	97	58	2	164	163
GON4L	ENSG00000116580	454	354	32	327	140	31	2	417	205	416	133	221	200	4	538	536	164	321	402	166	133	195
SYT11	ENSG00000132718	12	30	55	173	12	0	1	95	19	59	14	26	173	7	477	69	77	110	125	117	286	54
RIT1	ENSG00000143622	20	50	71	106	128	0	1	15	238	354	10	129	298	0	3	120	48	57	51	11	12	194
KHDC4	ENSG00000132680	17	17	16	48	44	0	3	44	51	186	21	78	136	3	183	59	195	40	54	42	90	46
RXFP4	ENSG00000173080	0	0	1	0	0	0	0	0	1	0	0	0	0	0	0	0	0	0	17	0	0	24
ARHGEF2	ENSG00000116584	2	29	83	3	5	17	1	119	127	77	65	131	208	0	42	151	271	0	173	199	116	123
SSR2	ENSG00000163479	25	10	16	104	5	9	4	17	3	30	11	52	46	0	0	367	35	41	20	331	51	0
UBQLN4	ENSG00000160803	0	13	13	1	0	0	0	2	73	43	46	29	91	1	618	60	0	89	28	107	33	204
LAMTOR2	ENSG00000116586	0	0	0	6	0	0	0	1	14	0	0	13	0	0	0	0	0	1	11	0	1	0
RAB25	ENSG00000132698	0	0	0	0	0	0	0	0	0	0	0	0	0	0	0	0	0	0	0	0	0	0
MEX3A	ENSG00000254726	1	0	30	0	2	2	0	0	1	0	0	0	0	0	0	0	1	0	0	1	0	0
LMNA	ENSG00000160789	1997	1226	238	1451	810	883	540	341	416	400	392	180	257	69	740	731	1166	742	760	779	496	619
SEMA4A	ENSG00000196189	3	1	27	122	0	7	460	0	67	3	1	3	4	1	0	61	48	8	8	59	76	0
SLC25A44	ENSG00000160785	3	256	6	4	6	323	1	279	6	178	98	333	55	639	1	260	3	28	122	275	71	11
PMF1-BGLAP	ENSG00000260238	0	0	0	3	17	0	0	0	0	0	0	0	0	0	0	0	0	0	0	1	0	0
PMF1	ENSG00000160783	0	29	14	24	113	0	0	57	78	45	154	28	44	0	355	64	57	88	67	89	22	288
BGLAP	ENSG00000242252	0	0	0	0	0	0	0	0	0	0	0	0	0	0	0	1	0	14	0	0	0	0
PAQR6	ENSG00000160781	0	0	0	18	0	0	2	2	0	0	2	0	0	0	0	79	0	0	5	0	0	0
SMG5	ENSG00000198952	197	387	159	48	0	1	2	66	145	66	449	125	200	0	0	284	225	43	116	162	148	0
TMEM79	ENSG00000163472	0	0	0	1	0	0	0	0	27	0	4	0	0	0	0	0	0	0	0	0	0	0
GLMP	ENSG00000198715	0	0	11	25	0	2	3	140	4	0	116	0	1	2	1	10	5	7	3	0	0	0
VHLL	ENSG00000189030	0	0	0	0	0	0	0	0	0	0	0	0	0	0	0	0	0	0	0	0	0	0
CCT3	ENSG00000163468	1	2	1	25	213	4	0	15	202	167	0	11	54	0	1	136	16	36	8	10	0	0
TSACC	ENSG00000163467	0	0	0	0	0	0	0	0	5	0	0	0	3	0	1	0	0	0	0	0	0	0
RHBG	ENSG00000132677	0	0	0	0	0	0	0	0	1	0	6	0	0	0	0	0	0	0	0	0	0	0
C1orf61	ENSG00000125462	0	0	0	0	0	0	0	0	0	0	0	0	0	0	0	0	0	0	0	0	0	0
MEF2D	ENSG00000116604	1796	2492	696	667	914	2909	357	830	977	377	464	878	679	503	219	554	568	461	444	340	627	509
IQGAP3	ENSG00000183856	0	0	0	0	0	0	0	0	1	0	54	0	0	0	0	0	0	5	36	0	0	0
TTC24	ENSG00000187862	0	0	0	0	0	0	0	0	0	0	0	0	0	0	0	0	1	0	0	0	0	0
NAXE	ENSG00000163382	0	0	0	0	0	0	0	0	215	109	161	17	21	0	0	0	0	0	2	0	22	0
GPATCH4	ENSG00000160818	14	0	2	0	805	0	1464	2	24	29	0	35	49	0	0	6	2	11	2	20	22	1
HAPLN2	ENSG00000132702	0	0	0	0	0	0	0	0	0	0	0	0	0	0	0	1	0	1	0	0	0	0
BCAN	ENSG00000132692	0	0	0	0	0	0	0	99	0	0	0	0	0	0	31	0	1	0	0	0	0	0
NES	ENSG00000132688	2	0	0	0	0	0	0	0	2	0	0	0	0	0	0	0	0	2	0	0	0	0
CRABP2	ENSG00000143320	0	0	0	0	0	0	0	0	0	0	0	0	2	0	0	13	0	7	0	0	0	0
ISG20L2	ENSG00000143319	381	160	49	270	233	58	1	445	350	139	196	22	70	1	0	142	5	41	123	52	4	243
RRNAD1	ENSG00000143303	0	1	0	41	497	0	0	1	0	8	4	1	7	0	3	13	5	1	4	0	0	0
MRPL24	ENSG00000143314	0	0	0	2	0	0	0	0	0	0	8	27	1	2	0	3	15	1	0	2	22	0
HDGF	ENSG00000143321	81	108	2	367	1	0	1	247	2	23	3	139	65	0	382	54	1	46	59	14	46	254
PRCC	ENSG00000143294	0	26	3	8	1	260	0	264	123	6	51	14	25	262	2	107	1	24	62	45	7	0
SH2D2A	ENSG00000027869	107	149	22	139	236	644	0	16	142	168	140	68	79	98	92	139	211	89	49	59	129	0
NTRK1	ENSG00000198400	1	93	24	17	56	188	92	94	22	37	12	22	16	0	0	33	17	33	21	102	36	45
INSRR	ENSG00000027644	0	0	0	0	0	0	0	6	0	0	0	0	0	0	0	0	0	20	0	0	0	3
PEAR1	ENSG00000187800	0	241	2	0	0	2	0	213	0	0	2	0	0	0	0	4	112	0	2	0	0	1
LRRC71	ENSG00000160838	0	0	0	0	0	0	0	0	0	0	0	0	0	0	0	6	0	0	0	0	0	0
ARHGEF11	ENSG00000132694	0	0	0	137	0	284	0	8	0	4	152	50	33	0	2	112	64	67	32	98	0	0
ETV3L	ENSG00000253831	0	0	0	0	0	0	0	0	0	0	0	0	0	0	0	0	0	0	0	0	0	0
ETV3	ENSG00000117036	69	380	38	1013	29	125	3	381	207	817	122	39	86	1	51	246	97	225	134	283	82	24
FCRL5	ENSG00000143297	0	2	0	0	0	0	0	46	0	0	0	0	0	1	0	52	3	6	35	17	2	0
FCRL4	ENSG00000163518	0	0	0	0	0	0	0	0	0	0	14	3	2	0	0	2	0	0	0	0	0	0
FCRL3	ENSG00000160856	13	40	314	0	0	1	4	34	601	65	1	73	18	0	0	250	295	174	147	347	234	1
FCRL2	ENSG00000132704	0	7	0	0	0	0	0	0	0	3	0	0	0	0	0	49	12	0	16	0	33	0
FCRL1	ENSG00000163534	0	45	0	0	0	0	0	1	0	0	2	0	0	0	0	296	77	57	121	129	52	229
CD5L	ENSG00000073754	0	0	3	0	0	0	0	0	0	0	0	0	6	0	0	0	0	4	0	0	0	0
KIRREL1	ENSG00000183853	0	0	0	0	0	0	0	0	20	0	0	15	0	0	43	4	1	0	0	0	0	0
AL138899.3	ENSG00000288460	0	0	0	0	0	3	0	0	0	0	0	0	0	0	0	0	0	0	0	0	0	0
CD1D	ENSG00000158473	0	0	0	1	0	0	0	0	0	0	5	0	0	0	0	0	0	0	0	0	0	0
CD1A	ENSG00000158477	0	0	0	0	0	0	0	0	0	0	0	0	62	14	100	2	0	0	1	20	0	0
CD1C	ENSG00000158481	0	0	0	1	0	0	0	20	0	0	1	0	0	0	1	30	0	0	0	0	0	0
CD1B	ENSG00000158485	0	0	0	0	0	0	0	0	0	0	0	0	20	0	0	0	0	0	0	0	0	0
CD1E	ENSG00000158488	0	0	1	1	0	0	0	0	0	0	0	0	0	0	0	0	0	1	0	0	0	2
OR10T2	ENSG00000186306	0	0	0	0	0	0	0	0	0	0	0	0	0	0	0	1	0	0	0	0	0	0
OR10K2	ENSG00000180708	1	48	0	0	0	0	2	0	0	0	0	0	0	0	1	0	0	1	0	0	1	0
OR10K1	ENSG00000173285	1	2	0	2	3	1	1	4	2	1	4	7	0	14	5	17	8	7	4	3	82	0
OR10R2	ENSG00000198965	0	0	0	0	0	0	0	0	0	0	0	0	0	0	0	0	0	0	0	0	0	0
OR6Y1	ENSG00000197532	0	1	0	0	1	3	4	2	0	0	1	10	1	755	1	5	21	1	5	0	0	9
OR6P1	ENSG00000186440	0	0	0	0	0	0	0	0	0	0	0	0	0	0	0	3	0	0	0	3	0	0
OR10X1	ENSG00000279111	0	0	0	0	0	0	0	0	0	0	0	0	0	0	0	0	26	0	0	0	0	0
OR10Z1	ENSG00000198967	1	0	0	0	0	0	0	1	0	0	0	0	62	1	18	24	0	0	0	0	0	0
SPTA1	ENSG00000163554	0	42	0	0	0	0	0	0	0	0	34	2	0	0	0	1	0	0	0	0	0	0
OR6K2	ENSG00000196171	0	0	0	0	0	0	0	0	0	0	0	0	0	0	0	0	0	0	40	0	0	0
OR6K3	ENSG00000203757	0	0	0	0	1	0	23	0	0	0	0	0	0	3	0	0	0	0	0	0	0	0
OR6N1	ENSG00000197403	0	0	0	0	0	0	0	0	0	1	0	0	0	0	0	0	0	0	0	0	0	0
OR6K6	ENSG00000180433	0	0	0	0	0	0	0	0	0	0	0	0	0	0	0	0	0	0	0	0	0	0
OR6N2	ENSG00000188340	0	0	0	0	0	0	0	1	5	0	0	0	0	0	0	5	0	0	0	0	0	0
MNDA	ENSG00000163563	0	0	0	1	0	0	0	0	0	0	0	24	0	5	0	0	0	0	2	0	7	0
PYHIN1	ENSG00000163564	18	79	3	117	4	232	0	283	73	189	148	134	86	48	1	68	173	67	50	73	180	48
IFI16	ENSG00000163565	76	112	11	59	1	26	99	180	172	121	161	121	155	19	217	210	255	84	136	114	115	101
AIM2	ENSG00000163568	0	0	0	0	0	0	0	0	14	2	0	0	7	0	0	0	2	0	5	29	0	0
CADM3	ENSG00000162706	0	1	0	0	0	1	0	0	0	0	0	0	1	121	2	3	0	0	5	0	0	0
ACKR1	ENSG00000213088	0	1	0	0	0	0	0	0	0	0	0	0	2	17	0	0	0	0	1	0	0	0
FCER1A	ENSG00000179639	97	0	0	7	0	0	0	0	0	0	0	0	2	0	0	12	0	0	0	0	1	0
OR10J3	ENSG00000196266	0	0	0	0	0	0	0	0	0	0	0	0	0	0	0	0	0	1	0	0	0	0
OR10J4	ENSG00000249730	0	0	0	0	0	0	0	0	0	0	0	0	0	0	0	0	0	0	0	0	0	0
OR10J1	ENSG00000196184	0	0	0	0	0	0	0	0	159	0	1	0	0	0	0	0	0	0	0	0	0	0
OR10J5	ENSG00000184155	0	0	0	0	0	0	0	0	0	0	0	0	0	0	0	0	0	0	0	0	0	0
APCS	ENSG00000132703	0	0	0	0	0	0	0	0	0	0	0	0	0	0	0	0	0	0	0	0	0	0
CRP	ENSG00000132693	0	0	0	0	0	0	0	0	0	0	0	0	0	0	0	0	0	0	0	0	0	113
DUSP23	ENSG00000158716	0	0	0	0	0	0	0	0	7	0	0	0	0	0	0	0	28	0	0	0	0	0
FCRL6	ENSG00000181036	0	0	0	8	0	0	0	90	469	1	228	37	110	0	0	15	17	3	11	46	0	50
SLAMF8	ENSG00000158714	0	0	0	0	0	0	0	2	0	0	0	0	0	0	0	1	33	0	10	0	0	0
AL590560.2	ENSG00000256029	0	0	0	2	0	1	0	1	74	25	0	13	114	0	0	0	0	0	0	38	1	0
VSIG8	ENSG00000243284	0	0	0	0	0	0	0	0	0	0	0	0	0	0	0	2	0	0	0	0	0	0
CFAP45	ENSG00000213085	0	0	6	0	0	2	0	1	8	0	5	7	1	0	0	1	0	3	3	2	0	12
AL590560.4	ENSG00000279430	0	0	5	0	0	0	0	0	1	0	3	0	0	0	0	0	1	5	12	0	44	0
TAGLN2	ENSG00000158710	87	291	93	980	179	27	1	110	411	317	231	187	117	624	235	253	107	240	184	200	104	58
IGSF9	ENSG00000085552	0	0	0	0	0	2	0	0	0	0	0	0	37	11	0	0	0	0	0	0	0	0
SLAMF9	ENSG00000162723	0	0	12	0	0	0	0	0	0	0	0	0	37	580	0	22	0	0	0	0	0	0
KCNJ10	ENSG00000177807	1	0	0	0	0	0	0	0	39	0	0	0	0	0	0	0	1	0	3	55	0	0
PIGM	ENSG00000143315	0	0	0	0	0	6	0	59	82	1	0	1	0	0	0	1	72	16	56	0	136	0
KCNJ9	ENSG00000162728	0	0	0	0	0	0	0	0	42	0	0	28	20	0	0	0	9	1	3	0	66	1
IGSF8	ENSG00000162729	6	132	5	17	1	1	0	5	40	0	8	20	0	0	0	10	54	42	29	102	25	278
ATP1A2	ENSG00000018625	0	0	2	0	0	1	0	1	0	0	0	3	0	0	0	0	0	2	0	0	0	0
ATP1A4	ENSG00000132681	0	0	0	0	0	0	0	1	0	1	0	0	13	0	0	2	1	0	9	0	1	6
CASQ1	ENSG00000143318	0	1	0	0	0	0	0	0	0	0	0	0	0	0	0	0	0	2	1	22	0	1
PEA15	ENSG00000162734	1	95	2	573	0	0	0	4	0	87	40	0	132	0	30	65	84	123	61	57	3	45
DCAF8	ENSG00000132716	1	609	33	602	20	4	794	924	159	526	217	423	1007	1	136	337	792	530	337	146	351	357
AL139011.2	ENSG00000258465	0	0	0	0	194	0	0	0	371	0	0	95	0	0	0	0	19	4	0	0	119	0
PEX19	ENSG00000162735	0	0	1	6	0	0	0	2	239	0	119	59	34	0	1	35	6	37	128	63	136	0
COPA	ENSG00000122218	331	460	165	325	962	189	12	297	394	219	580	368	398	217	1132	321	138	325	337	221	317	0
NCSTN	ENSG00000162736	0	0	14	59	6	16	0	15	30	10	28	368	4	0	0	111	68	79	57	92	25	29
NHLH1	ENSG00000171786	0	0	0	0	0	0	0	0	0	0	0	0	0	0	0	0	0	0	0	0	0	6
VANGL2	ENSG00000162738	0	0	0	0	1	0	0	7	1	0	0	0	0	0	0	2	0	0	8	0	217	93
SLAMF6	ENSG00000162739	11	56	1	4	62	6	1	261	319	55	158	88	316	0	1	181	126	155	96	64	39	11
CD84	ENSG00000066294	985	821	473	480	278	709	21	1219	347	825	633	590	760	61	736	834	895	1055	590	802	714	171
SLAMF1	ENSG00000117090	38	117	4	202	4	1	244	184	127	44	358	188	112	0	89	251	286	226	100	128	244	32
CD48	ENSG00000117091	0	0	37	23	39	0	0	119	56	23	6	10	391	0	0	53	85	151	36	91	261	194
SLAMF7	ENSG00000026751	1	139	2	17	57	0	0	0	28	0	15	9	24	0	0	122	24	2	32	58	18	0
LY9	ENSG00000122224	115	241	9	99	57	2016	0	113	242	239	195	287	120	199	276	225	349	72	167	229	130	285
CD244	ENSG00000122223	0	2	3	146	1	0	0	20	129	16	21	55	5	0	0	40	72	14	21	0	136	0
ITLN1	ENSG00000179914	0	0	0	17	0	0	0	0	0	0	0	0	0	0	0	0	0	0	0	0	0	0
ITLN2	ENSG00000158764	0	0	0	0	0	0	0	0	0	0	0	0	0	0	0	0	0	0	0	0	0	0
F11R	ENSG00000158769	343	4	3	4	1	5	0	73	158	88	18	116	0	3	3	0	24	6	4	14	3	2
AL591806.4	ENSG00000270149	18	0	0	0	0	81	0	10	40	0	4	3	0	0	0	90	0	21	6	3	0	0
TSTD1	ENSG00000215845	0	0	5	34	0	0	0	0	1	0	0	0	0	0	1	0	0	0	1	4	0	225
USF1	ENSG00000158773	4	33	31	79	58	58	0	0	21	73	35	112	137	14	0	41	2	0	25	130	3	0
ARHGAP30	ENSG00000186517	1349	898	272	276	23	1267	7	327	590	480	755	607	1146	947	924	727	742	699	436	340	606	396
NECTIN4	ENSG00000143217	0	0	0	0	0	0	0	0	0	0	0	0	0	0	0	1	0	0	0	0	0	0
KLHDC9	ENSG00000162755	0	0	0	9	0	1	0	0	0	8	0	0	0	0	0	0	0	0	0	0	0	0
PFDN2	ENSG00000143256	0	0	1	2	0	0	0	0	19	40	0	10	0	0	0	0	16	0	0	1	6	0
NIT1	ENSG00000158793	0	1	0	50	0	1	0	80	22	0	32	1	97	0	0	13	2	57	28	2	47	0
DEDD	ENSG00000158796	0	28	20	50	0	0	1	4	5	1	76	37	104	0	307	15	94	11	90	14	20	36
UFC1	ENSG00000143222	356	229	86	109	0	4	0	0	101	3	2	5	10	0	0	28	1	57	16	0	31	4
USP21	ENSG00000143258	0	14	42	7	21	0	0	0	1	10	10	2	27	1	0	30	30	26	40	49	36	0
PPOX	ENSG00000143224	3	65	7	3	14	0	0	6	37	11	8	48	8	0	0	15	14	15	37	7	2	0
B4GALT3	ENSG00000158850	0	0	3	53	78	22	0	19	233	22	65	113	0	0	0	20	72	14	23	19	110	7
ADAMTS4	ENSG00000158859	0	1	0	83	65	0	0	28	0	2	4	1	1	2	12	0	0	22	2	0	1	1
NDUFS2	ENSG00000158864	1	8	3	24	14	0	0	115	263	14	83	40	29	0	0	33	105	19	14	12	150	24
FCER1G	ENSG00000158869	0	1	2	15	0	0	0	1	0	46	0	166	0	0	0	1	0	0	38	9	0	0
APOA2	ENSG00000158874	0	0	0	0	0	0	0	0	0	0	0	0	0	0	0	0	5	0	0	0	0	0
TOMM40L	ENSG00000158882	0	0	0	0	0	14	0	5	0	0	44	2	4	0	0	54	0	0	3	12	69	0
NR1I3	ENSG00000143257	0	0	0	0	0	0	1	6	0	0	0	0	6	0	0	0	0	0	0	0	0	0
PCP4L1	ENSG00000248485	0	0	0	0	0	0	0	0	0	0	0	0	0	0	0	0	0	0	0	0	0	0
MPZ	ENSG00000158887	0	0	0	0	0	0	0	0	1	0	0	0	0	0	0	6	0	0	0	0	0	0
SDHC	ENSG00000143252	4	7	2	2	0	176	0	3	9	35	3	1	20	0	0	2	6	24	11	35	4	0
CFAP126	ENSG00000188931	0	0	0	0	0	0	0	0	0	0	0	0	0	0	0	0	0	3	0	0	0	0
FCGR2A	ENSG00000143226	0	0	0	2	32	0	0	0	2	3	0	4	7	1	0	1	0	7	1	3	3	0
HSPA6	ENSG00000173110	0	0	0	0	0	0	0	0	0	0	0	0	0	0	0	2	0	2	0	2	0	0
FCGR3A	ENSG00000203747	0	0	8	12	3	0	0	0	2	1	27	19	0	0	352	13	9	52	29	1	1	2
FCGR2C	ENSG00000244682	0	0	0	0	0	0	0	0	0	0	0	25	0	0	0	0	13	13	0	0	2	2
FCGR3B	ENSG00000162747	1	22	0	0	0	0	0	2	0	1	0	0	0	0	0	0	1	0	4	0	0	0
FCGR2B	ENSG00000072694	0	0	0	144	0	0	0	4	0	8	0	0	0	0	0	0	0	0	24	0	0	0
FCRLA	ENSG00000132185	0	0	0	0	0	0	0	24	0	0	0	0	0	0	0	8	0	0	5	0	0	0
FCRLB	ENSG00000162746	0	0	0	0	0	0	0	0	0	0	0	0	0	0	0	0	0	0	2	0	0	0
DUSP12	ENSG00000081721	0	8	0	5	0	0	0	33	2	18	0	0	142	0	0	4	11	5	2	0	0	0
ATF6	ENSG00000118217	21	239	2	93	5	29	15	68	85	147	238	133	166	26	1	130	172	70	45	269	25	257
OLFML2B	ENSG00000162745	0	0	0	0	0	0	0	0	0	0	0	0	0	0	0	0	1	0	0	0	0	0
NOS1AP	ENSG00000198929	0	1	0	0	0	1	0	13	30	0	9	0	0	0	0	0	6	72	0	3	0	1
AL512785.2	ENSG00000254706	0	0	0	0	0	0	0	0	0	0	0	0	0	0	0	5	0	0	0	0	0	0
SPATA46	ENSG00000171722	0	0	0	0	0	0	0	1	4	0	0	0	0	0	0	0	0	1	0	0	25	0
C1orf226	ENSG00000239887	0	0	0	0	0	0	0	2	0	0	0	0	0	4	0	0	0	0	0	0	0	0
SH2D1B	ENSG00000198574	0	0	1	0	0	0	0	0	0	0	11	0	0	0	0	0	0	0	0	0	0	0
UHMK1	ENSG00000152332	386	135	142	558	144	1576	0	219	761	382	365	181	356	609	222	161	420	143	232	667	113	101
UAP1	ENSG00000117143	80	42	8	228	28	33	0	39	63	230	179	79	22	0	9	20	1	14	29	85	64	11
DDR2	ENSG00000162733	0	0	0	0	0	0	0	1	0	4	3	0	8	1	0	3	0	13	8	9	3	1
HSD17B7	ENSG00000132196	0	16	0	0	0	0	0	3	2	5	16	7	2	0	0	25	1	13	6	2	0	3
CCDC190	ENSG00000185860	0	0	0	0	0	0	0	0	0	0	163	0	0	0	0	0	0	0	0	0	53	0
RGS4	ENSG00000117152	0	2	0	0	0	0	0	0	1	0	0	0	6	0	14	0	0	0	0	0	0	0
RGS5	ENSG00000143248	0	0	0	0	0	0	0	0	0	0	6	18	31	0	0	0	16	46	0	0	0	0
NUF2	ENSG00000143228	0	0	0	0	1	0	0	0	9	0	0	15	0	0	0	15	0	1	2	10	0	0
PBX1	ENSG00000185630	0	0	0	0	7	2	0	0	5	0	0	3	9	0	0	0	0	67	3	5	33	0
LMX1A	ENSG00000162761	0	0	0	0	0	0	0	0	0	0	0	0	0	0	0	0	0	7	0	2	0	0
RXRG	ENSG00000143171	0	0	0	0	0	0	0	0	0	0	0	0	0	0	0	2	0	0	0	0	0	0
LRRC52	ENSG00000162763	0	0	0	0	0	0	0	0	0	0	0	0	0	0	0	0	0	0	0	0	2	0
MGST3	ENSG00000143198	1	0	2	2	0	0	0	14	0	2	1	0	0	0	0	0	0	0	4	43	1	113
ALDH9A1	ENSG00000143149	0	18	6	6	0	0	0	1	18	1	191	0	0	0	0	3	19	5	4	0	22	0
TMCO1	ENSG00000143183	215	24	2	98	0	631	2	17	12	137	57	135	186	2	0	24	5	70	111	20	24	1
UCK2	ENSG00000143179	0	17	0	2	0	2	0	0	125	7	211	1	20	0	4	0	0	3	1	12	25	0
FAM78B	ENSG00000188859	0	0	0	0	0	1	0	0	0	0	0	0	3	0	0	0	0	5	2	0	25	0
POGK	ENSG00000143157	0	121	4	1	8	1884	692	273	39	38	45	44	227	0	6	42	14	70	80	198	243	0
TADA1	ENSG00000152382	4	13	1	1	2	0	0	1	14	53	21	1	26	0	0	61	17	26	10	12	47	0
ILDR2	ENSG00000143195	1	0	0	9	0	0	1	0	0	150	1	0	423	0	0	6	0	60	11	17	0	0
MAEL	ENSG00000143194	0	0	0	0	0	0	0	0	0	0	0	0	0	0	0	0	0	0	0	20	0	0
GPA33	ENSG00000143167	0	0	8	107	0	4	0	12	1	0	2	0	8	0	0	1	83	4	0	0	0	0
DUSP27	ENSG00000198842	0	2	0	0	0	0	0	0	1	0	0	0	0	0	0	0	0	0	0	0	0	0
POU2F1	ENSG00000143190	444	1075	91	1296	123	98	0	260	1065	304	317	320	495	77	111	202	390	338	302	352	265	9
CD247	ENSG00000198821	26	423	7	96	202	266	1182	203	257	156	362	388	412	15	805	189	82	57	124	135	414	167
CREG1	ENSG00000143162	0	4	42	1	2	3	0	0	0	51	0	10	1	0	13	4	0	1	0	0	0	0
RCSD1	ENSG00000198771	11	207	3	432	2	360	0	550	153	90	43	110	231	4	2	197	241	148	152	82	21	248
MPZL1	ENSG00000197965	0	0	2	0	0	0	0	0	10	0	37	1	172	0	0	0	5	0	10	0	0	0
ADCY10	ENSG00000143199	0	0	0	0	0	0	0	0	0	0	3	5	0	0	0	12	0	0	12	29	0	1
MPC2	ENSG00000143158	0	2	0	3	10	0	39	269	3	59	1	3	5	4	0	2	3	14	44	28	2	0
DCAF6	ENSG00000143164	73	228	1	6	1	0	1	19	72	126	83	207	125	0	0	253	116	223	79	94	85	217
GPR161	ENSG00000143147	1282	0	0	0	0	0	1	1	2	0	16	1	0	0	1525	60	51	7	36	0	172	0
TIPRL	ENSG00000143155	0	8	2	1	0	0	0	1	1	3	47	18	60	0	0	34	2	22	12	155	25	0
SFT2D2	ENSG00000213064	714	777	566	1087	2358	2667	427	888	1760	1207	648	664	777	22	34	843	543	628	585	931	575	359
TBX19	ENSG00000143178	1	27	0	1	0	0	1	43	138	3	0	47	147	0	1	13	59	33	63	45	79	0
XCL2	ENSG00000143185	0	0	0	0	0	0	0	0	0	0	0	0	0	0	0	0	0	0	6	0	0	0
XCL1	ENSG00000143184	0	0	0	0	0	0	0	0	1	0	0	0	0	0	0	0	0	0	9	0	0	0
DPT	ENSG00000143196	0	0	1	0	0	0	0	4	0	0	0	0	1	0	0	0	0	0	6	0	0	0
ATP1B1	ENSG00000143153	0	65	0	0	4	0	0	28	0	0	0	33	0	0	0	0	0	60	7	2	18	0
NME7	ENSG00000143156	0	0	1	0	47	0	0	33	23	0	145	1	0	0	0	4	5	10	0	77	1	0
BLZF1	ENSG00000117475	0	4	2	3	0	88	1	62	10	2	12	58	7	4	2	76	47	57	31	89	165	0
CCDC181	ENSG00000117477	0	0	0	0	16	0	0	0	0	0	0	0	8	0	0	0	0	0	1	3	0	0
SLC19A2	ENSG00000117479	73	77	13	4	0	0	0	6	34	148	60	10	26	93	0	38	15	94	4	0	0	0
F5	ENSG00000198734	247	61	53	101	17	674	10	141	140	38	111	49	202	1	0	125	443	230	214	228	154	145
SELP	ENSG00000174175	51	0	0	0	0	3165	1	9	0	0	0	6	4	0	0	7	18	0	13	0	28	38
C1orf112	ENSG00000000460	0	0	141	84	0	1	0	24	1	13	1	12	3	0	0	0	0	8	18	0	84	2
SELL	ENSG00000188404	19	663	55	312	36	48	1	219	334	80	177	62	214	0	14	202	305	318	322	151	244	203
SELE	ENSG00000007908	0	0	0	0	0	0	0	0	0	0	0	0	16	0	0	0	0	0	8	0	0	0
METTL18	ENSG00000171806	0	0	42	0	0	0	0	105	44	0	0	0	0	0	0	0	3	0	0	0	0	0
SCYL3	ENSG00000000457	2	10	174	2	0	0	0	240	137	106	15	81	2	0	0	22	104	8	13	64	0	0
KIFAP3	ENSG00000075945	1	2	11	13	16	107	0	116	425	330	4	42	33	0	0	23	70	143	17	35	94	23
METTL11B	ENSG00000203740	0	0	0	0	0	0	0	0	0	0	0	0	0	0	0	0	0	0	0	0	0	0
GORAB	ENSG00000120370	0	0	18	1	0	1	0	15	6	160	8	7	0	0	0	2	0	37	27	3	0	0
PRRX1	ENSG00000116132	0	0	0	0	0	0	0	0	1	0	0	48	0	519	0	0	0	0	0	0	0	0
MROH9	ENSG00000117501	0	0	0	0	0	0	0	0	0	0	49	0	4	0	0	13	0	0	2	0	0	0
FMO3	ENSG00000007933	0	0	0	0	0	0	0	0	0	0	0	0	17	0	198	1	0	8	0	0	0	0
FMO2	ENSG00000094963	1	0	0	0	0	0	0	0	0	0	0	0	0	0	0	0	0	0	0	0	0	0
FMO1	ENSG00000010932	1	0	0	0	0	0	1	0	0	0	0	0	3	0	0	0	0	0	4	0	1	0
FMO4	ENSG00000076258	0	2	13	0	0	0	0	0	9	0	0	0	4	0	0	0	0	14	0	0	0	0
PRRC2C	ENSG00000117523	3137	3138	1034	3282	1429	4842	5992	2429	3227	2929	2577	2518	2804	509	1604	2512	2378	2388	1902	2763	1801	2363
MYOCOS	ENSG00000283683	0	0	0	0	0	0	0	0	93	0	0	0	0	0	0	2	0	1	0	0	0	0
MYOC	ENSG00000034971	0	0	0	0	0	0	0	0	0	0	0	0	6	0	0	0	0	0	0	0	0	2
VAMP4	ENSG00000117533	11	147	34	69	0	0	0	219	120	43	144	98	35	0	307	23	49	75	59	19	304	86
EEF1AKNMT	ENSG00000010165	0	0	0	2	0	0	0	0	24	0	0	100	0	454	1	8	82	34	45	31	0	0
DNM3	ENSG00000197959	0	167	374	38	0	3	1	25	0	4	4	27	0	841	0	6	1	63	38	21	21	0
PIGC	ENSG00000135845	0	0	0	112	0	0	0	1	0	95	40	0	7	0	0	3	24	94	10	0	0	0
C1orf105	ENSG00000180999	0	1	0	0	3	0	0	0	0	0	0	0	0	0	0	0	0	5	0	0	0	0
SUCO	ENSG00000094975	375	506	196	168	742	892	751	1063	704	441	282	266	425	0	11	213	340	398	199	116	305	74
FASLG	ENSG00000117560	0	0	0	1	0	0	0	0	0	0	0	0	0	0	0	0	0	0	0	0	0	0
Z98043.1	ENSG00000279061	0	0	0	0	0	0	0	0	0	0	0	0	0	0	0	0	0	0	0	0	0	0
TNFSF18	ENSG00000120337	0	0	0	0	0	0	0	0	0	0	0	0	76	0	0	0	11	0	0	0	0	0
TNFSF4	ENSG00000117586	1	0	0	0	630	161	0	96	10	65	2	3	0	0	0	37	0	1	17	42	5	0
PRDX6	ENSG00000117592	9	20	5	9	0	2	0	37	0	55	10	0	11	0	0	0	5	3	62	5	55	0
SLC9C2	ENSG00000162753	0	0	0	0	0	0	0	0	0	1	0	0	0	0	0	0	0	0	0	0	0	0
AL139142.2	ENSG00000285777	0	0	0	0	0	0	0	0	0	0	0	0	0	0	0	0	0	0	0	0	0	0
ANKRD45	ENSG00000183831	0	0	0	0	0	0	0	1	0	0	0	0	0	0	0	0	0	0	0	0	0	0
TEX50	ENSG00000232113	0	0	0	0	0	0	0	0	0	0	0	0	0	0	0	0	0	0	0	0	0	0
KLHL20	ENSG00000076321	0	0	1	1	11	0	0	56	197	3	38	51	92	0	0	39	81	3	39	6	30	77
CENPL	ENSG00000120334	0	1	0	0	1	1	0	1	3	0	1	0	0	0	0	0	0	0	0	0	0	0
DARS2	ENSG00000117593	30	71	15	126	0	0	0	0	89	31	289	5	45	0	3	14	127	73	51	25	60	0
ZBTB37	ENSG00000185278	3	150	143	613	20	2	47	152	211	441	398	264	349	0	0	284	121	301	127	272	200	10
SERPINC1	ENSG00000117601	1	0	0	0	0	0	0	0	0	0	0	0	0	0	0	0	0	3	2	0	0	0
RC3H1	ENSG00000135870	56	378	254	267	703	2665	0	898	691	533	148	394	182	0	210	136	298	398	422	411	396	568
RABGAP1L	ENSG00000152061	104	1733	258	1124	1220	1475	526	1013	743	1314	1510	1288	747	644	26	1281	987	1267	862	1158	1325	1760
GPR52	ENSG00000203737	0	9	20	455	44	4642	2	289	44	173	92	47	61	3	0	150	57	87	105	86	237	6
CACYBP	ENSG00000116161	165	18	14	10	12	5	48	55	178	71	85	92	4	2	2	25	10	29	31	10	24	223
MRPS14	ENSG00000120333	131	29	2	1	0	1	0	42	113	27	7	4	21	0	0	22	31	1	14	46	3	5
TNN	ENSG00000120332	0	0	0	0	0	0	0	0	0	1	1	0	39	0	0	0	0	0	0	0	0	3
KIAA0040	ENSG00000235750	228	68	0	2	0	0	0	267	231	0	4	44	41	131	0	98	5	2	71	121	110	0
TNR	ENSG00000116147	836	130	19	24	22	41	69	40	256	14	147	31	15	49	14	76	52	47	30	40	38	63
COP1	ENSG00000143207	17	281	113	62	0	109	2	285	362	144	326	175	86	157	49	147	49	225	72	197	184	183
PAPPA2	ENSG00000116183	0	0	0	0	0	0	0	0	0	0	8	3	0	0	0	21	0	0	1	0	0	18
ASTN1	ENSG00000152092	0	0	0	0	1480	0	1	0	0	0	0	0	0	0	0	25	52	0	1	4	3	0
BRINP2	ENSG00000198797	0	0	0	70	0	1	0	16	0	0	0	0	1	0	95	0	0	0	1	0	0	0
SEC16B	ENSG00000120341	0	0	0	49	177	0	0	0	0	0	0	0	0	0	0	25	0	2	0	0	0	0
RASAL2	ENSG00000075391	1	4	0	39	1	0	0	1	0	0	0	1	8	1	10	0	3	0	0	112	0	0
CLEC20A	ENSG00000188585	0	0	0	0	0	0	0	0	0	0	0	0	0	0	44	0	0	0	0	4	0	0
TEX35	ENSG00000240021	0	0	0	4	0	0	0	0	0	0	0	0	0	0	0	0	0	0	0	0	0	0
RALGPS2	ENSG00000116191	94	115	0	1	0	0	43	3	35	22	33	1	13	55	0	117	52	80	110	15	63	33
ANGPTL1	ENSG00000116194	0	54	0	74	47	0	1	3	0	0	0	16	0	0	0	35	35	53	30	21	37	21
FAM20B	ENSG00000116199	403	0	13	1	6	2552	1	39	76	19	9	53	117	11	6	77	71	65	18	29	18	0
TOR3A	ENSG00000186283	0	3	2	3	0	1	0	0	12	0	2	3	24	0	0	79	10	7	12	4	1	2
ABL2	ENSG00000143322	65	92	256	55	0	3	3	0	181	129	161	88	227	1	0	106	139	142	143	453	249	19
SOAT1	ENSG00000057252	229	157	24	160	121	19	1	112	118	267	65	256	217	0	1	169	250	133	88	68	141	2
AXDND1	ENSG00000162779	0	0	0	0	0	0	0	0	0	0	0	0	1	2	0	0	0	1	0	4	2	0
NPHS2	ENSG00000116218	0	7	0	0	0	0	0	0	0	0	0	0	0	0	0	0	17	0	0	39	0	0
TDRD5	ENSG00000162782	0	0	0	0	0	0	0	0	0	0	2	3	22	0	0	0	0	0	0	0	0	0
FAM163A	ENSG00000143340	0	0	0	0	0	0	0	0	0	0	0	0	0	0	0	4	0	0	0	0	0	0
TOR1AIP2	ENSG00000169905	205	192	5	81	35	13	2	187	199	214	311	174	102	1	734	32	106	103	63	141	6	6
TOR1AIP1	ENSG00000143337	2	123	27	292	23	140	46	338	418	258	116	474	219	11	5	183	276	152	119	232	204	6
CEP350	ENSG00000135837	26	483	124	353	373	1162	6	839	794	812	311	559	145	547	286	442	536	502	446	391	273	190
QSOX1	ENSG00000116260	0	100	12	36	2	4	1	24	72	102	1	61	23	1655	0	39	2	46	90	9	114	137
LHX4	ENSG00000121454	1	2	66	1	0	1	0	3	156	0	168	89	189	1	0	51	55	57	38	44	89	0
ACBD6	ENSG00000230124	2	179	16	297	2	0	84	280	262	59	211	11	29	0	2	74	84	134	40	46	6	26
XPR1	ENSG00000143324	152	350	185	136	6	271	1	246	318	229	81	153	169	342	47	136	347	282	219	73	166	1
KIAA1614	ENSG00000135835	0	14	0	1	0	2	0	0	1	1	1	0	0	0	168	2	4	7	0	0	0	0
STX6	ENSG00000135823	7	0	4	1	0	0	0	10	2	80	159	11	3	4	0	45	8	3	10	71	5	59
MR1	ENSG00000153029	6	24	55	7	379	19	2	55	14	45	2	8	34	1	44	64	81	39	20	41	23	499
IER5	ENSG00000162783	20	158	15	23	0	62	0	129	111	2	113	49	70	102	0	78	12	15	17	68	102	3
CACNA1E	ENSG00000198216	0	1	0	0	0	0	0	0	0	0	1	0	54	0	0	0	0	21	1	0	0	0
ZNF648	ENSG00000179930	0	13	0	0	0	0	0	0	0	0	1	0	0	0	0	0	0	0	3	0	0	0
GLUL	ENSG00000135821	2	249	14	7	996	160	4	130	111	94	193	72	170	0	277	151	153	112	108	86	189	4
TEDDM1	ENSG00000203730	0	0	0	0	0	0	0	0	6	0	1	0	0	0	0	0	0	0	0	0	0	0
RGSL1	ENSG00000121446	2	0	0	2	0	0	0	0	4	0	0	0	2	10	0	1	0	2	3	4	1	0
RNASEL	ENSG00000135828	0	0	8	0	1	0	2	12	0	34	0	68	10	1	0	14	48	161	29	4	5	2
RGS16	ENSG00000143333	0	4	0	228	0	0	0	0	4	1	0	2	4	0	0	0	0	8	0	0	0	0
RGS8	ENSG00000135824	0	0	0	1	0	0	2	0	0	0	0	0	0	0	0	0	0	0	0	0	4	0
NPL	ENSG00000135838	0	0	1	2	0	0	0	0	0	0	0	0	122	0	0	0	0	0	1	0	0	0
DHX9	ENSG00000135829	104	57	27	307	205	2289	9	457	371	254	289	232	133	2	8	223	474	242	333	126	166	51
SHCBP1L	ENSG00000157060	0	0	0	0	0	0	0	0	0	0	0	0	0	0	0	0	0	0	9	0	0	0
LAMC1	ENSG00000135862	0	0	0	0	0	0	0	0	14	0	0	3	1	0	0	0	0	0	13	1	67	0
LAMC2	ENSG00000058085	0	0	0	7	0	0	0	0	0	1	0	0	1	0	0	1	7	1	1	0	0	1
NMNAT2	ENSG00000157064	0	0	0	0	0	1	0	0	0	0	0	0	0	2	0	0	0	1	0	0	0	0
SMG7	ENSG00000116698	111	395	210	229	0	7	1	198	379	222	297	357	202	115	1	513	200	376	165	348	301	168
NCF2	ENSG00000116701	8	0	3	202	0	0	45	135	59	156	63	96	0	0	6	3	44	2	2	2	2	0
ARPC5	ENSG00000162704	220	0	11	252	5	0	0	37	12	10	197	10	24	2	0	41	25	61	34	92	21	0
RGL1	ENSG00000143344	0	1	0	0	0	0	0	0	0	1	0	2	1	0	0	17	0	36	0	0	179	0
APOBEC4	ENSG00000173627	0	0	0	0	0	0	0	0	0	0	0	54	5	0	0	0	0	2	0	0	0	0
COLGALT2	ENSG00000198756	0	0	0	0	0	0	0	0	0	75	52	6	55	0	1	0	0	0	0	2	7	0
TSEN15	ENSG00000198860	0	0	12	18	1	0	0	151	22	1	35	5	153	0	1	2	12	140	23	2	193	62
C1orf21	ENSG00000116667	0	0	1	8	1	0	0	30	4	140	7	95	72	0	11	20	0	0	17	72	152	222
EDEM3	ENSG00000116406	0	64	6	61	1	1	1971	263	168	120	87	143	134	2	6	141	194	188	21	282	21	28
NIBAN1	ENSG00000135842	87	130	160	398	15	8	5005	309	252	531	308	327	336	3	757	347	554	332	397	498	307	214
RNF2	ENSG00000121481	277	41	48	14	146	0	2	5	8	175	0	19	55	34	307	12	6	4	11	62	77	2
TRMT1L	ENSG00000121486	0	5	0	4	0	0	0	0	101	7	27	20	83	0	397	32	4	3	15	17	56	65
SWT1	ENSG00000116668	305	196	4	150	0	0	0	29	0	115	52	6	4	0	1	15	38	24	107	15	134	0
AL356273.6	ENSG00000279838	343	5	19	0	0	0	0	15	33	6	3	10	3	4	0	46	36	47	28	33	100	0
IVNS1ABP	ENSG00000116679	685	532	201	636	518	246	731	461	409	239	77	197	154	0	4	510	424	410	490	239	499	429
AL133383.4	ENSG00000279401	0	0	0	0	0	0	0	0	0	0	0	0	0	1	0	0	0	118	0	4	0	0
HMCN1	ENSG00000143341	0	0	0	0	0	0	0	18	7	0	0	0	1	5	4	22	3	11	0	59	18	0
PRG4	ENSG00000116690	0	1	0	45	0	0	1	0	0	39	0	3	23	0	0	11	2	18	0	12	0	16
TPR	ENSG00000047410	558	167	114	318	29	3437	3188	1279	714	256	973	482	188	18	4	601	806	488	366	309	545	961
ODR4	ENSG00000157181	1	3	3	10	2	46	0	146	0	10	50	36	2	8	111	23	38	28	33	17	19	11
PDC	ENSG00000116703	0	0	0	0	0	0	0	0	0	0	0	0	0	0	0	0	0	15	0	0	0	19
PTGS2	ENSG00000073756	0	0	0	0	0	0	20	0	9	0	0	0	33	0	0	4	33	0	15	0	11	0
PLA2G4A	ENSG00000116711	0	0	0	0	0	0	0	0	0	0	0	0	0	0	0	4	3	0	0	0	1	1
BRINP3	ENSG00000162670	0	0	0	0	0	0	0	0	0	0	36	0	1	0	0	0	0	43	0	0	7	0
RGS18	ENSG00000150681	2	17	0	1	0	0	0	0	0	0	0	1	1	0	0	0	0	1	0	0	42	0
RGS21	ENSG00000253148	0	0	0	0	0	0	0	0	0	0	0	0	0	0	0	6	2	0	0	1	0	0
RGS1	ENSG00000090104	51	315	256	441	752	1664	17	145	209	98	108	184	134	0	1	192	120	201	61	252	184	3
RGS13	ENSG00000127074	0	0	0	0	0	0	0	0	0	0	0	0	0	0	0	0	0	0	3	0	0	0
RPS27AP5	ENSG00000231767	0	0	1	0	0	0	0	0	0	0	0	0	0	0	0	0	0	0	0	0	0	0
RGS2	ENSG00000116741	67	83	3	231	4	0	0	211	104	148	61	70	25	288	0	7	6	36	20	71	25	45
UCHL5	ENSG00000116750	2	88	3	57	131	50	1	267	63	96	28	15	14	2	83	87	146	100	64	19	4	0
RO60	ENSG00000116747	168	69	125	146	524	18	0	84	281	118	124	208	200	1	0	92	189	71	123	53	117	11
GLRX2	ENSG00000023572	2	0	1	3	303	208	2	0	49	1	29	14	16	0	0	30	1	30	1	4	0	0
CDC73	ENSG00000134371	242	355	320	242	423	675	15	883	200	371	158	138	134	156	3	201	381	299	136	75	147	510
B3GALT2	ENSG00000162630	120	10	6	18	3	177	1	47	96	141	80	106	63	0	39	81	43	131	74	111	96	23
KCNT2	ENSG00000162687	0	0	0	0	0	0	0	1	0	0	27	0	0	0	0	11	0	0	0	2	0	84
CFH	ENSG00000000971	0	0	0	1	1	0	0	237	14	32	10	20	180	0	0	18	31	0	41	3	1	20
CFHR3	ENSG00000116785	2	0	0	0	0	0	0	0	0	0	5	54	2	0	0	0	0	0	0	0	0	0
CFHR1	ENSG00000244414	0	0	0	0	0	0	0	0	0	0	0	1	0	0	0	0	0	0	0	0	0	0
CFHR4	ENSG00000134365	0	0	0	0	0	0	0	0	0	0	0	0	0	0	0	0	0	0	7	0	0	0
CFHR2	ENSG00000080910	0	1	0	0	0	0	0	0	2	0	0	0	0	1	1	8	1	0	0	0	0	0
CFHR5	ENSG00000134389	50	0	0	0	0	0	0	0	0	3	0	0	3	1	0	0	6	0	0	0	0	0
F13B	ENSG00000143278	0	0	0	0	0	0	0	0	0	0	0	0	0	0	0	0	0	11	0	0	0	0
ASPM	ENSG00000066279	1	0	0	0	23	0	0	0	2	0	111	9	79	94	3	32	0	0	21	1	212	0
ZBTB41	ENSG00000177888	15	51	243	3	96	25	0	131	62	225	38	112	37	0	0	42	109	8	26	68	1	375
CRB1	ENSG00000134376	2	0	0	28	0	0	0	0	2	109	1	0	103	0	0	2	19	21	12	0	75	0
DENND1B	ENSG00000213047	25	343	2	320	1599	163	3	130	169	343	207	77	97	1	11	65	423	187	348	148	228	195
C1orf53	ENSG00000203724	0	0	0	0	0	0	0	0	0	0	0	0	0	0	0	0	0	0	0	0	0	0
LHX9	ENSG00000143355	0	13	0	0	0	0	0	0	0	0	0	0	0	1	0	12	0	0	0	2	0	0
NEK7	ENSG00000151414	286	534	18	390	290	0	226	137	234	176	122	26	74	196	16	155	150	112	124	104	51	49
ATP6V1G3	ENSG00000151418	0	3	0	0	0	0	0	0	0	0	0	0	0	0	0	0	0	0	0	0	0	0
PTPRC	ENSG00000081237	2127	2482	1815	2641	3049	3357	2290	5669	4201	5207	4327	4618	2740	246	1475	4127	4171	4400	2855	3998	3849	2232
NR5A2	ENSG00000116833	2	0	0	1	0	1	2	62	0	16	0	0	1	1	0	0	0	0	3	0	0	1
ZNF281	ENSG00000162702	0	0	22	36	0	56	0	84	2	0	5	2	87	113	0	80	5	74	7	48	144	0
KIF14	ENSG00000118193	72	0	0	0	0	0	0	0	0	0	55	1	3	0	83	14	0	34	43	0	61	0
DDX59	ENSG00000118197	5	8	0	77	16	0	5	205	16	61	59	2	5	1	173	61	7	7	38	186	68	159
CAMSAP2	ENSG00000118200	347	0	0	0	0	0	0	3	90	0	3	80	26	14	19	5	0	98	0	7	0	1
GPR25	ENSG00000170128	3	0	1	8	0	0	0	0	0	0	8	0	0	0	0	0	0	0	0	0	0	0
INAVA	ENSG00000163362	0	0	0	0	0	2	0	1	0	0	0	0	0	0	0	0	0	0	0	0	14	0
KIF21B	ENSG00000116852	227	2211	504	531	965	7754	8369	1064	1462	660	1313	1216	733	226	217	1327	831	1934	888	1378	981	1052
CACNA1S	ENSG00000081248	0	2	0	0	0	0	0	2	0	0	0	0	0	0	2	0	0	0	0	0	0	0
ASCL5	ENSG00000232237	0	0	0	0	0	0	0	0	0	0	0	0	0	0	0	0	0	0	0	0	0	0
TMEM9	ENSG00000116857	1	239	0	9	0	0	0	4	0	0	12	3	1	0	0	107	0	0	6	4	16	0
IGFN1	ENSG00000163395	0	0	0	163	0	0	0	0	0	0	2	0	280	0	0	51	0	56	0	0	0	33
PKP1	ENSG00000081277	1	0	93	1	0	0	0	0	0	0	0	0	5	0	0	0	0	0	0	0	0	0
TNNT2	ENSG00000118194	0	0	0	0	0	0	0	0	0	0	0	0	0	0	0	1	0	1	1	0	0	0
LAD1	ENSG00000159166	0	0	0	0	0	0	0	0	0	0	0	0	0	0	0	0	0	0	0	0	6	0
TNNI1	ENSG00000159173	0	1	0	2	0	0	3	0	0	0	2	0	0	0	0	128	2	12	1	9	0	21
PHLDA3	ENSG00000174307	0	0	0	0	0	0	0	0	0	0	0	1	0	0	0	0	3	10	0	0	0	0
CSRP1	ENSG00000159176	0	2	1	88	80	0	0	212	1	55	0	16	2	14	41	103	31	64	2	103	7	0
NAV1	ENSG00000134369	1	32	0	37	244	18	0	23	41	92	43	74	41	0	609	353	373	182	138	143	46	37
IPO9	ENSG00000198700	3	49	2	198	345	48	7	108	366	210	297	148	456	10	606	590	169	305	172	758	183	153
SHISA4	ENSG00000198892	0	0	0	0	0	0	0	0	0	0	0	0	0	5	0	0	0	0	0	0	0	0
LMOD1	ENSG00000163431	0	0	0	0	0	0	0	0	0	0	0	0	0	0	0	0	0	0	0	0	40	0
TIMM17A	ENSG00000134375	5	101	5	3	0	9	0	102	9	19	72	26	7	0	0	3	0	17	1	0	32	22
RNPEP	ENSG00000176393	1	33	0	2	3	5	0	136	30	69	65	45	28	257	368	55	31	135	60	78	25	0
ELF3	ENSG00000163435	0	0	0	0	0	1	0	9	0	0	0	1	0	0	1	1	34	0	4	0	46	0
GPR37L1	ENSG00000170075	0	0	0	0	13	1	0	16	16	1	3	0	34	1971	0	31	0	6	6	3	56	0
ARL8A	ENSG00000143862	0	2	19	0	17	1	1	56	64	13	24	43	13	158	945	3	0	26	12	13	36	163
PTPN7	ENSG00000143851	304	131	38	652	49	13	4	298	253	285	261	397	289	571	17	211	325	196	89	570	28	862
LGR6	ENSG00000133067	0	0	0	0	0	0	0	0	2	9	5	16	123	3	0	0	0	0	0	10	0	0
UBE2T	ENSG00000077152	0	0	0	0	0	0	0	0	0	0	0	0	0	0	0	2	0	0	0	0	0	0
PPP1R12B	ENSG00000077157	150	62	155	377	8	15	90	565	675	854	320	321	294	24	11	285	263	417	316	225	272	388
SYT2	ENSG00000143858	0	1	0	0	4	6	0	1	7	1	37	48	19	1	0	10	26	97	8	12	6	0
KDM5B	ENSG00000117139	143	28	27	18	72	5	3	95	277	102	367	360	212	116	5	345	186	323	156	120	165	358
RABIF	ENSG00000183155	2	15	2	8	1	37	0	186	79	20	32	56	77	0	0	12	6	66	25	19	1	0
KLHL12	ENSG00000117153	2	21	0	0	3	27	0	2	206	5	20	33	69	0	0	19	0	4	3	67	47	44
ADIPOR1	ENSG00000159346	38	4	17	174	9	35	1	116	35	19	10	16	134	0	292	132	231	132	40	58	156	7
CYB5R1	ENSG00000159348	0	6	1	0	0	0	49	4	0	1	12	9	1	0	0	30	2	13	20	14	33	0
TMEM183A	ENSG00000163444	0	8	0	27	282	0	0	122	64	82	211	53	141	2285	1	21	6	110	29	61	158	2
PPFIA4	ENSG00000143847	0	12	0	0	0	0	0	0	1	0	40	0	0	0	0	0	0	0	0	0	0	0
MYOG	ENSG00000122180	0	0	0	0	0	0	0	0	0	0	0	0	0	0	0	0	0	0	1	0	0	0
ADORA1	ENSG00000163485	0	1	0	0	0	0	0	0	0	0	0	0	0	0	0	0	2	0	2	1	2	0
MYBPH	ENSG00000133055	0	0	0	0	0	0	0	0	0	0	0	0	0	0	0	3	0	0	0	0	0	0
CHI3L1	ENSG00000133048	0	1	0	0	0	0	0	0	0	0	0	0	0	0	0	0	3	0	0	0	0	0
CHIT1	ENSG00000133063	0	47	0	0	0	0	0	0	0	0	0	0	0	0	0	0	0	0	0	0	0	0
BTG2	ENSG00000159388	919	908	434	168	77	1607	2963	1480	506	367	504	943	831	1676	520	245	681	179	416	577	203	188
FMOD	ENSG00000122176	0	0	17	0	0	0	0	0	1	0	0	0	3	0	0	0	12	4	0	0	0	0
PRELP	ENSG00000188783	0	0	1	0	1	0	7	0	1	6	1	0	2	0	2	1	3	0	0	1	1	2
OPTC	ENSG00000188770	0	0	0	0	0	0	0	0	1	0	0	0	0	0	0	1	0	0	1	0	0	0
ATP2B4	ENSG00000058668	1003	1575	875	679	486	97	605	3029	1923	1377	1770	1886	1653	931	3	1423	1125	1684	1213	1867	913	379
LAX1	ENSG00000122188	501	31	31	5	63	0	0	97	36	25	27	67	38	1	0	24	1	12	21	0	2	20
ZC3H11A	ENSG00000058673	1037	145	74	589	706	1116	525	278	311	215	151	35	135	299	53	251	467	130	177	25	529	601
ZBED6	ENSG00000257315	60	341	36	226	0	0	0	653	128	5	196	1018	513	0	9	691	271	561	588	509	614	86
SNRPE	ENSG00000182004	0	1	83	9	383	2	0	5	126	0	71	62	6	0	0	3	13	1	19	20	0	23
SOX13	ENSG00000143842	34	74	0	85	2	0	0	11	248	94	0	17	188	0	0	4	6	0	2	22	4	0
ETNK2	ENSG00000143845	0	0	0	0	0	0	0	95	1	0	0	16	0	0	0	0	0	1	2	2	0	0
REN	ENSG00000143839	0	0	0	10	0	0	0	0	0	0	0	0	0	0	8	0	0	0	0	0	0	0
KISS1	ENSG00000170498	0	0	0	0	0	0	0	0	0	0	0	0	0	0	0	0	0	0	0	0	0	0
GOLT1A	ENSG00000174567	0	0	0	0	0	0	0	0	0	0	0	0	0	0	0	0	0	0	5	0	0	0
PLEKHA6	ENSG00000143850	0	5	0	1	1	1	1	2	0	0	0	0	4	0	3	96	6	0	22	0	0	1
PPP1R15B	ENSG00000158615	706	788	348	515	244	1343	43	256	551	884	493	463	338	512	302	388	587	348	327	135	334	4
PIK3C2B	ENSG00000133056	284	571	91	472	2	2296	0	173	419	225	196	189	657	275	204	301	248	345	260	303	363	5
MDM4	ENSG00000198625	334	838	599	754	520	522	2214	1311	613	1123	1594	986	770	896	18	931	1045	834	611	1095	728	522
LRRN2	ENSG00000170382	0	0	1	157	0	450	1	333	124	0	2	259	285	3	0	95	105	120	113	59	0	0
NFASC	ENSG00000163531	0	1	0	1	17	0	0	16	0	508	0	98	0	0	0	7	3	15	0	0	0	12
CNTN2	ENSG00000184144	1	0	0	0	0	0	0	61	0	0	53	23	0	0	0	6	29	0	1	61	4	16
TMEM81	ENSG00000174529	0	0	0	0	0	0	0	0	0	0	15	0	0	0	0	0	0	17	3	0	0	0
RBBP5	ENSG00000117222	52	32	6	59	0	168	1	230	231	13	114	31	16	0	19	24	32	54	88	67	15	9
DSTYK	ENSG00000133059	76	28	16	16	40	477	0	196	132	59	233	150	117	1	0	26	69	90	76	30	24	19
TMCC2	ENSG00000133069	0	0	0	163	0	0	0	0	0	0	1	0	2	3	0	0	0	0	14	0	0	0
NUAK2	ENSG00000163545	0	0	0	48	2	1	1	6	374	0	33	44	4	0	58	16	0	1	0	0	1	0
KLHDC8A	ENSG00000162873	0	0	0	0	0	1	0	6	1	0	0	0	0	0	1	1	0	0	0	0	0	10
LEMD1	ENSG00000186007	0	0	0	0	0	0	0	0	0	0	0	0	0	0	0	0	0	0	0	0	19	0
BLACAT1	ENSG00000281406	0	0	0	0	0	0	1	0	0	0	0	0	26	0	0	0	69	6	5	48	0	0
CDK18	ENSG00000117266	0	149	0	1	0	0	0	2	0	0	0	1	0	0	17	0	0	1	24	2	0	0
MFSD4A	ENSG00000174514	0	0	113	0	307	1	0	0	15	0	0	62	31	1	0	5	20	1	0	0	5	0
ELK4	ENSG00000158711	348	370	240	594	37	306	2	726	198	654	552	770	340	111	307	310	352	399	168	284	149	137
SLC45A3	ENSG00000158715	0	5	0	0	0	0	0	1	1	0	0	0	0	0	0	5	37	0	0	0	14	0
NUCKS1	ENSG00000069275	3	124	49	46	0	884	16	448	218	171	484	138	351	29	244	298	127	180	155	199	196	134
RAB29	ENSG00000117280	6	0	44	26	81	0	1	133	98	27	39	98	67	1	0	38	45	46	18	49	17	183
SLC41A1	ENSG00000133065	208	4	5	5	0	0	0	85	147	1	3	85	61	0	19	72	109	103	140	4	76	0
PM20D1	ENSG00000162877	7	0	0	1	0	0	0	0	0	3	1	1	66	2	0	2	21	0	20	0	0	0
SLC26A9	ENSG00000174502	0	1	0	0	0	0	0	1	0	0	0	0	59	0	0	0	0	0	0	0	0	0
RAB7B	ENSG00000276600	0	0	0	437	0	1	0	0	0	0	0	0	0	1	1	1	0	0	2	71	0	3
CTSE	ENSG00000196188	0	0	0	0	0	0	0	0	0	0	0	0	0	0	0	0	0	0	0	0	0	13
RHEX	ENSG00000263961	0	0	0	0	0	0	0	0	0	0	0	1	0	0	0	2	0	0	0	5	0	0
AVPR1B	ENSG00000198049	1	0	0	0	0	0	0	0	2	0	0	0	0	0	0	0	0	0	0	37	0	0
FAM72A	ENSG00000196550	0	0	1	0	0	0	0	2	16	0	0	2	0	1	0	2	2	0	5	0	0	0
SRGAP2	ENSG00000266028	3	18	7	7	10	7	2	85	173	149	235	218	69	0	26	272	212	217	191	252	137	0
IKBKE	ENSG00000263528	848	104	12	65	0	302	0	319	147	384	112	383	242	0	0	236	84	280	234	234	110	176
RASSF5	ENSG00000266094	182	301	41	69	46	97	201	185	298	404	52	339	525	2	128	579	293	233	203	262	442	440
AC244034.3	ENSG00000279946	0	259	0	1	1	0	0	0	0	0	2	27	1	0	0	0	3	121	0	10	6	0
EIF2D	ENSG00000143486	2	12	3	40	2	254	0	48	97	85	19	3	9	344	10	8	58	8	80	1	98	0
DYRK3	ENSG00000143479	1	0	2	24	1	0	0	67	3	0	1	0	0	0	1	1	0	1	2	0	1	2
MAPKAPK2	ENSG00000162889	107	451	490	448	1667	5225	25	1362	510	169	341	211	613	526	373	207	401	383	291	367	390	208
IL10	ENSG00000136634	0	2	0	0	0	7	0	2	0	0	0	0	0	0	0	1	0	1	0	4	0	0
IL19	ENSG00000142224	0	0	0	0	0	0	0	0	0	5	0	0	0	0	0	0	0	1	0	0	2	0
IL20	ENSG00000162891	0	0	0	0	0	0	0	0	0	3	0	0	0	1	0	0	0	0	0	0	0	0
IL24	ENSG00000162892	22	0	58	3	0	0	0	59	34	0	4	3	20	0	32	5	5	46	19	0	24	41
FCMR	ENSG00000162894	98	374	101	241	91	31	0	503	380	385	265	364	209	326	1	253	204	346	205	223	237	73
PIGR	ENSG00000162896	3	111	0	0	1	1	0	0	0	0	0	0	0	0	4	2	1	0	6	0	0	0
FCAMR	ENSG00000162897	0	0	0	0	0	0	0	0	0	0	0	0	0	0	1	0	0	0	0	0	0	0
C1orf116	ENSG00000182795	0	0	0	0	0	0	1	0	158	2	0	0	0	0	0	2	0	0	0	0	0	5
PFKFB2	ENSG00000123836	0	0	0	1	0	1	0	34	0	4	0	2	67	1	0	6	0	1	14	74	8	0
YOD1	ENSG00000180667	222	1	0	0	0	0	0	0	1	131	19	138	49	1	1	19	27	0	36	102	8	0
C4BPB	ENSG00000123843	0	0	0	0	0	0	0	0	0	0	0	0	0	0	0	0	0	0	0	0	0	0
C4BPA	ENSG00000123838	0	0	0	0	0	0	0	0	0	0	1	0	0	0	0	0	0	0	0	0	0	0
CD55	ENSG00000196352	1715	925	419	815	777	801	1451	582	296	154	258	352	97	13	34	360	296	376	397	587	293	494
CR2	ENSG00000117322	0	0	3	0	0	0	0	0	0	1	0	0	1	0	0	0	0	2	0	0	0	0
CR1	ENSG00000203710	79	103	16	71	98	1	0	1	5	0	13	12	30	15	31	99	2	26	126	107	150	62
CR1L	ENSG00000197721	0	0	0	0	0	0	0	0	0	0	0	0	2	0	0	0	0	0	0	0	0	0
CD46	ENSG00000117335	65	32	2	8	93	469	0	25	109	172	215	46	56	6	5	107	177	242	154	183	1	8
CD34	ENSG00000174059	0	0	1	1	1	0	8	2	0	1	0	0	0	0	0	72	2	0	40	0	0	0
PLXNA2	ENSG00000076356	0	0	0	5	0	18	0	6	0	43	0	9	5	0	18	0	0	3	2	5	14	1
CAMK1G	ENSG00000008118	0	0	0	0	0	0	0	0	0	0	0	0	0	0	0	1	0	0	21	0	0	0
LAMB3	ENSG00000196878	0	0	0	0	0	1	0	0	0	0	0	0	0	0	0	0	0	1	0	14	0	0
G0S2	ENSG00000123689	0	0	2	7	0	0	0	0	0	0	0	0	0	0	0	0	0	0	0	0	0	0
HSD11B1	ENSG00000117594	0	0	0	0	0	0	0	0	0	2	9	2	0	4	0	2	0	0	0	1	0	0
TRAF3IP3	ENSG00000009790	17	237	99	12	35	0	80	610	80	164	50	119	41	1308	12	87	91	105	145	226	78	5
C1orf74	ENSG00000162757	0	8	0	0	0	0	1	0	2	119	0	0	130	0	112	0	0	0	10	0	2	0
IRF6	ENSG00000117595	0	0	0	1	0	20	0	0	0	24	0	0	1	1	0	0	0	0	1	4	0	0
UTP25	ENSG00000117597	0	11	54	25	4	1	1	58	95	5	24	156	38	0	1	39	129	38	15	140	77	1
SYT14	ENSG00000143469	0	1	14	0	0	0	2	0	0	0	0	0	6	127	0	0	123	6	0	61	0	0
SERTAD4	ENSG00000082497	0	0	0	0	0	0	0	0	0	0	0	0	0	0	0	0	0	0	0	0	0	0
HHAT	ENSG00000054392	0	2	0	236	0	0	0	233	49	66	91	318	106	1	0	173	47	228	145	137	51	1
KCNH1	ENSG00000143473	1	0	0	1	0	1	0	0	89	0	0	11	6	0	0	2	128	37	4	0	3	0
AC096636.1	ENSG00000279333	0	0	0	1	0	0	0	0	1	1	0	57	1	0	0	55	1	0	9	0	0	0
AL590132.1	ENSG00000284299	0	0	0	0	0	0	0	0	0	0	0	0	0	0	0	2	0	2	4	0	0	3
AC092017.3	ENSG00000283952	0	0	0	0	0	0	0	0	0	0	0	0	0	0	0	0	0	0	0	0	0	0
RCOR3	ENSG00000117625	35	93	131	60	7	92	53	122	388	137	132	152	135	0	0	99	100	205	145	127	190	2
TRAF5	ENSG00000082512	175	17	6	312	1250	25	3	641	339	247	258	280	380	1079	24	329	118	320	248	158	95	157
RD3	ENSG00000198570	0	0	2	0	0	0	0	0	0	0	1	0	107	0	0	0	0	0	2	0	0	0
SLC30A1	ENSG00000170385	0	36	2	0	1	0	0	0	0	0	0	0	0	0	0	0	0	0	2	48	4	6
NEK2	ENSG00000117650	0	10	0	5	0	2	0	2	0	0	0	0	0	0	0	6	1	2	0	0	0	1
LPGAT1	ENSG00000123684	1	1	95	61	3	3	0	78	375	135	267	250	11	6	0	279	37	62	30	167	13	149
INTS7	ENSG00000143493	10	0	2	11	0	0	0	4	145	10	37	39	10	0	0	21	67	73	44	36	107	19
DTL	ENSG00000143476	0	67	1	0	0	0	0	0	0	0	40	0	182	0	307	1	0	29	9	44	0	1
PPP2R5A	ENSG00000066027	21	101	0	15	0	53	4	11	28	148	374	86	5	12	1	72	200	48	56	37	126	460
PACC1	ENSG00000065600	29	0	13	0	6	0	0	0	1	0	0	8	0	1	0	3	29	7	9	43	0	8
NENF	ENSG00000117691	0	0	0	0	0	1	0	0	0	0	0	1	1	0	0	0	0	0	5	1	0	2
ATF3	ENSG00000162772	0	0	39	0	1	0	0	0	7	6	0	21	0	0	0	25	73	37	16	2	141	0
FAM71A	ENSG00000162771	0	1	0	0	0	0	0	35	0	0	0	0	0	0	0	0	0	0	0	25	0	0
BATF3	ENSG00000123685	0	0	0	0	0	0	0	0	15	0	0	0	0	0	0	0	0	3	0	0	0	0
NSL1	ENSG00000117697	327	2	1	1	1	2	12	4	40	47	24	67	10	0	269	20	37	73	52	145	160	0
TATDN3	ENSG00000203705	0	1	1	3	0	0	2	2	11	3	15	4	61	0	0	13	5	8	11	0	2	1
SPATA45	ENSG00000185523	0	0	0	0	0	0	0	0	0	0	0	0	0	0	0	1	0	0	0	0	0	0
FLVCR1	ENSG00000162769	1	0	44	21	27	260	0	3	27	9	208	74	7	2	1	52	21	12	20	13	13	329
VASH2	ENSG00000143494	0	0	0	0	0	0	0	0	0	0	84	0	0	1	0	0	15	5	3	20	0	0
ANGEL2	ENSG00000174606	81	22	110	2	43	593	3	105	207	3	8	47	291	0	0	77	76	121	27	59	2	0
RPS6KC1	ENSG00000136643	106	1	0	109	60	0	0	44	79	183	40	150	15	0	0	173	14	43	39	65	125	0
PROX1	ENSG00000117707	0	1	0	128	0	0	0	0	0	0	0	0	82	0	0	0	0	30	0	1	0	0
SMYD2	ENSG00000143499	0	20	44	3	0	0	0	16	19	166	3	11	138	0	6	1	17	46	41	7	20	15
PTPN14	ENSG00000152104	21	0	198	1	0	1	0	22	218	7	1	46	34	12	0	13	159	24	73	1	24	0
CENPF	ENSG00000117724	0	1	18	11	0	0	0	10	0	0	43	0	22	0	0	29	0	3	35	1	109	1
KCNK2	ENSG00000082482	0	4	0	1	0	0	0	0	1	0	0	0	0	0	0	0	0	0	5	0	0	0
KCTD3	ENSG00000136636	0	0	17	0	0	0	0	3	1	1	1	4	1	0	8	6	11	0	2	0	35	0
USH2A	ENSG00000042781	0	2	0	7	68	0	0	0	22	0	25	9	7	31	6	18	9	18	7	0	9	49
ESRRG	ENSG00000196482	0	1	0	1	0	0	0	0	1	0	0	1	2	0	0	0	0	0	0	0	0	8
GPATCH2	ENSG00000092978	3	2	3	165	6	36	0	2	135	3	8	6	57	9	11	33	46	19	12	37	0	0
SPATA17	ENSG00000162814	0	0	0	0	0	0	0	0	0	0	2	86	1	0	0	19	0	0	0	0	1	1
RRP15	ENSG00000067533	19	14	1	5	0	479	1603	206	13	12	0	48	1	224	1361	18	1	9	11	9	8	0
TGFB2	ENSG00000092969	0	0	0	0	0	0	0	0	0	0	0	0	0	1	13	1	57	0	0	0	0	0
LYPLAL1	ENSG00000143353	27	7	1	1	0	0	0	0	0	2	0	34	2	71	0	11	0	0	0	0	12	0
ZC3H11B	ENSG00000215817	0	99	0	0	0	0	0	0	0	0	5	107	1	0	0	3	4	1	0	1	1	1
SLC30A10	ENSG00000196660	0	0	0	0	0	6	0	1	2	16	2	1	0	0	4	0	169	0	28	8	0	0
EPRS1	ENSG00000136628	0	5	22	192	11	1	0	456	54	9	188	103	38	0	0	80	87	120	53	151	238	70
BPNT1	ENSG00000162813	0	0	0	0	0	0	0	12	0	3	7	3	0	39	0	0	0	13	3	1	1	0
IARS2	ENSG00000067704	510	93	5	37	22	189	0	175	111	44	119	69	52	0	1	204	79	30	72	39	16	5
RAB3GAP2	ENSG00000118873	450	92	138	147	16	20	0	109	209	220	154	70	153	106	0	378	292	258	93	472	139	522
MARK1	ENSG00000116141	0	0	0	0	0	0	2	0	0	0	0	0	2	1	0	0	0	5	0	1	0	1
C1orf115	ENSG00000162817	0	0	3	0	0	0	0	0	0	0	0	11	3	0	0	12	0	0	0	0	0	1
MTARC2	ENSG00000117791	0	0	0	0	0	0	0	0	0	0	0	0	0	0	0	0	0	0	0	0	0	0
MTARC1	ENSG00000186205	0	0	0	0	1	1	2201	2	0	0	0	17	68	5	1	2	0	2	1	0	0	0
AL445423.3	ENSG00000286231	0	0	0	0	0	0	0	0	0	0	0	0	0	0	0	0	0	0	0	0	0	0
HLX	ENSG00000136630	0	0	0	0	0	0	0	0	0	0	0	0	0	0	0	0	11	0	0	1	0	0
DUSP10	ENSG00000143507	322	589	39	78	16	22	3	79	40	84	7	13	63	0	0	111	271	214	84	164	57	32
HHIPL2	ENSG00000143512	0	0	0	76	0	0	0	6	0	0	10	0	0	0	0	0	0	0	0	0	0	0
TAF1A	ENSG00000143498	0	0	0	0	0	3	0	0	0	0	2	10	3	0	0	13	0	26	5	7	4	3
MIA3	ENSG00000154305	272	88	46	26	13	515	7	173	102	68	365	237	215	1	15	264	249	306	153	108	231	38
AIDA	ENSG00000186063	148	158	1	116	445	62	0	18	77	16	227	0	88	2	1	86	163	94	19	67	74	437
BROX	ENSG00000162819	28	201	3	65	6	0	0	10	150	83	279	141	70	0	1	6	150	47	68	241	172	3
FAM177B	ENSG00000197520	0	0	0	0	0	0	0	0	0	0	0	0	0	0	0	0	0	0	0	1	0	2
DISP1	ENSG00000154309	1	0	0	0	0	0	0	0	0	3	0	50	0	0	0	0	3	9	2	42	74	9
TLR5	ENSG00000187554	0	0	0	0	0	0	0	0	0	1	0	3	0	2	0	9	0	0	0	2	0	0
SUSD4	ENSG00000143502	3	103	35	99	0	1	0	91	5	7	1	41	61	4	0	57	26	67	75	43	32	1
CCDC185	ENSG00000178395	0	0	0	0	0	0	0	0	0	0	0	0	0	0	1	0	0	41	0	0	0	0
CAPN8	ENSG00000203697	0	0	0	0	0	1	0	66	0	0	0	0	53	0	0	17	6	0	1	0	1	0
CAPN2	ENSG00000162909	9	427	134	162	8	27	0	193	268	428	126	205	141	0	19	400	211	335	371	208	259	22
TP53BP2	ENSG00000143514	169	168	242	401	570	538	1	559	264	95	131	383	37	7	138	155	173	160	109	135	265	86
FBXO28	ENSG00000143756	0	7	36	0	108	35	0	0	102	1	54	44	20	0	2	3	10	33	1	3	7	0
DEGS1	ENSG00000143753	1	36	7	11	15	42	3	42	16	41	29	7	95	0	77	64	18	49	54	105	310	5
NVL	ENSG00000143748	17	25	6	0	1	0	0	61	81	142	32	47	7	0	41	47	35	41	31	271	36	1
CNIH4	ENSG00000143771	23	63	0	11	0	0	2	0	1	0	24	63	0	0	0	99	0	9	5	8	129	44
WDR26	ENSG00000162923	1371	276	259	546	137	84	60	1207	398	858	507	759	210	317	430	578	811	779	529	559	683	356
CNIH3	ENSG00000143786	0	0	0	0	0	0	0	0	0	0	0	0	0	0	0	2	0	1	17	0	0	0
DNAH14	ENSG00000185842	0	5	0	0	1	54	0	89	0	34	219	5	20	0	170	0	7	58	25	93	12	54
LBR	ENSG00000143815	333	40	328	216	104	0	655	478	152	452	461	74	38	2	0	181	146	191	175	275	185	51
ENAH	ENSG00000154380	0	1	0	1	0	4	29	0	1	33	51	0	0	1	0	28	5	1	0	3	0	10
SRP9	ENSG00000143742	133	101	52	314	29	0	636	92	97	6	40	143	27	0	163	250	90	72	95	107	144	30
EPHX1	ENSG00000143819	2	29	0	66	51	2	0	49	5	10	16	29	20	34	4	69	40	27	30	26	8	49
TMEM63A	ENSG00000196187	767	2520	70	1012	427	1486	4	2639	1876	857	1604	758	1221	297	399	1870	1661	1837	1230	1258	1876	2401
LEFTY1	ENSG00000243709	0	0	0	0	0	0	0	0	0	0	0	0	0	0	0	1	0	0	0	0	0	0
AL117348.2	ENSG00000255835	0	0	0	0	0	0	0	0	0	0	0	0	0	0	0	0	0	0	0	0	0	0
PYCR2	ENSG00000143811	1	0	1	32	0	0	0	26	103	0	3	0	2	0	1	34	66	3	43	0	23	0
LEFTY2	ENSG00000143768	0	0	0	0	0	0	0	0	0	1	0	0	0	0	0	0	0	0	0	0	0	0
SDE2	ENSG00000143751	1	67	47	41	83	1	5	149	23	7	44	7	80	1	0	73	1	52	35	57	81	0
H3-3A	ENSG00000163041	108	150	572	325	1578	297	0	647	467	308	656	247	201	52	46	559	490	286	350	605	512	297
ACBD3	ENSG00000182827	61	13	99	2	0	297	0	20	31	28	69	75	31	0	0	25	9	35	29	21	27	42
MIXL1	ENSG00000185155	0	1	0	0	0	0	0	0	0	0	0	0	7	0	0	0	0	1	0	0	0	0
LIN9	ENSG00000183814	0	0	1	1	0	0	3	0	0	0	0	0	35	0	0	0	7	0	0	0	0	0
PARP1	ENSG00000143799	3	65	10	474	0	112	0	232	56	93	250	88	75	0	61	44	200	31	21	69	16	12
STUM	ENSG00000203685	16	0	0	22	0	1	0	1	22	32	0	57	0	0	0	32	0	5	0	1	2	0
ITPKB	ENSG00000143772	2351	2827	413	2350	1029	1619	11	1156	1684	1193	1009	620	1263	37	4	1353	1422	1528	977	1485	897	698
PSEN2	ENSG00000143801	0	3	0	0	0	0	0	0	0	2	8	1	107	0	0	0	0	8	0	0	0	0
COQ8A	ENSG00000163050	14	345	100	2	222	502	2	128	24	37	68	2	52	0	191	3	42	32	36	116	164	2
CDC42BPA	ENSG00000143776	1	0	1	0	0	0	1	0	0	15	0	0	8	8	0	0	0	0	21	4	15	0
ZNF678	ENSG00000181450	18	0	1	2	2	0	1	0	3	5	76	0	8	23	1	41	142	47	3	49	5	2
SNAP47	ENSG00000143740	0	57	0	20	4	38	0	0	0	59	110	61	6	0	0	8	2	13	3	76	153	7
JMJD4	ENSG00000081692	0	14	1	0	78	0	0	0	0	0	0	0	0	0	0	0	1	17	4	0	0	0
PRSS38	ENSG00000185888	0	0	0	0	0	0	0	11	0	0	0	0	0	0	0	0	0	0	0	0	0	0
WNT9A	ENSG00000143816	0	0	0	0	0	0	0	7	0	0	0	0	5	0	0	2	193	0	0	0	0	0
WNT3A	ENSG00000154342	0	0	0	0	0	0	0	1	19	0	0	0	0	1	0	0	1	0	0	0	0	0
ARF1	ENSG00000143761	334	273	120	224	137	402	4	425	367	173	75	270	304	110	1	109	209	182	156	270	109	184
C1orf35	ENSG00000143793	0	4	9	0	0	0	0	0	0	0	0	0	15	0	0	0	4	0	0	0	4	0
MRPL55	ENSG00000162910	0	0	1	3	0	0	0	0	0	11	0	0	0	0	0	56	0	69	56	14	1	3
AL359510.2	ENSG00000280157	0	0	0	0	0	0	0	0	0	0	0	0	0	0	0	0	0	0	0	0	0	230
GUK1	ENSG00000143774	117	710	21	87	3	0	166	119	227	198	36	345	127	2	78	91	130	51	15	190	88	224
GJC2	ENSG00000198835	0	0	0	0	0	0	0	0	0	0	0	0	0	0	1	0	0	15	0	0	0	0
IBA57	ENSG00000181873	356	331	74	15	1	2	0	55	232	65	9	186	2	1	17	83	2	83	13	62	48	134
OBSCN	ENSG00000154358	993	764	254	253	371	1693	605	567	247	201	612	263	501	1208	693	728	921	894	563	279	371	496
TRIM11	ENSG00000154370	39	505	0	0	4	1468	2	87	9	38	30	70	531	0	847	89	85	238	8	37	80	2
TRIM17	ENSG00000162931	0	0	0	12	0	0	1	0	18	5	4	31	3	1	0	0	0	20	44	8	3	0
H3-4	ENSG00000168148	0	0	0	0	0	0	0	0	0	0	1	0	0	0	0	0	0	0	0	0	0	0
H2AW	ENSG00000181218	120	0	0	2	16	0	0	6	0	0	0	0	0	0	10	22	2	0	0	0	0	0
H2BU1	ENSG00000196890	0	0	0	1	0	0	0	65	1	0	2	0	5	0	0	0	2	5	19	36	0	0
AL139288.2	ENSG00000279306	0	2	0	0	0	0	0	0	0	0	0	0	0	0	0	0	0	0	1	0	0	0
RNF187	ENSG00000168159	0	47	6	0	0	0	0	5	81	8	56	154	54	0	53	39	7	58	10	29	6	0
RHOU	ENSG00000116574	0	0	0	1	0	0	0	1	0	0	23	14	0	97	0	0	0	6	0	67	0	26
RAB4A	ENSG00000168118	0	0	8	1	238	0	2	35	14	0	138	0	0	0	0	37	9	15	0	5	28	8
CCSAP	ENSG00000154429	250	143	7	30	0	3006	0	83	94	332	7	64	0	0	0	27	114	81	37	60	81	4
ACTA1	ENSG00000143632	0	0	0	0	0	0	0	0	0	0	0	0	0	0	0	0	0	0	0	0	0	0
NUP133	ENSG00000069248	8	82	169	118	38	1	1882	204	57	103	23	37	66	1	0	66	94	119	41	138	410	118
ABCB10	ENSG00000135776	0	146	0	213	0	0	0	10	17	61	216	28	184	0	278	29	20	43	69	5	13	31
TAF5L	ENSG00000135801	0	98	17	2	0	3	0	5	88	28	57	86	13	0	351	12	124	86	56	4	113	1
URB2	ENSG00000135763	96	2	14	174	1	0	0	389	89	74	66	36	38	4	0	165	3	52	52	0	35	0
GALNT2	ENSG00000143641	10	31	0	58	0	8	1	464	3	0	18	63	58	1	308	146	135	201	24	69	95	0
PGBD5	ENSG00000177614	1	0	0	1	0	0	0	1	1	0	0	1	0	1	0	0	0	0	0	0	0	0
COG2	ENSG00000135775	0	0	8	18	0	0	0	418	31	67	61	12	3	0	0	14	53	19	17	19	85	0
AGT	ENSG00000135744	0	0	0	0	0	0	0	0	0	0	25	0	0	0	0	1	0	1	0	0	0	1
CAPN9	ENSG00000135773	0	0	0	0	0	0	0	0	0	0	0	0	0	0	0	0	0	0	2	0	0	0
C1orf198	ENSG00000119280	0	0	0	0	0	0	0	9	0	50	0	0	27	6	0	0	0	0	0	0	17	0
TTC13	ENSG00000143643	0	19	0	4	0	1	1	80	207	128	5	45	46	0	0	344	46	115	40	131	146	97
ARV1	ENSG00000173409	1	24	0	1	0	0	0	0	0	0	0	9	1	0	0	4	27	9	2	0	0	0
FAM89A	ENSG00000182118	0	0	0	0	0	0	0	0	28	0	0	0	0	0	0	4	0	0	0	1	0	0
TRIM67	ENSG00000119283	0	0	1	0	0	0	0	0	0	0	0	2	4	0	6	0	0	0	0	0	0	0
AL109810.2	ENSG00000235710	0	0	0	0	0	0	0	0	0	0	0	0	0	0	0	0	0	0	0	0	0	0
C1orf131	ENSG00000143633	0	414	80	0	0	0	0	0	0	0	16	0	0	0	0	19	0	0	33	0	0	0
GNPAT	ENSG00000116906	2	3	3	39	0	1	13	40	9	2	232	26	47	0	0	8	45	42	56	41	35	2
EXOC8	ENSG00000116903	3	1	76	18	525	0	1	2	127	34	219	22	71	1	167	58	19	92	37	18	182	2
SPRTN	ENSG00000010072	489	57	1	195	96	1	0	0	67	24	14	2	50	0	0	59	24	40	28	41	0	0
EGLN1	ENSG00000135766	27	20	1	0	18	0	0	28	35	14	13	66	30	0	1	38	176	38	1	3	28	6
AL445524.2	ENSG00000287856	0	0	0	0	0	0	1	0	0	7	0	0	0	143	0	0	0	15	8	0	0	0
TSNAX	ENSG00000116918	0	12	0	2	0	1	0	37	0	72	0	0	2	0	1	8	0	1	14	7	17	77
TSNAX-DISC1	ENSG00000270106	0	0	0	3	0	0	0	0	1	58	68	0	13	0	0	198	7	0	0	25	116	0
DISC1	ENSG00000162946	62	810	12	360	320	1	0	394	354	125	240	492	383	361	21	129	332	189	126	259	19	27
SIPA1L2	ENSG00000116991	0	7	0	1	11	0	1	379	108	4	34	41	68	0	0	112	1	94	4	0	4	0
MAP10	ENSG00000212916	0	0	0	64	0	0	0	0	0	0	0	10	0	0	0	8	0	1	0	0	0	0
NTPCR	ENSG00000135778	0	3	0	0	0	0	0	1	16	32	139	11	60	622	1	23	8	0	3	0	29	3
PCNX2	ENSG00000135749	1061	478	183	891	338	132	1	215	632	452	622	626	423	87	31	537	536	320	552	457	688	87
MAP3K21	ENSG00000143674	1	0	0	0	0	0	0	19	0	0	19	0	1	3	0	2	61	0	57	8	0	0
KCNK1	ENSG00000135750	0	0	0	0	0	0	0	0	0	0	0	0	0	0	0	1	34	4	0	0	0	0
SLC35F3	ENSG00000183780	1	0	0	0	0	0	0	1	104	0	0	0	0	0	0	0	0	0	8	0	0	0
COA6	ENSG00000168275	0	0	0	0	0	0	0	0	1	0	0	0	0	0	0	18	1	0	12	0	0	0
TARBP1	ENSG00000059588	20	30	7	169	2	0	0	52	174	196	159	213	52	2	11	441	58	57	102	201	74	6
IRF2BP2	ENSG00000168264	47	364	167	312	11	6	1	159	401	265	501	243	151	5	0	305	260	286	244	475	290	694
TOMM20	ENSG00000173726	12	587	10	246	156	628	0	231	203	52	186	212	121	0	3	170	115	79	146	121	44	71
RBM34	ENSG00000188739	37	174	51	199	0	1	2	54	124	70	38	62	26	0	49	57	123	46	28	54	37	47
ARID4B	ENSG00000054267	544	146	204	257	374	565	227	482	1341	532	451	642	111	2	53	321	526	449	644	299	364	219
GGPS1	ENSG00000152904	3	0	0	10	0	0	0	78	35	11	17	0	105	0	0	19	58	14	44	7	118	3
TBCE_1	ENSG00000285053	2	7	2	13	37	0	0	0	40	0	77	43	1	6	134	11	14	13	59	54	1	16
TBCE_2	ENSG00000284770	0	28	0	0	0	0	0	4	0	0	0	5	0	0	0	1	6	0	0	0	3	0
B3GALNT2	ENSG00000162885	0	56	0	2	0	0	0	70	51	107	164	4	66	0	1	5	0	5	23	1	0	0
GNG4	ENSG00000168243	0	0	0	0	0	0	2	0	0	0	0	1	1	1	0	0	1	0	0	0	0	0
LYST	ENSG00000143669	5	249	27	240	146	1	1	419	371	197	279	355	381	12	471	615	532	404	335	621	675	210
NID1	ENSG00000116962	0	12	1	33	0	0	0	0	0	0	1	20	2	0	0	0	4	0	19	0	22	0
GPR137B	ENSG00000077585	29	11	6	3	0	748	0	2	33	20	0	20	96	0	0	81	6	11	60	47	33	10
ERO1B	ENSG00000086619	10	114	9	46	5	15	27	48	20	25	92	61	84	0	0	114	75	74	41	170	26	0
EDARADD	ENSG00000186197	0	0	0	137	0	0	0	50	7	5	0	2	13	156	0	33	0	4	5	0	0	0
LGALS8	ENSG00000116977	735	534	168	404	161	27	30	538	135	394	57	326	347	0	15	256	121	348	239	223	170	282
HEATR1	ENSG00000119285	437	724	451	602	126	976	2	227	587	268	177	331	264	5	28	494	241	565	245	147	221	303
ACTN2	ENSG00000077522	0	0	0	0	0	0	0	0	0	9	0	0	29	0	1	1	0	0	0	0	0	0
MTR	ENSG00000116984	222	236	151	395	584	275	52	540	501	501	490	534	209	14	1	334	305	545	260	472	251	858
MT1HL1	ENSG00000244020	0	0	0	0	0	0	0	1	0	0	0	0	0	0	0	0	0	0	0	0	0	0
RYR2	ENSG00000198626	0	2	0	41	0	1	0	1	0	5	1	6	4	80	0	0	0	2	4	0	0	0
ZP4	ENSG00000116996	0	0	0	0	0	0	0	0	0	0	0	0	0	0	0	0	0	0	0	0	0	0
MTRNR2L11	ENSG00000270188	12	2	5	6	4	8	29	11	6	0	6	2	4	3	0	10	7	10	5	40	4	0
CHRM3	ENSG00000133019	0	1	16	1	3	123	0	0	2	5	0	3	94	0	2	0	0	0	1	157	1	1
FMN2	ENSG00000155816	4	0	0	0	0	4	0	0	0	0	0	0	0	733	154	0	5	0	0	0	0	0
GREM2	ENSG00000180875	0	7	3	0	189	0	0	0	0	0	0	0	18	0	0	0	0	0	70	0	10	0
[truncated: 19,454 more rows]
