# Supplementary material for: HIV silencing and cell survival signatures in infected T cell reservoirs
Source: Nature. Author manuscript; Available in PMC 2023 Aug 1. (PMC9908556; doi:10.1038/s41586-022-05556-6)
Supplement: Table S4 [file NIHMS1866816-supplement-Table_S4.xls]

## Sheet: a.All
Supplementary Table 4: HIV+ vs HIV- Differential Expression
a.All
Name	Chromosome	Region	MaxGroupMean	LogFoldChange	FoldChange	pValue	FDRpValue	Bonferroni	ENSEMBL
OR4F5	1	65419..71585	0	NaN	NaN	NaN	NaN	NaN	ENSG00000186092
OR4F29	1	complement(450703..451697)	0.202777	-3.55574	-11.7594	0.0914163	0.249292	1	ENSG00000284733
OR4F16	1	complement(685679..686673)	0.183225	-3.55233	-11.7316	0.090703	0.248519	1	ENSG00000284662
SAMD11	1	923928..944581	0.00635	-0.0957277	-1.0686	0.947197	0.973004	1	ENSG00000187634
NOC2L	1	complement(944203..959309)	1.29257	-1.03081	-2.04317	0.348722	0.567563	1	ENSG00000188976
KLHL17	1	960584..965719	0.0877318	-2.60966	-6.10359	0.112864	0.28483	1	ENSG00000187961
PLEKHN1	1	966482..975865	0.186254	-3.8348	-14.2689	0.0628529	0.197141	1	ENSG00000187583
PERM1	1	complement(975204..982093)	0.00927	-1.27174	-2.41452	0.499529	0.701346	1	ENSG00000187642
HES4	1	complement(998962..1000172)	0.0190023	-1.46657	-2.76364	0.42839	0.640773	1	ENSG00000188290
ISG15	1	1001138..1014540	0.378084	-0.211912	-1.15822	0.880873	0.942068	1	ENSG00000187608
AGRN	1	1020120..1056118	0.0225912	-3.63138	-12.3924	0.112668	0.284412	1	ENSG00000188157
RNF223	1	complement(1070967..1074306)	0.0042	1.85478	3.61697	0.228377	NaN	1	ENSG00000237330
C1orf159	1	complement(1081818..1116361)	0.285878	0.28464	1.21811	0.834702	0.915672	1	ENSG00000131591
TTLL10	1	1173880..1197936	0.0143174	-0.565349	-1.47975	0.776046	0.884679	1	ENSG00000162571
TNFRSF18	1	complement(1203508..1206592)	0.158665	-3.81162	-14.0415	0.0662013	0.20376	1	ENSG00000186891
TNFRSF4	1	complement(1211340..1214153)	1.0741	1.05745	2.08125	0.413906	0.627424	1	ENSG00000186827
SDF4	1	complement(1216908..1232067)	2.93767	0.755615	1.68835	0.488472	0.691766	1	ENSG00000078808
B3GALT6	1	1232237..1235041	1.18197	-6.6742	-102.126	0.00111	0.015381	1	ENSG00000176022
C1QTNF12	1	complement(1242446..1246722)	0.0107475	-0.024947	-1.01744	0.989274	0.994248	1	ENSG00000184163
UBE2J2	1	complement(1253909..1273864)	1.08224	0.0125686	1.00875	0.990282	0.994345	1	ENSG00000160087
SCNN1D	1	1280436..1292029	1.97436	5.37459	41.4872	2.8e-05	0.00128	0.549912	ENSG00000162572
ACAP3	1	complement(1292390..1309609)	0.71812	-1.42271	-2.68088	0.241597	0.457342	1	ENSG00000131584
PUSL1	1	1308597..1311677	0.252723	-4.38333	-20.8696	0.0364688	0.13937	1	ENSG00000169972
INTS11	1	complement(1311585..1324687)	6.01518	2.51325	5.70903	0.00287	0.0278087	1	ENSG00000127054
CPTP	1	1324756..1328896	0.1567	0.437651	1.3544	0.738016	0.865675	1	ENSG00000224051
TAS1R3	1	1331280..1335314	0.40857	5.81482	56.2905	0.000189	0.00506	1	ENSG00000169962
DVL1	1	complement(1335276..1349418)	0.408482	-0.0340876	-1.02391	0.979275	0.99129	1	ENSG00000107404
MXRA8	1	complement(1352689..1361777)	0.0207649	0.845564	1.79697	0.525802	0.722483	1	ENSG00000162576
AURKAIP1	1	complement(1373730..1375495)	0.105444	-0.929351	-1.90442	0.511843	0.711985	1	ENSG00000175756
CCNL2	1	complement(1385711..1399335)	6.90088	2.11354	4.32752	0.000666	0.0113291	1	ENSG00000221978
MRPL20	1	complement(1401909..1407293)	2.213	-3.32126	-9.99534	0.00132	0.0170859	1	ENSG00000242485
ANKRD65	1	complement(1418420..1421769)	0	NaN	NaN	NaN	NaN	NaN	ENSG00000235098
TMEM88B	1	1426128..1427787	0	NaN	NaN	NaN	NaN	NaN	ENSG00000205116
VWA1	1	1434861..1442882	0.0185213	3.54152	11.6441	0.0182383	0.0910196	1	ENSG00000179403
ATAD3C	1	1449689..1470163	0.0283758	1.97921	3.94278	0.0815244	0.232029	1	ENSG00000215915
ATAD3B	1	1471765..1497848	0.657974	-5.34142	-40.5442	0.000138	0.004	1	ENSG00000160072
ATAD3A	1	1512162..1534685	0.0795695	0.169605	1.12475	0.901684	0.955586	1	ENSG00000197785
TMEM240	1	complement(1534778..1540624)	0	NaN	NaN	NaN	NaN	NaN	ENSG00000205090
SSU72	1	complement(1541673..1574863)	2.04761	0.193364	1.14343	0.818424	0.905686	1	ENSG00000160075
FNDC10	1	complement(1598012..1600135)	14.1905	9.52005	734.208	1.6e-10	1.22e-07	3.14e-06	ENSG00000228594
MIB2	1	1615415..1630610	0.116464	-2.94437	-7.69737	0.0265848	0.114194	1	ENSG00000197530
MMP23B	1	1632163..1635263	0.0117433	-0.936375	-1.91371	0.61944	0.795673	1	ENSG00000189409
CDK11B	1	complement(1635227..1659012)	1.48124	-1.06254	-2.08861	0.218429	0.42875	1	ENSG00000248333
SLC35E2B	1	complement(1659529..1692795)	2.7822	1.01071	2.0149	0.187586	0.389988	1	ENSG00000189339
CDK11A	1	complement(1702379..1724357)	2.6267	0.193925	1.14387	0.822582	0.90738	1	ENSG00000008128
SLC35E2A	1	complement(1724838..1745999)	4.87307	2.5063	5.68163	0.00103	0.0145581	1	ENSG00000215790
NADK	1	complement(1751232..1780457)	0.559228	-4.59762	-24.2115	0.000524	0.00971	1	ENSG00000008130
GNB1	1	complement(1785285..1891117)	4.39118	0.53064	1.44457	0.506201	0.707022	1	ENSG00000078369
CALML6	1	1915108..1917296	0.0132473	1.85508	3.61772	0.228275	NaN	1	ENSG00000169885
TMEM52	1	complement(1917590..1919279)	0.00458	-0.117372	-1.08476	0.949841	NaN	1	ENSG00000178821
CFAP74	1	complement(1921951..2003837)	0	NaN	NaN	NaN	NaN	NaN	ENSG00000142609
GABRD	1	2019329..2030758	0.00135	0.380857	1.30211	0.840886	NaN	1	ENSG00000187730
PRKCZ	1	2050411..2185395	0.421529	-0.133145	-1.09668	0.907497	0.95847	1	ENSG00000067606
FAAP20	1	complement(2184461..2212720)	0.632845	-4.24683	-18.9856	0.000668	0.0113568	1	ENSG00000162585
SKI	1	2228319..2310213	7.11552	0.443485	1.35989	0.418568	0.631874	1	ENSG00000157933
MORN1	1	complement(2321253..2391707)	0.0143427	-1.50765	-2.84346	0.346799	0.565906	1	ENSG00000116151
RER1	1	2391775..2405442	1.39474	1.94973	3.86301	0.0690512	0.209126	1	ENSG00000157916
PEX10	1	complement(2403964..2413797)	0.399819	1.71771	3.28915	0.208422	0.416604	1	ENSG00000157911
PLCH2	1	2425980..2505532	0.526862	-1.0878	-2.12549	0.277201	0.49571	1	ENSG00000149527
PANK4	1	complement(2508537..2526597)	0.985676	-3.00436	-8.02421	0.00651	0.0463289	1	ENSG00000157881
HES5	1	complement(2528745..2530263)	0	NaN	NaN	NaN	NaN	NaN	ENSG00000197921
TNFRSF14	1	2555639..2565382	3.78334	-1.45167	-2.73525	0.0561234	0.182799	1	ENSG00000157873
AL139246.2	1	2566410..2569888	0.112322	-1.22506	-2.33765	0.371651	0.58924	1	ENSG00000225931
PRXL2B	1	2586491..2591469	0.0900152	-3.01444	-8.08047	0.149745	0.340256	1	ENSG00000157870
MMEL1	1	complement(2590639..2633016)	0.0210529	-1.79672	-3.47429	0.381083	0.597446	1	ENSG00000142606
TTC34	1	complement(2635976..2801717)	0.0539817	-2.30313	-4.93526	0.123099	0.301107	1	ENSG00000215912
ACTRT2	1	3021467..3022903	0.0096	-0.638908	-1.55715	0.723497	0.859528	1	ENSG00000169717
PRDM16	1	3069168..3438621	0.0294506	-3.68457	-12.8578	0.0940779	0.253008	1	ENSG00000142611
AL512383.1	1	3205988..3208664	0.00847	-1.52213	-2.87215	0.392582	0.607737	1	ENSG00000279839
ARHGEF16	1	3454665..3481113	0.00268	1.43434	2.70258	0.316543	0.536117	1	ENSG00000130762
MEGF6	1	complement(3487951..3611508)	0.808893	0.264841	1.2015	0.775642	0.884535	1	ENSG00000162591
TPRG1L	1	3625015..3630127	0.415527	-6.0834	-67.8089	0.00534	0.0406714	1	ENSG00000158109
WRAP73	1	complement(3630767..3652761)	0.486651	0.38761	1.30822	0.759578	0.875949	1	ENSG00000116213
TP73	1	3652516..3736201	0.0515089	-4.07266	-16.8265	0.062483	0.196433	1	ENSG00000078900
CCDC27	1	3746460..3771645	0	NaN	NaN	NaN	NaN	NaN	ENSG00000162592
SMIM1	1	3772655..3775982	0.00904	1.75694	3.37981	0.255496	NaN	1	ENSG00000235169
LRRC47	1	complement(3778559..3796498)	0.289443	-2.11499	-4.33187	0.0977605	0.259429	1	ENSG00000130764
CEP104	1	complement(3812086..3857214)	0.506033	-0.567479	-1.48193	0.546589	0.739516	1	ENSG00000116198
DFFB	1	3857267..3885429	0.511927	-1.40138	-2.64154	0.258408	0.475466	1	ENSG00000169598
C1orf174	1	complement(3889125..3900293)	0.0861784	-0.620924	-1.53786	0.588688	0.772599	1	ENSG00000198912
AJAP1	1	4654609..4792534	0.00702	2.03941	4.11078	0.12622	0.306035	1	ENSG00000196581
NPHP4	1	complement(5862811..5992473)	0.746026	-0.411351	-1.32993	0.714084	0.856335	1	ENSG00000131697
KCNAB2	1	5990927..6101193	6.3465	1.17053	2.25094	0.00508	0.0394382	1	ENSG00000069424
CHD5	1	complement(6101787..6180321)	0.00436	1.30327	2.46787	0.35409	0.572265	1	ENSG00000116254
AL031847.2	1	complement(6159430..6197757)	0.0273381	-0.201775	-1.15011	0.913545	0.960967	1	ENSG00000285629
RPL22	1	complement(6185020..6209389)	3.08234	-0.00659	-1.00458	0.992983	0.995905	1	ENSG00000116251
RNF207	1	6205475..6221299	0.436304	0.463295	1.37869	0.706236	0.850761	1	ENSG00000158286
ICMT	1	complement(6221193..6235972)	0.515323	-4.38714	-20.9247	0.00137	0.0175199	1	ENSG00000116237
HES3	1	6244179..6245578	0.0135905	0.147367	1.10755	0.936295	0.96715	1	ENSG00000173673
GPR153	1	complement(6247353..6261098)	0.045099	-2.00022	-4.00061	0.211867	0.420627	1	ENSG00000158292
ACOT7	1	complement(6264269..6394391)	0.714596	2.49081	5.62093	0.0632971	0.198111	1	ENSG00000097021
HES2	1	complement(6412418..6424670)	0.00912	1.67024	3.18268	0.115228	0.288681	1	ENSG00000069812
ESPN	1	6424776..6461367	0.042643	-0.0864375	-1.06175	0.954154	0.976928	1	ENSG00000187017
TNFRSF25	1	complement(6460786..6466195)	4.67433	0.916842	1.88798	0.280601	0.498983	1	ENSG00000215788
PLEKHG5	1	complement(6466092..6520061)	0.0599363	-3.0209	-8.11671	0.0416531	0.151504	1	ENSG00000171680
NOL9	1	complement(6521347..6554513)	0.865233	-0.0885561	-1.06331	0.919298	0.962722	1	ENSG00000162408
TAS1R1	1	6555307..6579755	0.118396	-0.859213	-1.81405	0.540126	0.733841	1	ENSG00000173662
ZBTB48	1	6579994..6589280	3.39243	3.00281	8.01562	0.0135329	0.0748218	1	ENSG00000204859
KLHL21	1	complement(6590724..6614607)	2.54366	0.331299	1.25815	0.705996	0.850537	1	ENSG00000162413
PHF13	1	6613731..6624030	0.0374433	-0.950168	-1.9321	0.645922	0.814316	1	ENSG00000116273
THAP3	1	6624866..6635586	0.103212	-0.8672	-1.82412	0.566016	0.755391	1	ENSG00000041988
DNAJC11	1	complement(6634168..6701924)	0.736687	0.912618	1.88246	0.377423	0.594784	1	ENSG00000007923
CAMTA1	1	6785454..7769706	0.127895	0.511115	1.42515	0.661532	0.823219	1	ENSG00000171735
VAMP3	1	7771296..7781432	0.988442	-2.53121	-5.78055	0.0233789	0.105081	1	ENSG00000049245
PER3	1	7784320..7845177	0.683981	-1.86118	-3.63305	0.0889026	0.24536	1	ENSG00000049246
UTS2	1	complement(7843083..7853512)	0.0389966	2.20946	4.62503	0.0755337	0.220536	1	ENSG00000049247
TNFRSF9	1	complement(7915871..7943165)	0.023006	0.210126	1.15679	0.86331	0.932797	1	ENSG00000049249
PARK7	1	7954291..7985505	0.573654	-2.87701	-7.34627	0.0336431	0.132716	1	ENSG00000116288
ERRFI1	1	complement(8004404..8026309)	0.189131	-0.594043	-1.50947	0.683037	0.836659	1	ENSG00000116285
SLC45A1	1	8317826..8344167	0.015428	-2.16157	-4.47402	0.282396	0.500852	1	ENSG00000162426
RERE	1	complement(8352397..8848921)	4.28342	0.718421	1.64538	0.16586	0.362628	1	ENSG00000142599
ENO1	1	complement(8861000..8879190)	1.56088	-1.3328	-2.5189	0.174883	0.374032	1	ENSG00000074800
CA6	1	8945867..8975092	0.124399	3.78072	13.7439	0.00208	0.0229085	1	ENSG00000131686
SLC2A7	1	complement(9003300..9026345)	0	NaN	NaN	NaN	NaN	NaN	ENSG00000197241
SLC2A5	1	complement(9035106..9088478)	0.0292966	2.5916	6.02767	0.0529445	0.175894	1	ENSG00000142583
GPR157	1	complement(9100305..9129102)	0.129592	-0.211977	-1.15827	0.875863	0.93892	1	ENSG00000180758
H6PD	1	9234774..9271337	1.32744	-0.992647	-1.98983	0.278756	0.497167	1	ENSG00000049239
SPSB1	1	9292894..9369532	0.164142	-2.50437	-5.67403	0.0696763	0.210351	1	ENSG00000171621
SLC25A33	1	9539465..9585173	0.114685	-1.49323	-2.81518	0.203109	0.409847	1	ENSG00000171612
TMEM201	1	9588911..9614877	0.297125	-2.05766	-4.16312	0.152763	0.344692	1	ENSG00000188807
PIK3CD	1	9651731..9729114	13.2538	1.73937	3.3389	0.00094	0.0137748	1	ENSG00000171608
CLSTN1	1	complement(9728926..9823984)	4.39461	1.15941	2.23366	0.0503204	0.170525	1	ENSG00000171603
AL357140.3	1	complement(9826289..9828271)	1.46166	6.47878	89.1881	8.6e-06	0.00057	0.169133	ENSG00000280113
CTNNBIP1	1	complement(9848276..9910336)	0.159239	0.931747	1.90758	0.454616	0.664535	1	ENSG00000178585
LZIC	1	complement(9922113..9943407)	0.426995	-0.690432	-1.61377	0.572502	0.760613	1	ENSG00000162441
NMNAT1	1	9943428..9985501	0.0480963	-0.0494196	-1.03485	0.966717	0.984479	1	ENSG00000173614
RBP7	1	9997206..10016021	0.0123271	-0.68059	-1.60279	0.702834	0.848558	1	ENSG00000162444
UBE4B	1	10032832..10181239	1.10621	1.31407	2.48642	0.136943	0.322173	1	ENSG00000130939
KIF1B	1	10210805..10381603	0.771324	0.22757	1.17086	0.748557	0.871099	1	ENSG00000054523
PGD	1	10398592..10420511	0.670288	-1.42002	-2.67589	0.273404	0.491757	1	ENSG00000142657
CENPS-CORT	1	10430102..10452153	0.0107343	-1.4897	-2.80831	0.431624	0.642938	1	ENSG00000251503
CENPS	1	10430433..10442808	0.00235	-0.117279	-1.08469	0.949881	NaN	1	ENSG00000175279
CORT	1	10450031..10451998	0	NaN	NaN	NaN	NaN	NaN	ENSG00000241563
DFFA	1	complement(10456522..10472529)	0.443996	-3.45921	-10.9983	0.00274	0.0269658	1	ENSG00000160049
PEX14	1	10472288..10630758	0.1166	0.00791	1.0055	0.994778	0.996867	1	ENSG00000142655
CASZ1	1	complement(10636604..10796650)	1.15505	1.55495	2.93823	0.128352	0.309284	1	ENSG00000130940
C1orf127	1	complement(10946471..10982037)	0.0013	0.380842	1.3021	0.840892	NaN	1	ENSG00000175262
TARDBP	1	11012344..11025739	4.17153	1.16841	2.24764	0.140009	0.326489	1	ENSG00000120948
AL109811.3	1	11012662..11030528	0.096284	-0.577278	-1.49203	0.70274	0.848558	1	ENSG00000277726
MASP2	1	complement(11026523..11047239)	0.256203	-2.30987	-4.95837	0.0803104	0.229635	1	ENSG00000009724
SRM	1	complement(11054584..11060020)	2.04707	4.08437	16.9637	0.00318	0.0295612	1	ENSG00000116649
EXOSC10	1	complement(11066618..11099869)	4.05782	1.03327	2.04665	0.246167	0.461872	1	ENSG00000171824
MTOR	1	complement(11106535..11262551)	3.2841	-0.664389	-1.5849	0.242692	0.45837	1	ENSG00000198793
ANGPTL7	1	11189355..11195981	0.410669	0.960335	1.94576	0.401532	0.614685	1	ENSG00000171819
UBIAD1	1	11273206..11296049	1.57499	2.07889	4.22481	0.115528	0.289183	1	ENSG00000120942
DISP3	1	11479155..11537551	0.124095	4.93741	30.6413	0.000901	0.0134272	1	ENSG00000204624
FBXO2	1	complement(11637018..11655785)	0.0145403	0.419996	1.33792	0.79681	0.894449	1	ENSG00000116661
FBXO44	1	11654375..11663327	1.02835	-1.35277	-2.55401	0.243894	0.459775	1	ENSG00000132879
FBXO6	1	11664200..11674354	0.437584	0.119278	1.08619	0.924266	0.965483	1	ENSG00000116663
MAD2L2	1	complement(11674480..11691650)	0.243021	-0.536664	-1.45061	0.690633	0.84132	1	ENSG00000116670
DRAXIN	1	11691710..11725857	0.0170425	1.62646	3.08754	0.149821	0.340347	1	ENSG00000162490
AGTRAP	1	11736084..11754802	0.99156	1.98563	3.96037	0.137125	0.32252	1	ENSG00000177674
C1orf167	1	11761787..11789585	0.00886	-0.728549	-1.65697	0.705739	0.850496	1	ENSG00000215910
MTHFR	1	complement(11785723..11806455)	0.829162	0.390765	1.31109	0.671442	0.828839	1	ENSG00000177000
CLCN6	1	11806096..11848079	0.680103	-4.10917	-17.2577	0.000203	0.00528	1	ENSG00000011021
NPPA	1	complement(11845709..11848345)	0.104822	-3.04913	-8.27714	0.146672	0.33575	1	ENSG00000175206
NPPB	1	complement(11857464..11858945)	0.0662815	-0.721717	-1.64914	0.713366	0.855931	1	ENSG00000120937
KIAA2013	1	complement(11919591..11926428)	1.08422	-0.0470535	-1.03315	0.962063	0.981761	1	ENSG00000116685
PLOD1	1	11934205..11975538	0.387419	-5.81224	-56.19	0.00645	0.0460556	1	ENSG00000083444
MFN2	1	11980181..12013514	1.41526	0.0298708	1.02092	0.971831	0.98824	1	ENSG00000116688
MIIP	1	12019466..12032045	0.553899	2.82168	7.06986	0.0358432	0.137696	1	ENSG00000116691
TNFRSF8	1	12063303..12144207	0.0366759	-1.60918	-3.05078	0.435365	0.646447	1	ENSG00000120949
TNFRSF1B	1	12166991..12209228	8.13834	0.768552	1.70356	0.184728	0.386103	1	ENSG00000028137
VPS13D	1	12230030..12512047	4.25637	-0.0641327	-1.04546	0.893401	0.949932	1	ENSG00000048707
DHRS3	1	complement(12567910..12618210)	1.12249	2.23775	4.7166	0.0293216	0.121796	1	ENSG00000162496
AADACL4	1	12644547..12667086	0	NaN	NaN	NaN	NaN	NaN	ENSG00000204518
AADACL3	1	12716110..12728760	0	NaN	NaN	NaN	NaN	NaN	ENSG00000188984
C1orf158	1	12746200..12763699	0.0783307	2.68417	6.4271	0.0436529	0.155944	1	ENSG00000157330
PRAMEF12	1	12774841..12777906	0.0454335	1.38889	2.61877	0.387264	0.603321	1	ENSG00000116726
PRAMEF1	1	12791397..12796628	0.0326037	-0.50715	-1.42124	0.750678	0.871853	1	ENSG00000116721
PRAMEF11	1	complement(12824605..12831410)	0	NaN	NaN	NaN	NaN	NaN	ENSG00000239810
HNRNPCL1	1	complement(12847377..12848720)	0.010265	1.10135	2.14555	0.430973	0.642719	1	ENSG00000179172
PRAMEF2	1	12857086..12861909	0.663171	5.21142	37.0505	0.00118	0.0159107	1	ENSG00000120952
PRAMEF4	1	complement(12879212..12886201)	0.00182	-0.0110866	-1.00771	0.995253	NaN	1	ENSG00000243073
PRAMEF10	1	complement(12892896..12898270)	0.0572493	-0.705664	-1.6309	0.730509	0.862847	1	ENSG00000187545
PRAMEF7	1	12916610..12920482	0	NaN	NaN	NaN	NaN	NaN	ENSG00000204510
PRAMEF6	1	complement(12938472..12947580)	0.0238551	-0.0947767	-1.0679	0.945613	0.97187	1	ENSG00000232423
PRAMEF27	1	complement(13049476..13056491)	0.0145189	-1.6535	-3.14595	0.390517	0.606176	1	ENSG00000274764
HNRNPCL3	1	13060869..13062229	0.0134862	-0.972934	-1.96283	0.596996	0.778382	1	ENSG00000277058
PRAMEF25	1	13068677..13077884	0.0140063	-1.74526	-3.35255	0.37016	0.587776	1	ENSG00000229571
HNRNPCL2	1	complement(13115488..13116854)	0	NaN	NaN	NaN	NaN	NaN	ENSG00000275774
PRAMEF26	1	complement(13148905..13155961)	0.00528	1.75694	3.37981	0.255496	NaN	1	ENSG00000280267
HNRNPCL4	1	complement(13163914..13165631)	0.00635	-0.0262942	-1.01839	0.98872	0.994248	1	ENSG00000179412
PRAMEF9	1	13172455..13179464	0.0108892	-1.39441	-2.6288	0.462105	0.671192	1	ENSG00000204505
PRAMEF13	1	complement(13196188..13201409)	0.101921	-0.543443	-1.45745	0.717803	0.858676	1	ENSG00000279169
PRAMEF18	1	complement(13222705..13226106)	0.0154355	3.22369	9.34172	0.0150159	0.0798214	1	ENSG00000279804
PRAMEF5	1	13254212..13263314	0.0107892	-0.23206	-1.17451	0.902962	0.956299	1	ENSG00000270601
PRAMEF8	1	complement(13281035..13285174)	0.00575	-0.024947	-1.01744	0.989275	0.994248	1	ENSG00000182330
PRAMEF33	1	13303539..13308907	0.0557466	0.897234	1.86249	0.567238	0.75641	1	ENSG00000237700
PRAMEF15	1	13315581..13322598	0.00384	-0.638692	-1.55692	0.72359	0.859528	1	ENSG00000204501
PRAMEF14	1	complement(13341892..13347134)	0.00147	-0.11726	-1.08467	0.949889	NaN	1	ENSG00000204481
PRAMEF19	1	complement(13369067..13371900)	0.0071	-0.805739	-1.74804	0.656809	0.820863	1	ENSG00000204480
PRAMEF17	1	13389632..13392629	0	NaN	NaN	NaN	NaN	NaN	ENSG00000204479
PRAMEF20	1	13410450..13421328	0.00192	-0.0110705	-1.0077	0.99526	NaN	1	ENSG00000204478
LRRC38	1	complement(13474973..13514003)	0.00141	-0.117221	-1.08464	0.949905	NaN	1	ENSG00000162494
PDPN	1	13583465..13617957	0.0153946	-2.47343	-5.55363	0.2537	0.470182	1	ENSG00000162493
PRDM2	1	13700198..13825079	5.66649	-0.939088	-1.91732	0.048682	0.167289	1	ENSG00000116731
KAZN	1	13892792..15118043	0.0462154	2.85614	7.24078	0.0404524	0.148978	1	ENSG00000189337
TMEM51	1	15152532..15220478	0.0052	1.85502	3.61756	0.228298	NaN	1	ENSG00000171729
FHAD1	1	15247272..15400283	0.0530858	1.86408	3.64036	0.18048	0.380979	1	ENSG00000142621
EFHD2	1	15409888..15430339	3.29152	-0.258247	-1.19602	0.767576	0.88028	1	ENSG00000142634
CTRC	1	15438442..15449242	0.0176796	0.891718	1.85538	0.404003	0.617011	1	ENSG00000162438
CELA2A	1	15456728..15472091	0	NaN	NaN	NaN	NaN	NaN	ENSG00000142615
CELA2B	1	15465909..15491395	0.00473	0.380835	1.3021	0.840895	NaN	1	ENSG00000215704
CASP9	1	complement(15490832..15526534)	0.443289	-1.18299	-2.27047	0.342653	0.562344	1	ENSG00000132906
DNAJC16	1	15526813..15592379	0.594898	-2.37267	-5.179	0.0256808	0.111923	1	ENSG00000116138
AGMAT	1	complement(15571699..15585051)	0.548157	0.559276	1.47353	0.676386	0.831339	1	ENSG00000116771
DDI2	1	15617458..15669044	0.7494	-1.03865	-2.05431	0.190207	0.393207	1	ENSG00000197312
RSC1A1	1	15659869..15661722	0.256729	-4.53542	-23.1899	0.0304537	0.124859	1	ENSG00000215695
PLEKHM2	1	15684320..15734769	1.08514	-0.697648	-1.62186	0.445086	0.656331	1	ENSG00000116786
SLC25A34	1	15736258..15741392	0.0639212	0.780146	1.7173	0.629075	0.803024	1	ENSG00000162461
TMEM82	1	15742499..15747982	0.0186168	-1.74526	-3.35255	0.370182	0.587776	1	ENSG00000162460
FBLIM1	1	15756607..15786594	0.0210667	1.62814	3.09114	0.1453	0.334053	1	ENSG00000162458
UQCRHL	1	complement(15807169..15809348)	0.0593312	0.422514	1.34026	0.743287	0.868384	1	ENSG00000233954
SPEN	1	15836095..15940456	3.43272	0.529277	1.44321	0.25663	0.47359	1	ENSG00000065526
ZBTB17	1	complement(15941869..15976132)	1.0377	-0.960486	-1.94596	0.396752	0.611316	1	ENSG00000116809
SRARP	1	16004236..16008807	0.00541	-1.01702	-2.02374	0.568403	0.757097	1	ENSG00000183888
HSPB7	1	complement(16014028..16019594)	0.00711	2.09718	4.27872	0.0773913	0.223879	1	ENSG00000173641
CLCNKA	1	16018875..16034050	0	NaN	NaN	NaN	NaN	NaN	ENSG00000186510
CLCNKB	1	16043736..16057308	0	NaN	NaN	NaN	NaN	NaN	ENSG00000184908
FAM131C	1	complement(16057769..16073651)	0	NaN	NaN	NaN	NaN	NaN	ENSG00000185519
EPHA2	1	complement(16124337..16156069)	0.00258	1.89851	3.72829	0.187588	0.389988	1	ENSG00000142627
ARHGEF19	1	complement(16197854..16212652)	0.016437	-1.67506	-3.19334	0.402679	0.615481	1	ENSG00000142632
CPLANE2	1	complement(16231692..16237183)	0.39646	-5.12745	-34.9556	0.0277815	0.117432	1	ENSG00000132881
FBXO42	1	complement(16246840..16352480)	1.68888	0.942977	1.92249	0.29638	0.515218	1	ENSG00000037637
SZRD1	1	16352575..16398145	4.61222	-0.410297	-1.32896	0.586021	0.770902	1	ENSG00000055070
SPATA21	1	complement(16387117..16437424)	0.043841	-0.634992	-1.55293	0.615322	0.792837	1	ENSG00000187144
NECAP2	1	16440721..16460078	1.87404	-2.29326	-4.90163	0.0447399	0.158606	1	ENSG00000157191
NBPF1	1	complement(16562319..16613562)	1.21122	-0.148814	-1.10866	0.863715	0.933076	1	ENSG00000219481
CROCC	1	16740273..16972964	0.729131	0.770351	1.70568	0.491295	0.694177	1	ENSG00000058453
MFAP2	1	complement(16974502..16980632)	0.0668353	3.35712	10.247	0.0111548	0.0663155	1	ENSG00000117122
ATP13A2	1	complement(16985958..17011928)	2.74753	0.0870114	1.06217	0.926487	0.967066	1	ENSG00000159363
SDHB	1	complement(17018722..17054032)	0.787586	-2.22636	-4.67953	0.0567285	0.184102	1	ENSG00000117118
PADI2	1	complement(17066761..17119451)	0.141339	1.76222	3.3922	0.228482	0.441313	1	ENSG00000117115
PADI1	1	17205128..17246007	0	NaN	NaN	NaN	NaN	NaN	ENSG00000142623
PADI3	1	17249098..17284233	0.0181885	-0.832817	-1.78116	0.670739	0.828404	1	ENSG00000142619
PADI4	1	17308195..17364004	0.407544	6.46248	88.1859	7.05e-05	0.00255	1	ENSG00000159339
PADI6	1	17372196..17401699	0.0062	-0.141623	-1.10315	0.939969	0.969267	1	ENSG00000276747
RCC2	1	complement(17406760..17439677)	2.79119	0.712972	1.63918	0.346095	0.565324	1	ENSG00000179051
ARHGEF10L	1	17539698..17697874	0.0541213	-1.90815	-3.75327	0.358681	0.576869	1	ENSG00000074964
ACTL8	1	17755333..17827063	0	NaN	NaN	NaN	NaN	NaN	ENSG00000117148
IGSF21	1	18107798..18378483	0.120304	4.58598	24.0169	0.000678	0.0114586	1	ENSG00000117154
AL365209.1	1	18109389..18115861	0.0609809	-1.33969	-2.53098	0.42993	0.642385	1	ENSG00000280222
KLHDC7A	1	18480982..18486126	0.00453	1.8022	3.48752	0.17029	0.368265	1	ENSG00000179023
PAX7	1	18630846..18748866	0.00166	-0.992075	-1.98904	0.591502	0.774291	1	ENSG00000009709
TAS1R2	1	complement(18839599..18859682)	0.439609	6.48028	89.281	8.58e-05	0.00291	1	ENSG00000179002
ALDH4A1	1	complement(18871430..18902724)	0.00907	2.02161	4.06037	0.137321	0.322822	1	ENSG00000159423
IFFO2	1	complement(18904280..18956676)	1.12035	0.197806	1.14695	0.839231	0.918214	1	ENSG00000169991
UBR4	1	complement(19074510..19210266)	6.80258	0.293171	1.22533	0.466551	0.674641	1	ENSG00000127481
EMC1	1	complement(19215660..19251527)	0.757065	-1.71904	-3.29217	0.0787157	0.22674	1	ENSG00000127463
MRTO4	1	19251805..19260128	0.213293	-3.80736	-14	0.0284851	0.119611	1	ENSG00000053372
AKR7L	1	complement(19265982..19274194)	0.0240847	0.499769	1.41399	0.720508	0.859528	1	ENSG00000211454
AKR7A3	1	complement(19282573..19288770)	0.731862	3.75992	13.5472	0.0101773	0.0623471	1	ENSG00000162482
AKR7A2	1	complement(19303965..19312146)	0.850866	2.26668	4.81213	0.118915	0.294838	1	ENSG00000053371
SLC66A1	1	19312326..19329300	1.07658	0.827825	1.77501	0.42868	0.640955	1	ENSG00000040487
CAPZB	1	complement(19338775..19485539)	9.18325	1.50984	2.84778	0.00217	0.0235067	1	ENSG00000077549
MICOS10	1	19484403..19629821	0.148638	-0.118788	-1.08582	0.919029	0.962722	1	ENSG00000173436
NBL1	1	19596979..19658456	0.187426	-0.783354	-1.72113	0.535259	0.730139	1	ENSG00000158747
MICOS10-NBL1	1	19597067..19656927	0.0948902	-0.53438	-1.44832	0.71457	0.856811	1	ENSG00000270136
HTR6	1	19664875..19680966	0.606348	0.637778	1.55593	0.635557	0.807358	1	ENSG00000158748
TMCO4	1	complement(19682213..19799945)	1.35149	-0.373118	-1.29515	0.727705	0.861334	1	ENSG00000162542
RNF186	1	complement(19814029..19815283)	0	NaN	NaN	NaN	NaN	NaN	ENSG00000178828
OTUD3	1	19882395..19912945	0.613605	-1.02648	-2.03705	0.363871	0.581316	1	ENSG00000169914
PLA2G2E	1	complement(19920009..19923617)	0.104134	-2.70487	-6.51998	0.190992	0.394145	1	ENSG00000188784
PLA2G2A	1	complement(19975431..19980416)	0.0338591	-2.03962	-4.11137	0.325194	0.544472	1	ENSG00000188257
PLA2G5	1	20028179..20091911	0	NaN	NaN	NaN	NaN	NaN	ENSG00000127472
PLA2G2D	1	complement(20111939..20119566)	0.0143965	1.74571	3.3536	0.233315	0.44692	1	ENSG00000117215
PLA2G2F	1	20139323..20150381	0.0843725	-3.71629	-13.1437	0.083517	0.235419	1	ENSG00000158786
PLA2G2C	1	complement(20161253..20177424)	0.00314	-0.603608	-1.51951	0.734827	0.863962	1	ENSG00000187980
UBXN10	1	20186096..20196050	0.0733214	-1.50175	-2.83186	0.48394	0.687963	1	ENSG00000162543
VWA5B1	1	20290919..20354894	0.0100783	0.863415	1.81934	0.484105	0.687994	1	ENSG00000158816
CAMK2N1	1	complement(20482391..20486210)	0.161667	0.528313	1.44224	0.687367	0.839258	1	ENSG00000162545
MUL1	1	complement(20499448..20508151)	0.326086	-5.06738	-33.5301	0.0209428	0.0984675	1	ENSG00000090432
FAM43B	1	20552573..20555020	0	NaN	NaN	NaN	NaN	NaN	ENSG00000183114
CDA	1	20589086..20618903	0	NaN	NaN	NaN	NaN	NaN	ENSG00000158825
PINK1	1	20633458..20651511	1.1599	-0.0819493	-1.05845	0.944314	0.9717	1	ENSG00000158828
DDOST	1	complement(20651767..20661544)	0.864505	-0.211851	-1.15817	0.85116	0.925167	1	ENSG00000244038
KIF17	1	complement(20664014..20718017)	0.0107257	-2.10295	-4.29587	0.290198	0.508053	1	ENSG00000117245
SH2D5	1	complement(20719731..20732837)	0.0229011	-1.4595	-2.75013	0.400245	0.613628	1	ENSG00000189410
HP1BP3	1	complement(20740266..20787323)	2.87103	-0.123157	-1.08912	0.829532	0.911993	1	ENSG00000127483
EIF4G3	1	complement(20806292..21176888)	3.14542	0.929475	1.90458	0.204438	0.411362	1	ENSG00000075151
ECE1	1	complement(21217247..21345572)	2.3637	-1.157	-2.22993	0.14746	0.336587	1	ENSG00000117298
NBPF3	1	21440128..21485005	0.171453	-1.45654	-2.74448	0.227638	0.440574	1	ENSG00000142794
ALPL	1	21509397..21578410	0.00272	0.147406	1.10758	0.936278	0.96715	1	ENSG00000162551
RAP1GAP	1	complement(21596215..21669363)	0.0021	-0.825352	-1.77197	0.640812	0.811027	1	ENSG00000076864
USP48	1	complement(21678298..21783606)	2.9848	-0.27407	-1.20921	0.668209	0.827427	1	ENSG00000090686
LDLRAD2	1	21812265..21825225	0.0932149	-4.54373	-23.3238	0.0374604	0.142105	1	ENSG00000187942
HSPG2	1	complement(21822244..21937310)	0.0976564	3.45106	10.9363	0.0215344	0.0999399	1	ENSG00000142798
CELA3B	1	21977022..21998642	0.109286	3.5047	11.3507	0.0238181	0.106429	1	ENSG00000219073
CELA3A	1	22001657..22012542	0.0225295	-1.56858	-2.96613	0.42631	0.638913	1	ENSG00000142789
CDC42	1	22025511..22101360	3.71839	0.840161	1.79025	0.0935837	0.252592	1	ENSG00000070831
WNT4	1	complement(22117313..22143969)	0.324832	-4.71703	-26.3008	0.00312	0.029213	1	ENSG00000162552
AL591122.1	1	complement(22364630..22366482)	0	NaN	NaN	NaN	NaN	NaN	ENSG00000279625
ZBTB40	1	22428838..22531157	2.2723	-0.832783	-1.78112	0.253078	0.469669	1	ENSG00000184677
EPHA8	1	22563489..22603595	0.00781	-0.470729	-1.38581	0.771322	0.882455	1	ENSG00000070886
C1QA	1	22636628..22639678	0.0026	-0.11726	-1.08467	0.949889	NaN	1	ENSG00000173372
C1QC	1	22643633..22648110	0.00252	-0.0110866	-1.00771	0.995253	NaN	1	ENSG00000159189
C1QB	1	22652762..22661637	0.267689	-4.19594	-18.3275	0.0548018	0.179903	1	ENSG00000173369
EPHB2	1	22710839..22921500	0.0143556	0.554806	1.46897	0.678226	0.832692	1	ENSG00000133216
LACTBL1	1	complement(22953043..22965338)	0	NaN	NaN	NaN	NaN	NaN	ENSG00000215906
TEX46	1	complement(23010834..23015852)	0	NaN	NaN	NaN	NaN	NaN	ENSG00000227868
KDM1A	1	23019443..23083689	1.63609	0.856689	1.81088	0.392799	0.607974	1	ENSG00000004487
LUZP1	1	complement(23084023..23177808)	1.25601	-1.54707	-2.92223	0.0694861	0.210043	1	ENSG00000169641
HTR1D	1	complement(23191895..23194729)	0.00336	-0.825371	-1.77199	0.640804	0.811027	1	ENSG00000179546
HNRNPR	1	complement(23303771..23344336)	1.27514	0.730444	1.65915	0.378124	0.595268	1	ENSG00000125944
ZNF436	1	complement(23359448..23369836)	0.122054	4.41007	21.26	0.00246	0.0253106	1	ENSG00000125945
TCEA3	1	complement(23380909..23424748)	0.228173	-1.88653	-3.69744	0.209331	0.417454	1	ENSG00000204219
ASAP3	1	complement(23428563..23484568)	0.104213	-3.67238	-12.7496	0.0792101	0.227786	1	ENSG00000088280
E2F2	1	complement(23506438..23531233)	1.14643	1.29713	2.45739	0.317704	0.536838	1	ENSG00000007968
ID3	1	complement(23557926..23559501)	0.0514381	0.610186	1.52646	0.6844	0.837221	1	ENSG00000117318
RPL11	1	23691742..23696835	20.2847	-0.256305	-1.19442	0.608366	0.787595	1	ENSG00000142676
ELOA	1	23743155..23762059	0.710703	1.07894	2.11249	0.287384	0.505205	1	ENSG00000011007
PITHD1	1	23778418..23788232	1.06705	-0.205203	-1.15285	0.866969	0.93506	1	ENSG00000057757
LYPLA2	1	23791145..23795539	1.64543	-2.70054	-6.50044	0.0274543	0.116581	1	ENSG00000011009
GALE	1	complement(23795599..23800781)	0.189463	-0.431216	-1.34837	0.76507	0.878692	1	ENSG00000117308
HMGCL	1	complement(23801885..23838620)	0.186271	2.48345	5.59234	0.049666	0.169183	1	ENSG00000117305
FUCA1	1	complement(23845077..23868294)	0.174029	-4.99728	-31.9396	0.0203522	0.0969766	1	ENSG00000179163
CNR2	1	complement(23870515..23913362)	0.235511	0.523542	1.43748	0.673709	0.829857	1	ENSG00000188822
PNRC2	1	23956839..23963462	5.24378	-1.23383	-2.35191	0.10047	0.26387	1	ENSG00000189266
SRSF10	1	complement(23964347..23980927)	1.62084	0.0853258	1.06093	0.917588	0.961827	1	ENSG00000188529
MYOM3	1	complement(24056035..24112135)	0.012851	-1.94518	-3.85087	0.32478	0.544282	1	ENSG00000142661
IL22RA1	1	complement(24119771..24143140)	0.0539699	0.682197	1.60458	0.645088	0.814044	1	ENSG00000142677
IFNLR1	1	complement(24154168..24187959)	0.124473	1.4159	2.66826	0.290333	0.508082	1	ENSG00000185436
GRHL3	1	24319357..24364482	0.0215608	-1.82163	-3.53481	0.32644	0.545228	1	ENSG00000158055
STPG1	1	complement(24356999..24416934)	0.0242071	-2.75123	-6.73291	0.17797	0.377767	1	ENSG00000001460
NIPAL3	1	24415802..24472976	0.974018	1.19526	2.28985	0.14732	0.336519	1	ENSG00000001461
RCAN3	1	24502351..24541040	3.12335	1.15134	2.2212	0.0656915	0.202869	1	ENSG00000117602
NCMAP	1	24556087..24609328	0.0185647	3.25322	9.53488	0.0137057	0.0753539	1	ENSG00000184454
SRRM1	1	24631716..24673281	3.59648	1.13188	2.19144	0.0715059	0.214222	1	ENSG00000133226
CLIC4	1	24745382..24844321	0.143458	3.16517	8.97038	0.0312987	0.126984	1	ENSG00000169504
RUNX3	1	complement(24899511..24965121)	9.6978	0.205365	1.15298	0.687636	0.839366	1	ENSG00000020633
SYF2	1	complement(25222276..25232502)	5.92594	3.31477	9.95051	0.00246	0.0253106	1	ENSG00000117614
RSRP1	1	complement(25242249..25338213)	3.76294	-0.441847	-1.35834	0.562033	0.752571	1	ENSG00000117616
RHD	1	25272393..25330445	0.208436	0.685114	1.60783	0.566476	0.755744	1	ENSG00000187010
TMEM50A	1	25338317..25362361	2.04509	-0.716137	-1.64278	0.434851	0.646233	1	ENSG00000183726
RHCE	1	complement(25362249..25430192)	0.0423593	-2.76453	-6.79525	0.172929	0.371822	1	ENSG00000188672
MACO1	1	25430858..25500209	1.01539	-0.482491	-1.39715	0.626868	0.801438	1	ENSG00000204178
LDLRAP1	1	25543606..25568886	4.81695	-0.569704	-1.48422	0.525116	0.72177	1	ENSG00000157978
MAN1C1	1	25617468..25786207	0.99246	-0.0393164	-1.02763	0.965518	0.983961	1	ENSG00000117643
SELENON	1	25800176..25818221	1.39297	-1.12746	-2.18474	0.278665	0.497104	1	ENSG00000162430
AL020996.2	1	25811470..25823744	0.00949	-0.11726	-1.08467	0.949889	NaN	1	ENSG00000255054
MTFR1L	1	25818640..25832942	0.495068	-0.247328	-1.18701	0.833318	0.914733	1	ENSG00000117640
AUNIP	1	complement(25831913..25859458)	0.00408	1.75694	3.37981	0.255496	NaN	1	ENSG00000127423
PAQR7	1	complement(25861210..25871253)	0.0635103	-1.05897	-2.08344	0.474129	0.680116	1	ENSG00000182749
STMN1	1	complement(25884181..25906991)	1.29006	1.45747	2.74627	0.272817	0.491245	1	ENSG00000117632
PAFAH2	1	complement(25959767..25998117)	4.04675	3.84099	14.3302	0.00222	0.0237981	1	ENSG00000158006
EXTL1	1	26019884..26036464	0.0278332	-1.7289	-3.31474	0.392229	0.607436	1	ENSG00000158008
SLC30A2	1	complement(26037252..26046118)	0.00306	-0.434401	-1.35135	0.809279	0.900569	1	ENSG00000158014
TRIM63	1	complement(26051304..26068436)	0	NaN	NaN	NaN	NaN	NaN	ENSG00000158022
PDIK1L	1	26111165..26125555	0.231343	-5.97133	-62.7406	0.0053	0.0405127	1	ENSG00000175087
FAM110D	1	26159079..26163962	0.00113	-0.11726	-1.08467	0.949889	NaN	1	ENSG00000197245
C1orf232	1	complement(26164161..26168581)	0	NaN	NaN	NaN	NaN	NaN	ENSG00000282872
AL391650.1	1	complement(26169516..26171831)	0.00237	0.380835	1.3021	0.840895	NaN	1	ENSG00000236782
ZNF593	1	26169908..26170873	0.0487024	-1.15029	-2.21959	0.543602	0.736862	1	ENSG00000142684
CNKSR1	1	26177484..26189884	0.644552	1.67277	3.18826	0.243174	0.458951	1	ENSG00000142675
CATSPER4	1	26190561..26202968	0.00997	-0.681027	-1.60328	0.712839	0.855488	1	ENSG00000188782
CEP85	1	26234200..26278808	2.78249	1.32305	2.50195	0.236884	0.451736	1	ENSG00000130695
SH3BGRL3	1	26280086..26281522	20.1169	-1.44008	-2.71336	0.0450906	0.159218	1	ENSG00000142669
UBXN11	1	complement(26281328..26318363)	0.612955	-1.28894	-2.44349	0.259479	0.47636	1	ENSG00000158062
CD52	1	26317958..26320523	11.5586	0.490732	1.40516	0.576965	0.76415	1	ENSG00000169442
CRYBG2	1	complement(26321698..26360080)	0.327325	5.66024	50.5712	7.17e-05	0.00258	1	ENSG00000176092
ZNF683	1	complement(26361634..26374522)	0.814701	-4.53022	-23.1064	0.00105	0.014789	1	ENSG00000176083
LIN28A	1	26410817..26429728	0.0497595	1.25669	2.38947	0.268381	0.486392	1	ENSG00000131914
DHDDS	1	26432282..26471306	1.13196	0.605232	1.52122	0.542196	0.735554	1	ENSG00000117682
HMGN2	1	26472440..26476642	5.1251	0.911407	1.88088	0.284984	0.503709	1	ENSG00000198830
RPS6KA1	1	26529761..26575030	1.48092	-5.32673	-40.1335	1.73e-05	0.00093	0.340707	ENSG00000117676
ARID1A	1	26693236..26782104	7.17534	0.167937	1.12345	0.702346	0.848498	1	ENSG00000117713
PIGV	1	26787054..26800659	0.055968	0.408864	1.32764	0.762032	0.877266	1	ENSG00000060642
ZDHHC18	1	26826688..26857604	2.17355	1.37495	2.59359	0.103407	0.268708	1	ENSG00000204160
SFN	1	26863149..26864456	0.0851617	-2.48907	-5.61416	0.217479	0.4275	1	ENSG00000175793
GPN2	1	complement(26876132..26890283)	0.487996	0.531474	1.44541	0.644536	0.813565	1	ENSG00000142751
GPATCH3	1	complement(26890488..26900467)	0.471884	-3.55268	-11.7344	0.00726	0.0499618	1	ENSG00000198746
NUDC	1	26900238..26946871	0.60367	-2.46394	-5.51722	0.0501046	0.170088	1	ENSG00000090273
NR0B2	1	complement(26911489..26913975)	0	NaN	NaN	NaN	NaN	NaN	ENSG00000131910
KDF1	1	complement(26949562..26960468)	0.0644984	4.14005	17.6311	0.00604	0.0441065	1	ENSG00000175707
TRNP1	1	26993692..27000886	0.00497	1.10132	2.1455	0.430985	0.642719	1	ENSG00000253368
TENT5B	1	complement(27005020..27012850)	0.0121876	-0.515885	-1.42987	0.787149	0.891585	1	ENSG00000158246
SLC9A1	1	complement(27098809..27166981)	1.38399	-2.25076	-4.75933	0.0141779	0.0769525	1	ENSG00000090020
WDTC1	1	27234632..27308636	3.41123	-1.20886	-2.31155	0.144946	0.333721	1	ENSG00000142784
TMEM222	1	27322145..27336400	1.9748	3.11221	8.64709	0.018672	0.0922848	1	ENSG00000186501
SYTL1	1	27342020..27353937	3.92664	-0.666321	-1.58702	0.431002	0.642719	1	ENSG00000142765
MAP3K6	1	complement(27354067..27366961)	0.205425	-6.78785	-110.496	0.00216	0.0234715	1	ENSG00000142733
FCN3	1	complement(27369112..27374824)	0	NaN	NaN	NaN	NaN	NaN	ENSG00000142748
CD164L2	1	complement(27379176..27383333)	0	NaN	NaN	NaN	NaN	NaN	ENSG00000174950
GPR3	1	27392622..27395814	0.0919994	-2.04076	-4.11463	0.184836	0.386244	1	ENSG00000181773
WASF2	1	complement(27404230..27490167)	5.69919	-0.431345	-1.34849	0.454056	0.664022	1	ENSG00000158195
AHDC1	1	complement(27534035..27604431)	0.867829	-3.78579	-13.7923	0.00113	0.015507	1	ENSG00000126705
FGR	1	complement(27612064..27635185)	2.00063	-0.0562776	-1.03978	0.96419	0.983091	1	ENSG00000000938
IFI6	1	complement(27666064..27672198)	0.281572	-3.59252	-12.063	0.0888399	0.24528	1	ENSG00000126709
FAM76A	1	27725979..27763122	0.509697	-2.67201	-6.37316	0.0267213	0.114548	1	ENSG00000009780
STX12	1	27773219..27824443	0.26603	-1.10444	-2.15015	0.350388	0.569317	1	ENSG00000117758
PPP1R8	1	27830782..27851676	0.706407	-3.39055	-10.4872	0.0074	0.0507036	1	ENSG00000117751
THEMIS2	1	27872543..27886685	1.51277	1.25795	2.39155	0.217709	0.427819	1	ENSG00000130775
RPA2	1	complement(27891524..27914746)	0.29848	0.15183	1.11098	0.916101	0.961397	1	ENSG00000117748
SMPDL3B	1	27935000..27959157	0.0162287	-1.31327	-2.48504	0.497021	0.69911	1	ENSG00000130768
XKR8	1	27959973..27968093	0.214841	-5.53318	-46.3076	0.0088	0.0570333	1	ENSG00000158156
EYA3	1	complement(27970344..28088637)	0.518346	-1.20425	-2.30417	0.21933	0.429811	1	ENSG00000158161
PTAFR	1	complement(28147166..28193936)	0.152609	-1.16079	-2.2358	0.397372	0.611778	1	ENSG00000169403
DNAJC8	1	complement(28199456..28233029)	1.05049	-0.970181	-1.95909	0.378517	0.595427	1	ENSG00000126698
ATP5IF1	1	28236109..28246906	13.6727	4.39744	21.0747	1.75e-06	0.000184	0.0344135	ENSG00000130770
SESN2	1	28259518..28282491	1.64226	-2.24283	-4.73324	0.0248758	0.109514	1	ENSG00000130766
MED18	1	28329002..28335965	0.0441042	2.29468	4.90644	0.0523603	0.174929	1	ENSG00000130772
PHACTR4	1	28369582..28500364	2.46711	1.82664	3.54711	0.0252403	0.110678	1	ENSG00000204138
RCC1	1	28505943..28539300	1.75133	2.23507	4.70785	0.0522613	0.174714	1	ENSG00000180198
AL513497.1	1	28544460..28546542	0.171676	4.99388	31.8645	2.44e-05	0.00117	0.479016	ENSG00000279443
TRNAU1AP	1	28553085..28578545	1.52983	1.98216	3.95084	0.0745207	0.218868	1	ENSG00000180098
TAF12	1	complement(28589323..28643085)	0.418297	-3.53809	-11.6164	0.0260907	0.113088	1	ENSG00000120656
RAB42	1	28592200..28595443	0.0328639	1.07412	2.10543	0.463103	0.671848	1	ENSG00000188060
GMEB1	1	28668732..28719353	0.49744	-1.0349	-2.04896	0.284496	0.502986	1	ENSG00000162419
YTHDF2	1	28736621..28769775	1.88651	-1.63659	-3.10929	0.105397	0.272175	1	ENSG00000198492
OPRD1	1	28812142..28871267	0.0456684	1.39496	2.62982	0.286632	0.504747	1	ENSG00000116329
EPB41	1	28887091..29120046	4.87112	0.0255668	1.01788	0.957785	0.979118	1	ENSG00000159023
TMEM200B	1	complement(29119429..29123903)	0.120991	-2.63497	-6.21163	0.0870082	0.242008	1	ENSG00000253304
SRSF4	1	complement(29147743..29181900)	2.84026	-1.31807	-2.49333	0.104193	0.270124	1	ENSG00000116350
MECR	1	complement(29192657..29230942)	0.100349	-4.06376	-16.723	0.0448539	0.158794	1	ENSG00000116353
PTPRU	1	29236516..29326813	0.00903	3.89531	14.8801	0.00523	0.0401568	1	ENSG00000060656
MATN1	1	complement(30711277..30723585)	0.0678548	0.114334	1.08248	0.932829	0.96715	1	ENSG00000162510
LAPTM5	1	complement(30732469..30757774)	23.0528	0.11423	1.0824	0.810452	0.901242	1	ENSG00000162511
SDC3	1	complement(30869466..30908758)	0.00288	-0.159368	-1.1168	0.932823	0.96715	1	ENSG00000162512
PUM1	1	complement(30931506..31065991)	3.78479	-1.27814	-2.42527	0.0354556	0.13684	1	ENSG00000134644
NKAIN1	1	complement(31179745..31239887)	0.00123	0.380845	1.3021	0.840891	NaN	1	ENSG00000084628
SNRNP40	1	complement(31259568..31296788)	0.837462	0.622084	1.5391	0.55438	0.745776	1	ENSG00000060688
ZCCHC17	1	31296982..31364953	0.696746	-1.19064	-2.28253	0.326562	0.545328	1	ENSG00000121766
FABP3	1	complement(31365253..31376850)	0.0934951	0.553005	1.46714	0.694142	0.843549	1	ENSG00000121769
SERINC2	1	31409565..31434680	0.0507857	0.565455	1.47985	0.753036	0.872982	1	ENSG00000168528
TINAGL1	1	31576485..31587686	0.0248527	-0.141618	-1.10314	0.922785	0.964732	1	ENSG00000142910
HCRTR1	1	31617686..31632518	0.178211	-1.25235	-2.38228	0.346164	0.565324	1	ENSG00000121764
PEF1	1	complement(31629866..31644896)	2.95101	-2.42054	-5.35372	0.018746	0.0924657	1	ENSG00000162517
COL16A1	1	complement(31652263..31704319)	0.00112	-0.286767	-1.2199	0.875321	0.938716	1	ENSG00000084636
ADGRB2	1	complement(31727117..31764893)	0.735432	9.36067	657.417	4.09e-11	4.59e-08	8.04e-07	ENSG00000121753
SPOCD1	1	complement(31790422..31816051)	0.0114987	-1.25791	-2.39149	0.512425	0.712328	1	ENSG00000134668
PTP4A2	1	complement(31906421..31944856)	3.16879	-0.741862	-1.67233	0.317796	0.536898	1	ENSG00000184007
KHDRBS1	1	32013868..32060850	2.52111	-2.80697	-6.99815	0.00263	0.0263964	1	ENSG00000121774
TMEM39B	1	32072031..32102866	0.240977	-1.78672	-3.4503	0.16395	0.360019	1	ENSG00000121775
KPNA6	1	32108056..32176563	2.77018	-0.41987	-1.33781	0.524076	0.720808	1	ENSG00000025800
TXLNA	1	32179675..32198285	1.46306	-1.04772	-2.06726	0.248826	0.465352	1	ENSG00000084652
CCDC28B	1	32200386..32205387	0.706998	-0.116261	-1.08392	0.917211	0.961629	1	ENSG00000160050
IQCC	1	32205661..32208687	0.648394	-0.0292014	-1.02045	0.981175	0.992247	1	ENSG00000160051
DCDC2B	1	32209094..32216196	0.24824	-1.48254	-2.7944	0.282245	0.500852	1	ENSG00000222046
TMEM234	1	complement(32214472..32222359)	0.88089	-0.871398	-1.82943	0.488442	0.691766	1	ENSG00000160055
EIF3I	1	32221928..32231604	1.93213	-3.07476	-8.42547	0.00327	0.0300502	1	ENSG00000084623
FAM167B	1	32247222..32248856	0.113566	-0.862733	-1.81848	0.673565	0.829857	1	ENSG00000183615
LCK	1	32251239..32286165	10.6987	1.12309	2.17813	0.0924837	0.251091	1	ENSG00000182866
HDAC1	1	32292083..32333635	1.78202	0.128181	1.09291	0.891243	0.948984	1	ENSG00000116478
MARCKSL1	1	complement(32333839..32336233)	4.13557	2.2574	4.78129	0.0490602	0.16804	1	ENSG00000175130
TSSK3	1	32351521..32364312	3.6661	-5.98225	-63.2173	1.3e-06	0.00015	0.0255915	ENSG00000162526
FAM229A	1	complement(32361270..32364278)	0.148167	1.2307	2.3468	0.376071	0.593628	1	ENSG00000225828
BSDC1	1	complement(32365103..32394731)	5.3142	-1.3713	-2.58704	0.0485937	0.167133	1	ENSG00000160058
AL033529.1	1	32465057..32600792	0	NaN	NaN	NaN	NaN	NaN	ENSG00000254553
ZBTB8B	1	32465072..32496686	0.0135249	-0.0235501	-1.01646	0.983387	0.993416	1	ENSG00000273274
ZBTB8A	1	32539427..32605941	0.054164	1.624	3.08228	0.126806	0.306988	1	ENSG00000160062
ZBTB8OS	1	complement(32600172..32650903)	0.397834	-3.96468	-15.613	0.00542	0.0410149	1	ENSG00000176261
RBBP4	1	32651142..32686211	2.22982	1.70597	3.26248	0.0134923	0.0746969	1	ENSG00000162521
SYNC	1	complement(32679906..32703596)	0.512658	-1.93899	-3.83438	0.189551	0.392402	1	ENSG00000162520
KIAA1522	1	32741830..32774970	0.0529115	-2.75435	-6.74749	0.202511	0.409116	1	ENSG00000162522
YARS1	1	complement(32775237..32818153)	1.88929	-0.0457237	-1.0322	0.962585	0.982101	1	ENSG00000134684
S100PBP	1	32816767..32858875	1.29409	-1.23089	-2.34712	0.156945	0.350738	1	ENSG00000116497
FNDC5	1	complement(32862268..32872482)	0.00154	0.380835	1.3021	0.840895	NaN	1	ENSG00000160097
HPCA	1	32885994..32898441	0	NaN	NaN	NaN	NaN	NaN	ENSG00000121905
TMEM54	1	complement(32894594..32901438)	0	NaN	NaN	NaN	NaN	NaN	ENSG00000121900
RNF19B	1	complement(32936445..32964685)	0.738845	-3.48849	-11.2238	0.00222	0.02384	1	ENSG00000116514
AL031602.1	1	32973553..32974463	0.0405598	-0.948689	-1.93012	0.502562	0.703896	1	ENSG00000278966
AK2	1	complement(33007940..33080996)	0.818902	-0.36355	-1.28659	0.700159	0.847758	1	ENSG00000004455
AZIN2	1	33081104..33123492	0.149523	1.64928	3.13677	0.192689	0.396661	1	ENSG00000142920
AL662907.1	1	complement(33141871..33143230)	1.33815	-3.98065	-15.7868	0.00522	0.0400996	1	ENSG00000278997
TRIM62	1	complement(33145399..33182059)	1.89913	-0.176639	-1.13025	0.846163	0.922936	1	ENSG00000116525
AL662907.2	1	33162851..33166298	0.941619	-2.2057	-4.61299	0.0345417	0.13473	1	ENSG00000279179
ZNF362	1	33256492..33300719	0.445777	-0.156155	-1.11431	0.89509	0.951198	1	ENSG00000160094
A3GALT2	1	complement(33306766..33321098)	0	NaN	NaN	NaN	NaN	NaN	ENSG00000184389
PHC2	1	complement(33323623..33431052)	0.465665	-0.834556	-1.78331	0.494085	0.696316	1	ENSG00000134686
ZSCAN20	1	33472645..33496507	0.0606336	3.91273	15.0608	0.00444	0.0363738	1	ENSG00000121903
CSMD2	1	complement(33513999..34165842)	0.0289529	3.76285	13.5747	0.00699	0.0486839	1	ENSG00000121904
HMGB4	1	33860475..33864791	0.0353695	-3.07624	-8.43412	0.163154	0.358974	1	ENSG00000176256
C1orf94	1	34166883..34219131	0.0438106	2.18704	4.55369	0.160871	0.355836	1	ENSG00000142698
SMIM12	1	complement(34712737..34859755)	0.82566	-3.54776	-11.6945	0.000298	0.00679	1	ENSG00000163866
GJB5	1	34755047..34758512	0.0321369	-0.612138	-1.52852	0.755225	0.874151	1	ENSG00000189280
GJB4	1	34759740..34762327	0	NaN	NaN	NaN	NaN	NaN	ENSG00000189433
GJB3	1	34781214..34786369	0.00155	0.38085	1.30211	0.840889	NaN	1	ENSG00000188910
GJA4	1	34792999..34795747	0	NaN	NaN	NaN	NaN	NaN	ENSG00000187513
DLGAP3	1	complement(34865436..34929650)	0.00814	3.22369	9.34172	0.0150359	0.0799055	1	ENSG00000116544
AC114490.3	1	complement(34974356..34985313)	0.300388	-1.63064	-3.0965	0.197934	0.40337	1	ENSG00000284773
AC114490.2	1	complement(34981533..35031741)	0.309069	-1.37813	-2.59931	0.306499	0.525534	1	ENSG00000271741
TMEM35B	1	complement(34981535..34985353)	0.165706	1.32474	2.50487	0.328558	0.547366	1	ENSG00000243749
ZMYM6	1	complement(34986165..35031945)	0.401758	-1.70338	-3.25662	0.086404	0.240783	1	ENSG00000163867
ZMYM1	1	35032172..35115859	0.282955	-1.62906	-3.09311	0.154842	0.347902	1	ENSG00000197056
SFPQ	1	complement(35176378..35193145)	9.57311	0.094562	1.06774	0.859904	0.930855	1	ENSG00000116560
ZMYM4	1	35268709..35422058	0.762143	0.0585048	1.04139	0.944235	0.971672	1	ENSG00000146463
KIAA0319L	1	complement(35433492..35557950)	2.41756	1.09801	2.14059	0.160453	0.355605	1	ENSG00000142687
NCDN	1	35557473..35567274	1.64924	0.321504	1.24963	0.717301	0.85836	1	ENSG00000020129
TFAP2E	1	35573314..35595328	0.2289	-0.40783	-1.32669	0.758163	0.875448	1	ENSG00000116819
PSMB2	1	complement(35599541..35641526)	4.92169	2.2235	4.67027	0.00393	0.0336911	1	ENSG00000126067
C1orf216	1	complement(35713877..35718894)	0.415166	-0.939294	-1.91759	0.521991	0.7201	1	ENSG00000142686
CLSPN	1	complement(35720218..35769978)	0.267166	2.11128	4.32073	0.121113	0.297967	1	ENSG00000092853
AGO4	1	35808016..35857890	1.13044	-0.104646	-1.07523	0.906883	0.958236	1	ENSG00000134698
AGO1	1	35869808..35930532	1.43008	-1.01835	-2.0256	0.119337	0.295386	1	ENSG00000092847
AGO3	1	35930718..36072500	0.823966	0.435478	1.35236	0.551184	0.74351	1	ENSG00000126070
TEKT2	1	36084094..36088275	0.0270907	-0.553639	-1.46778	0.779458	0.886805	1	ENSG00000092850
ADPRS	1	36088892..36093932	0.845459	0.744404	1.67528	0.619158	0.795525	1	ENSG00000116863
COL8A2	1	complement(36095239..36125222)	0.390645	2.25953	4.78837	0.145773	0.33454	1	ENSG00000171812
TRAPPC3	1	complement(36136570..36156053)	0.395519	-5.34057	-40.5202	0.00894	0.0575122	1	ENSG00000054116
MAP7D1	1	36155579..36180849	1.56627	0.512825	1.42684	0.575911	0.76323	1	ENSG00000116871
THRAP3	1	36224432..36305357	2.78898	-0.597308	-1.51289	0.437747	0.648921	1	ENSG00000054118
SH3D21	1	36306368..36329340	0.0541334	-4.74625	-26.8389	0.021261	0.099305	1	ENSG00000214193
EVA1B	1	complement(36322031..36324154)	0.0129176	-0.989404	-1.98537	0.580284	0.766153	1	ENSG00000142694
STK40	1	complement(36339624..36385924)	0.739038	-3.4761	-11.1278	0.00156	0.0189209	1	ENSG00000196182
LSM10	1	complement(36391238..36397908)	0.370193	0.826616	1.77352	0.561069	0.751913	1	ENSG00000181817
OSCP1	1	complement(36415827..36450451)	0	NaN	NaN	NaN	NaN	NaN	ENSG00000116885
MRPS15	1	complement(36455718..36464384)	0.628528	-0.387255	-1.3079	0.780327	0.887116	1	ENSG00000116898
CSF3R	1	complement(36466043..36483278)	0.360001	1.2611	2.39678	0.417035	0.630657	1	ENSG00000119535
GRIK3	1	complement(36795527..37034515)	0.0468486	-3.48986	-11.2345	0.0535303	0.177249	1	ENSG00000163873
ZC3H12A	1	37474580..37484377	5.04657	1.00011	2.00015	0.200626	0.406867	1	ENSG00000163874
MEAF6	1	complement(37492575..37514774)	0.502312	0.724111	1.65188	0.562975	0.753409	1	ENSG00000163875
SNIP1	1	complement(37534449..37554293)	0.79246	0.278017	1.21253	0.789121	0.892039	1	ENSG00000163877
DNALI1	1	37556919..37566857	0.0119684	-1.95783	-3.88478	0.341091	0.561108	1	ENSG00000163879
GNL2	1	complement(37566816..37595937)	1.24897	-1.61057	-3.05372	0.0959591	0.25626	1	ENSG00000134697
RSPO1	1	complement(37611350..37634892)	0.0146045	2.33319	5.03917	0.0444107	0.158005	1	ENSG00000169218
C1orf109	1	complement(37681570..37692249)	0.105695	-3.23318	-9.40341	0.0645532	0.200628	1	ENSG00000116922
CDCA8	1	37692481..37709719	0.17691	-4.29423	-19.6197	0.0479339	0.165673	1	ENSG00000134690
EPHA10	1	complement(37713880..37765133)	0.0079	-0.528837	-1.44277	0.677656	0.832257	1	ENSG00000183317
MANEAL	1	37793802..37801137	0.391339	-1.11571	-2.16702	0.469341	0.676578	1	ENSG00000185090
YRDC	1	complement(37802945..37808208)	1.62513	4.46653	22.1085	0.00166	0.019731	1	ENSG00000196449
C1orf122	1	37806979..37809454	0.0816591	-4.09308	-17.0663	0.054822	0.179903	1	ENSG00000197982
MTF1	1	complement(37809574..37859592)	1.08309	1.887	3.69865	0.0747189	0.219196	1	ENSG00000188786
INPP5B	1	complement(37860697..37947057)	0.997153	1.28547	2.43762	0.0794349	0.228191	1	ENSG00000204084
SF3A3	1	complement(37956975..37990075)	0.761395	-3.33564	-10.0955	0.00119	0.0159652	1	ENSG00000183431
FHL3	1	complement(37996770..38005606)	0.20297	1.58217	2.9942	0.328987	0.547756	1	ENSG00000183386
UTP11	1	38009258..38024820	0.247142	-0.478342	-1.39314	0.702395	0.848498	1	ENSG00000183520
POU3F1	1	complement(38043829..38046793)	0	NaN	NaN	NaN	NaN	NaN	ENSG00000185668
RRAGC	1	complement(38838198..38859772)	0.394546	-6.24539	-75.8666	0.00339	0.0307399	1	ENSG00000116954
MYCBP	1	complement(38862493..38873368)	0.540969	-1.19116	-2.28337	0.404708	0.617791	1	ENSG00000214114
AL139260.3	1	complement(38864501..38881617)	0.171861	-4.45253	-21.895	0.0444474	0.158005	1	ENSG00000274944
GJA9	1	complement(38874069..38881587)	0.095272	-2.33964	-5.06178	0.156986	0.350738	1	ENSG00000131233
RHBDL2	1	complement(38885807..38941830)	0.0336484	1.47673	2.78317	0.202735	0.409439	1	ENSG00000158315
AKIRIN1	1	38991276..39006059	2.37586	-0.323337	-1.25122	0.737286	0.865308	1	ENSG00000174574
NDUFS5	1	39026318..39034636	2.45054	-2.18746	-4.55501	0.102807	0.267708	1	ENSG00000168653
MACF1	1	39081316..39487177	9.22603	0.814169	1.75829	0.0414602	0.151297	1	ENSG00000127603
BMP8A	1	39491636..39529869	0.716685	-1.8107	-3.50812	0.110243	0.280627	1	ENSG00000183682
PABPC4	1	complement(39560816..39576790)	1.50566	0.626058	1.54334	0.461725	0.670907	1	ENSG00000090621
HEYL	1	complement(39623435..39639643)	0.0856294	5.36662	41.2585	0.000535	0.00982	1	ENSG00000163909
NT5C1A	1	complement(39659121..39672038)	0	NaN	NaN	NaN	NaN	NaN	ENSG00000116981
HPCAL4	1	complement(39678648..39691485)	0.315669	0.434519	1.35146	0.742929	0.868183	1	ENSG00000116983
PPIE	1	39692182..39763914	0.573348	-0.956088	-1.94004	0.32492	0.544374	1	ENSG00000084072
BMP8B	1	complement(39757182..39788865)	0.0504253	0.84319	1.79401	0.52864	0.724721	1	ENSG00000116985
OXCT2	1	complement(39769523..39771348)	0.114624	-2.8461	-7.19054	0.166861	0.364023	1	ENSG00000198754
TRIT1	1	complement(39838110..39883511)	0.394503	0.124313	1.08999	0.90807	0.958641	1	ENSG00000043514
MYCL	1	complement(39895426..39902256)	0.00938	-0.556077	-1.47027	0.779581	0.886805	1	ENSG00000116990
MFSD2A	1	39955112..39969968	0.0334593	-1.03078	-2.04313	0.537962	0.732398	1	ENSG00000168389
CAP1	1	40040233..40072649	2.70525	0.472819	1.38782	0.599633	0.780184	1	ENSG00000131236
PPT1	1	complement(40071461..40097727)	6.86077	2.99578	7.97666	0.00462	0.0371865	1	ENSG00000131238
RLF	1	40161387..40240921	2.97531	-2.56196	-5.90508	0.00047	0.00905	1	ENSG00000117000
TMCO2	1	40245947..40251684	0.0485788	-1.85838	-3.62601	0.341963	0.561935	1	ENSG00000188800
ZMPSTE24	1	40258236..40294180	0.517075	-4.06737	-16.7649	0.000746	0.0121004	1	ENSG00000084073
COL9A2	1	complement(40300489..40317813)	0.0643594	1.80951	3.50523	0.283776	0.502287	1	ENSG00000049089
SMAP2	1	40344850..40423326	9.93392	-0.338076	-1.26407	0.556871	0.748019	1	ENSG00000084070
ZFP69B	1	40450102..40463718	0.426134	-6.70975	-104.673	0.00338	0.0307103	1	ENSG00000187801
AL603839.4	1	40473055..40474059	0	NaN	NaN	NaN	NaN	NaN	ENSG00000279667
ZFP69	1	40477290..40496343	0.358766	4.15109	17.7666	0.00433	0.0357852	1	ENSG00000187815
EXO5	1	40508741..40516556	0.773557	0.325409	1.25302	0.814863	0.903789	1	ENSG00000164002
ZNF684	1	40531573..40548167	0.244609	-6.03987	-65.7934	0.00721	0.0497511	1	ENSG00000117010
RIMS3	1	complement(40620680..40665682)	0.0823239	-5.09013	-34.0629	0.0190157	0.0933376	1	ENSG00000117016
NFYC	1	40691648..40771603	0.956312	-0.141736	-1.10323	0.883037	0.943601	1	ENSG00000066136
KCNQ4	1	40783787..40840452	0.0122588	-0.871505	-1.82957	0.658891	0.821312	1	ENSG00000117013
CITED4	1	complement(40861054..40862363)	0.116827	-4.10668	-17.228	0.0527468	0.175568	1	ENSG00000179862
CTPS1	1	40979688..41012565	1.76874	-2.43266	-5.39889	0.00296	0.028315	1	ENSG00000171793
SLFNL1	1	complement(41015597..41023237)	1.75224	1.31955	2.49588	0.190895	0.394074	1	ENSG00000171790
SCMH1	1	complement(41027200..41242154)	1.67346	-1.06867	-2.09749	0.218048	0.428354	1	ENSG00000010803
FOXO6	1	41361922..41383590	0	NaN	NaN	NaN	NaN	NaN	ENSG00000204060
EDN2	1	complement(41478775..41484683)	0.149319	-0.744579	-1.67549	0.723872	0.859596	1	ENSG00000127129
HIVEP3	1	complement(41506365..42035925)	2.43677	1.1742	2.25667	0.0348601	0.135418	1	ENSG00000127124
AC119676.1	1	complement(41585306..41628816)	0	NaN	NaN	NaN	NaN	NaN	ENSG00000284895
GUCA2B	1	42153410..42155820	0.0264116	2.47796	5.57109	0.0732162	0.216484	1	ENSG00000044012
GUCA2A	1	complement(42162690..42164745)	0.0112346	-0.475082	-1.39	0.792291	0.892039	1	ENSG00000197273
FOXJ3	1	complement(42176539..42335877)	4.2013	-0.0608655	-1.04309	0.912928	0.960593	1	ENSG00000198815
RIMKLA	1	42380792..42424232	0.0537996	4.35162	20.4159	0.00291	0.0281023	1	ENSG00000177181
ZMYND12	1	complement(42430329..42456253)	0	NaN	NaN	NaN	NaN	NaN	ENSG00000066185
PPCS	1	42456117..42473385	0.947822	-2.44369	-5.44033	0.0472292	0.163958	1	ENSG00000127125
CCDC30	1	42463221..42657190	0.233345	2.42593	5.37374	0.04022	0.148388	1	ENSG00000186409
PPIH	1	42658423..42676758	0.110485	-4.00952	-16.1059	0.0483933	0.166736	1	ENSG00000171960
YBX1	1	42682418..42703805	10.529	2.76121	6.77965	8.36e-05	0.0029	1	ENSG00000065978
CLDN19	1	complement(42733093..42740254)	0.020468	0.630626	1.54824	0.659725	0.821943	1	ENSG00000164007
P3H1	1	complement(42746335..42767084)	0.292087	0.00046	1.00032	0.99971	0.999775	1	ENSG00000117385
C1orf50	1	42767249..42779491	0.271384	-0.0792695	-1.05648	0.950183	0.974639	1	ENSG00000164008
AC098484.3	1	42767292..42794493	0.774781	4.55319	23.4772	0.00102	0.0144864	1	ENSG00000283580
TMEM269	1	42785007..42816619	0.0687718	-3.18118	-9.07046	0.073616	0.217364	1	ENSG00000274386
SVBP	1	complement(42807052..42817397)	0.284885	-4.33677	-20.2068	0.0541331	0.178505	1	ENSG00000177868
ERMAP	1	42817122..42844991	0.433473	-3.91236	-15.057	0.0170023	0.0866176	1	ENSG00000164010
ZNF691	1	42846573..42852477	3.06222	6.68769	103.085	3.18e-06	0.000285	0.0626031	ENSG00000164011
SLC2A1	1	complement(42925375..42958868)	1.49607	-1.17037	-2.25069	0.245008	0.46092	1	ENSG00000117394
FAM183A	1	43145153..43156396	0.11315	-2.77649	-6.85182	0.18314	0.384383	1	ENSG00000186973
EBNA1BP2	1	complement(43164175..43270936)	2.72562	3.90426	14.9727	0.00522	0.0400951	1	ENSG00000117395
CFAP57	1	43172149..43254358	0.0703244	3.54146	11.6435	0.00987	0.0610419	1	ENSG00000243710
TMEM125	1	43269983..43274002	0	NaN	NaN	NaN	NaN	NaN	ENSG00000179178
C1orf210	1	complement(43281877..43285617)	0.0283861	-1.22624	-2.33956	0.522399	0.720251	1	ENSG00000253313
TIE1	1	43300982..43323108	0.0102084	2.31577	4.97869	0.116607	0.291008	1	ENSG00000066056
MPL	1	43337818..43354466	0.011711	-0.0330697	-1.02319	0.982626	0.992978	1	ENSG00000117400
CDC20	1	43358981..43363203	0.0122793	-0.73266	-1.6617	0.700729	0.847791	1	ENSG00000117399
ELOVL1	1	complement(43363398..43368074)	2.0634	0.167585	1.12318	0.882941	0.943601	1	ENSG00000066322
MED8	1	complement(43383917..43389808)	1.45172	4.16662	17.9588	0.00108	0.0149967	1	ENSG00000159479
SZT2	1	43389882..43454247	3.66631	-0.111032	-1.08	0.837209	0.917211	1	ENSG00000198198
HYI	1	complement(43451003..43453989)	0.184126	-1.88633	-3.69694	0.192385	0.396207	1	ENSG00000178922
PTPRF	1	43525187..43623666	0.304257	6.69506	103.613	0.000138	0.004	1	ENSG00000142949
KDM4A	1	43650149..43705518	1.26455	1.03418	2.04795	0.232791	0.446384	1	ENSG00000066135
AL451062.4	1	43650149..43931014	0.133817	-4.53567	-23.1939	0.04264	0.153975	1	ENSG00000284989
ST3GAL3	1	43705824..43931165	0.691137	0.761292	1.69501	0.360142	0.578294	1	ENSG00000126091
ARTN	1	43933320..43937240	0.0037	1.10132	2.1455	0.430985	0.642719	1	ENSG00000117407
IPO13	1	43946950..43968022	0.705665	3.86285	14.5491	0.00174	0.0204031	1	ENSG00000117408
DPH2	1	43970000..43973369	0.340765	-0.231143	-1.17376	0.876351	0.939227	1	ENSG00000132768
ATP6V0B	1	43974487..43978295	0.596648	-1.68719	-3.22029	0.202656	0.409365	1	ENSG00000117410
B4GALT2	1	43978943..43991170	0.0348132	-2.01611	-4.04491	0.256285	0.473228	1	ENSG00000117411
CCDC24	1	43991359..43996528	0.22437	-0.00643	-1.00447	0.996456	0.997948	1	ENSG00000159214
SLC6A9	1	complement(43991500..44031467)	0.00539	-0.46253	-1.37796	0.806798	0.899441	1	ENSG00000196517
KLF17	1	44118821..44135140	0.00678	-0.715916	-1.64253	0.706712	0.850916	1	ENSG00000171872
KLF18	1	complement(44137821..44141631)	0.00214	-0.63867	-1.55689	0.723599	0.859528	1	ENSG00000283039
DMAP1	1	44213455..44220681	1.57621	-0.465092	-1.38041	0.69087	0.841368	1	ENSG00000178028
ERI3	1	complement(44221070..44355260)	3.81406	4.33662	20.2046	0.000156	0.00437	1	ENSG00000117419
RNF220	1	44405194..44651724	1.31072	0.505345	1.41946	0.66113	0.823082	1	ENSG00000187147
TMEM53	1	complement(44635238..44674481)	0.42367	-1.89422	-3.7172	0.163728	0.35982	1	ENSG00000126106
ARMH1	1	44674692..44725591	0.255377	-1.66156	-3.16358	0.228414	0.441254	1	ENSG00000198520
KIF2C	1	44739818..44767767	0.0413917	0.295706	1.22749	0.850145	0.924554	1	ENSG00000142945
RPS8	1	44775251..44778779	25.2149	0.755299	1.68798	0.236695	0.451466	1	ENSG00000142937
BEST4	1	complement(44783585..44788170)	0.0862774	-3.99294	-15.9219	0.0722765	0.215677	1	ENSG00000142959
PLK3	1	44800377..44805990	4.64118	0.629878	1.54743	0.403502	0.616492	1	ENSG00000173846
TCTEX1D4	1	complement(44805913..44806675)	5.72347	1.46871	2.76774	0.229734	0.442781	1	ENSG00000188396
BTBD19	1	44808482..44815585	2.0452	0.0262178	1.01834	0.976721	0.991261	1	ENSG00000222009
PTCH2	1	complement(44819844..44843253)	0.109742	-0.70347	-1.62842	0.571091	0.759161	1	ENSG00000117425
EIF2B3	1	complement(44850522..44986722)	0.508818	1.41167	2.66044	0.255495	0.472255	1	ENSG00000070785
HECTD3	1	complement(45002540..45011324)	1.01958	-3.15643	-8.91623	0.00224	0.0239452	1	ENSG00000126107
UROD	1	45010950..45015575	1.1274	3.09403	8.53875	0.0207049	0.0978792	1	ENSG00000126088
ZSWIM5	1	complement(45016399..45306209)	0.609023	-0.15558	-1.11387	0.907443	0.95847	1	ENSG00000162415
HPDL	1	45326895..45328679	0.221321	-2.92895	-7.61554	0.172833	0.371803	1	ENSG00000186603
MUTYH	1	complement(45329163..45340893)	0.91648	-0.250339	-1.18949	0.822901	0.907525	1	ENSG00000132781
AL451136.1	1	complement(45329262..45491155)	0.0309255	-2.84339	-7.17706	0.203098	0.409847	1	ENSG00000288208
TOE1	1	45340052..45343973	2.86975	1.98613	3.96174	0.11911	0.29513	1	ENSG00000132773
TESK2	1	complement(45343883..45491163)	1.39709	5.04728	33.066	0.000164	0.00454	1	ENSG00000070759
CCDC163	1	complement(45493866..45500079)	0.422497	-3.83042	-14.2256	0.0215399	0.0999399	1	ENSG00000280670
MMACHC	1	45500300..45513382	3.26631	4.52338	22.9971	0.00039	0.0081	1	ENSG00000132763
PRDX1	1	complement(45511036..45523047)	3.30769	5.42795	43.0504	2.12e-06	0.000211	0.04179	ENSG00000117450
AKR1A1	1	45550543..45570049	0.755931	1.01873	2.02614	0.458071	0.667961	1	ENSG00000117448
NASP	1	45583846..45618904	1.10788	-0.423658	-1.34132	0.653757	0.819731	1	ENSG00000132780
CCDC17	1	complement(45620044..45624057)	3.14879	4.30426	19.7566	0.000915	0.0135713	1	ENSG00000159588
GPBP1L1	1	complement(45627304..45688113)	2.57719	-1.85978	-3.62952	0.0198413	0.0956309	1	ENSG00000159592
TMEM69	1	45688181..45694436	0.144495	3.91338	15.0676	0.00644	0.0459924	1	ENSG00000159596
IPP	1	complement(45694324..45750653)	0.387423	-1.78964	-3.45729	0.173635	0.372544	1	ENSG00000197429
MAST2	1	45786987..46036122	1.52802	2.39636	5.26473	0.0230273	0.104234	1	ENSG00000086015
PIK3R3	1	complement(46040140..46133036)	0.388093	1.36276	2.57176	0.336927	0.556921	1	ENSG00000117461
P3R3URF-PIK3R3	1	complement(46043661..46176488)	0.0688329	3.16382	8.96201	0.0318963	0.128369	1	ENSG00000278139
TSPAN1	1	46175073..46185962	0.0229717	-0.488173	-1.40267	0.804302	0.89788	1	ENSG00000117472
P3R3URF	1	complement(46175486..46176488)	0	NaN	NaN	NaN	NaN	NaN	ENSG00000250719
POMGNT1	1	complement(46188682..46220305)	0.754321	-2.83654	-7.14305	0.0174355	0.0882892	1	ENSG00000085998
LURAP1	1	46203334..46221256	0.882763	6.05166	66.3332	0.000216	0.0055	1	ENSG00000171357
RAD54L	1	46246461..46278480	0.0755932	-2.46623	-5.52597	0.138745	0.325003	1	ENSG00000085999
LRRC41	1	complement(46261196..46303608)	1.19926	0.687109	1.61005	0.461752	0.670907	1	ENSG00000132128
UQCRH	1	46303698..46316776	2.08724	-1.88998	-3.70629	0.0968582	0.257978	1	ENSG00000173660
NSUN4	1	46340177..46365152	0.929135	0.310814	1.24041	0.70376	0.84913	1	ENSG00000117481
FAAH	1	46394317..46413848	0.480151	-6.49486	-90.1877	0.00292	0.0281124	1	ENSG00000117480
DMBX1	1	46489836..46516216	0.00204	-0.434417	-1.35136	0.809272	0.900569	1	ENSG00000197587
TMEM275	1	complement(46532166..46543969)	0.00886	-0.031284	-1.02192	0.986625	0.994248	1	ENSG00000282881
KNCN	1	complement(46545641..46551647)	0.00167	0.380835	1.3021	0.840895	NaN	1	ENSG00000162456
MKNK1	1	complement(46557408..46616843)	1.43256	-0.354203	-1.27828	0.730381	0.862816	1	ENSG00000079277
MOB3C	1	complement(46607715..46616891)	0.289668	-0.955836	-1.9397	0.403613	0.616611	1	ENSG00000142961
ATPAF1	1	complement(46632737..46673867)	0.0529967	-0.791782	-1.73121	0.563719	0.753766	1	ENSG00000123472
TEX38	1	46668855..46673594	0.793284	0.436893	1.35369	0.751493	0.872317	1	ENSG00000186118
EFCAB14	1	complement(46674659..46719146)	1.93186	-1.66038	-3.16099	0.0317771	0.128217	1	ENSG00000159658
CYP4B1	1	46757838..46819413	0.00932	-0.257317	-1.19525	0.89285	0.949699	1	ENSG00000142973
CYP4A11	1	complement(46929177..46941484)	0.121949	5.36247	41.1401	0.00118	0.0159301	1	ENSG00000187048
CYP4X1	1	47023669..47050751	0.168967	-0.830784	-1.77865	0.699029	0.84694	1	ENSG00000186377
CYP4Z1	1	47067231..47118318	0.00873	1.81773	3.52527	0.139484	0.325857	1	ENSG00000186160
CYP4A22	1	47137435..47149735	0.174743	7.03616	131.249	0.00216	0.0234377	1	ENSG00000162365
PDZK1IP1	1	complement(47183582..47191044)	0.00923	-0.0262942	-1.01839	0.988721	0.994248	1	ENSG00000162366
TAL1	1	complement(47216290..47232220)	7.26208	11.2854	2496.01	1.93e-12	3.69e-09	3.8e-08	ENSG00000162367
STIL	1	complement(47250139..47314147)	0.171768	1.27613	2.42189	0.352435	0.571106	1	ENSG00000123473
CMPK1	1	47333797..47378839	1.38625	0.0376595	1.02645	0.970432	0.987188	1	ENSG00000162368
FOXE3	1	47416285..47418052	0.00208	0.380846	1.30211	0.84089	NaN	1	ENSG00000186790
FOXD2	1	47438044..47440691	0	NaN	NaN	NaN	NaN	NaN	ENSG00000186564
TRABD2B	1	complement(47760528..47997385)	0.0434647	3.9381	15.328	0.00628	0.0453198	1	ENSG00000269113
AL356289.2	1	48102068..48104736	0.118955	0.0989461	1.07099	0.949971	0.974583	1	ENSG00000279096
SLC5A9	1	48222685..48248644	0.115061	1.15211	2.22239	0.398384	0.612054	1	ENSG00000117834
AL109659.3	1	complement(48262230..48263179)	0	NaN	NaN	NaN	NaN	NaN	ENSG00000279214
SPATA6	1	complement(48295373..48472208)	0.113108	-1.75411	-3.37318	0.178335	0.378038	1	ENSG00000132122
AGBL4	1	complement(48532854..50023954)	0.0335122	-1.60439	-3.04068	0.36882	0.586602	1	ENSG00000186094
BEND5	1	complement(48727519..48776969)	0.00361	-0.638558	-1.55677	0.723647	0.859528	1	ENSG00000162373
AL645730.1	1	49994318..49996218	0.0287958	-0.687557	-1.61055	0.729637	0.862612	1	ENSG00000279324
ELAVL4	1	50024029..50203772	0.0139252	-0.00581	-1.00403	0.996844	0.998204	1	ENSG00000162374
DMRTA2	1	complement(50417550..50423443)	0.00113	-0.117279	-1.08469	0.949881	NaN	1	ENSG00000142700
FAF1	1	complement(50437028..50960267)	1.69294	0.174749	1.12877	0.843422	0.921403	1	ENSG00000185104
CDKN2C	1	50960745..50974634	0.104608	-3.18775	-9.1119	0.145284	0.334053	1	ENSG00000123080
C1orf185	1	51102221..51148086	0.0421415	-1.27247	-2.41576	0.521627	0.719825	1	ENSG00000204006
RNF11	1	51236273..51273447	1.56928	-1.0431	-2.06065	0.30952	0.529098	1	ENSG00000123091
TTC39A	1	complement(51287258..51345116)	0.0863892	1.60695	3.04608	0.225378	0.437948	1	ENSG00000085831
EPS15	1	complement(51354263..51519266)	4.35661	0.304985	1.23541	0.639652	0.810293	1	ENSG00000085832
OSBPL9	1	51577179..51798427	1.40747	0.540971	1.45495	0.505681	0.706606	1	ENSG00000117859
NRDC	1	complement(51789191..51878937)	3.73188	-2.37623	-5.19179	0.00165	0.0197206	1	ENSG00000078618
RAB3B	1	complement(51907956..51990700)	0.0721493	-1.21662	-2.32401	0.35844	0.576752	1	ENSG00000169213
TXNDC12	1	complement(52020131..52055191)	0.191211	-0.220484	-1.16512	0.867731	0.935467	1	ENSG00000117862
AL445685.3	1	complement(52020153..52033350)	0.00676	-1.17439	-2.25698	0.528637	0.724721	1	ENSG00000285839
KTI12	1	complement(52032103..52033810)	0.144769	1.27332	2.41718	0.31074	0.53028	1	ENSG00000198841
BTF3L4	1	52056199..52090716	0.642182	-2.14058	-4.4094	0.0244437	0.108161	1	ENSG00000134717
ZFYVE9	1	52142094..52346686	0.405421	-4.24443	-18.954	0.00156	0.0189209	1	ENSG00000157077
CC2D1B	1	complement(52345723..52366193)	1.7924	0.524983	1.43892	0.599034	0.779745	1	ENSG00000154222
ORC1	1	complement(52372829..52404423)	0.1879	-1.74345	-3.34834	0.246009	0.461835	1	ENSG00000085840
PRPF38A	1	52404602..52420836	2.09391	-2.03002	-4.08411	0.0124778	0.0711864	1	ENSG00000134748
TUT4	1	complement(52408282..52553487)	2.82861	0.228556	1.17166	0.741586	0.867357	1	ENSG00000134744
GPX7	1	52602371..52609051	0.350464	1.4931	2.81493	0.257733	0.474845	1	ENSG00000116157
SHISAL2A	1	52633168..52669683	0.960025	-2.11206	-4.32307	0.0779132	0.224971	1	ENSG00000182183
COA7	1	complement(52684449..52698347)	1.25788	-5.48334	-44.7352	6.62e-06	0.000479	0.13018	ENSG00000162377
ZYG11B	1	52726453..52827336	0.454299	-1.11243	-2.1621	0.245169	0.461059	1	ENSG00000162378
ZYG11A	1	52842511..52894998	0.0679438	-1.39183	-2.62412	0.382089	0.598531	1	ENSG00000203995
ECHDC2	1	complement(52895910..52927212)	1.59089	-1.96334	-3.89964	0.0404624	0.148978	1	ENSG00000121310
SCP2	1	52927276..53051698	1.01711	-0.789193	-1.72811	0.411058	0.623992	1	ENSG00000116171
PODN	1	53062052..53085501	0.00234	1.85478	3.61697	0.228377	NaN	1	ENSG00000174348
SLC1A7	1	complement(53087179..53142638)	0	NaN	NaN	NaN	NaN	NaN	ENSG00000162383
CPT2	1	53196792..53214197	0.126801	-0.403607	-1.32281	0.75585	0.874556	1	ENSG00000157184
CZIB	1	complement(53214099..53220634)	0.584635	-1.77854	-3.43078	0.271058	0.489242	1	ENSG00000162384
MAGOH	1	complement(53226900..53238518)	0.966049	-0.172313	-1.12686	0.897086	0.952842	1	ENSG00000162385
LRP8	1	complement(53242364..53328469)	5.07577	2.49189	5.62516	0.00467	0.0373957	1	ENSG00000157193
DMRTB1	1	53459399..53467488	0	NaN	NaN	NaN	NaN	NaN	ENSG00000143006
GLIS1	1	complement(53506237..53738106)	0.00769	2.90205	7.47485	0.0262605	0.113507	1	ENSG00000174332
NDC1	1	complement(53765478..53838463)	0.824096	-3.8784	-14.7066	0.000305	0.0069	1	ENSG00000058804
YIPF1	1	complement(53851719..53889798)	0.393939	1.01584	2.02208	0.371571	0.589169	1	ENSG00000058799
DIO1	1	53891239..53911086	0.0965444	-3.67131	-12.7401	0.0868788	0.24179	1	ENSG00000211452
HSPB11	1	complement(53916574..53945929)	0.116084	-2.55627	-5.88184	0.0745335	0.218868	1	ENSG00000081870
LRRC42	1	53946085..53968168	0.189394	2.17669	4.52115	0.0955823	0.255829	1	ENSG00000116212
LDLRAD1	1	complement(54007298..54018186)	0.0193123	1.02457	2.03435	0.482249	0.686871	1	ENSG00000203985
TMEM59	1	complement(54026681..54053504)	1.69727	1.38724	2.61578	0.111822	0.283318	1	ENSG00000116209
AL353898.3	1	complement(54033126..54034880)	0.235316	2.59273	6.03238	0.0309203	0.126039	1	ENSG00000280378
TCEANC2	1	54053584..54112519	0.512002	2.10221	4.29367	0.0750554	0.219778	1	ENSG00000116205
AL357673.1	1	complement(54132686..54200073)	0	NaN	NaN	NaN	NaN	NaN	ENSG00000256407
CDCP2	1	complement(54132968..54153770)	0.00988	1.59965	3.0307	0.203778	0.410719	1	ENSG00000157211
CYB5RL	1	complement(54169651..54200036)	0.762303	3.28177	9.72551	0.0117568	0.0685479	1	ENSG00000215883
MRPL37	1	54184041..54225464	0.714863	-2.51631	-5.72117	0.0447116	0.158584	1	ENSG00000116221
SSBP3	1	complement(54225432..54413479)	1.20693	-2.97082	-7.83981	0.00531	0.0405589	1	ENSG00000157216
ACOT11	1	54542257..54639192	0.0843054	0.718785	1.6458	0.499483	0.701346	1	ENSG00000162390
FAM151A	1	complement(54609181..54623556)	0.0374564	-1.84651	-3.5963	0.281927	0.500503	1	ENSG00000162391
MROH7	1	54641754..54710266	0.0423201	4.22727	18.7298	0.00935	0.0592051	1	ENSG00000184313
MROH7-TTC4	1	54641786..54742308	0.000515	-0.11726	-1.08467	0.949889	NaN	1	ENSG00000271723
TTC4	1	54715861..54742657	0.181241	3.79852	13.9145	0.0039	0.0335494	1	ENSG00000243725
PARS2	1	complement(54756898..54764523)	0.0432326	3.82284	14.151	0.0140172	0.0764063	1	ENSG00000162396
TTC22	1	complement(54779712..54801323)	0.22035	-0.161263	-1.11827	0.891455	0.949079	1	ENSG00000006555
LEXM	1	54806063..54842252	0.23286	3.386	10.4541	0.0220881	0.101526	1	ENSG00000162398
DHCR24	1	complement(54849627..54887195)	0.250345	3.07875	8.44885	0.0103959	0.0632602	1	ENSG00000116133
TMEM61	1	54980628..54992288	0.0227811	-0.817305	-1.76211	0.671889	0.828907	1	ENSG00000143001
BSND	1	54998933..55017172	0.00951	3.36819	10.3258	0.0132117	0.0736697	1	ENSG00000162399
PCSK9	1	55039447..55064852	0.0429221	4.09733	17.1166	0.00447	0.0365609	1	ENSG00000169174
USP24	1	complement(55066359..55215364)	5.40438	0.460388	1.37591	0.393183	0.608321	1	ENSG00000162402
AC119674.2	1	complement(56173433..56524495)	0.00545	1.07777	2.11077	0.451839	0.662098	1	ENSG00000284686
PLPP3	1	complement(56494761..56645301)	0	NaN	NaN	NaN	NaN	NaN	ENSG00000162407
PRKAA2	1	56645314..56715335	0.125148	-0.165428	-1.1215	0.911924	0.960002	1	ENSG00000162409
FYB2	1	complement(56718789..56819696)	0.0163934	-2.25523	-4.77411	0.264254	0.481469	1	ENSG00000187889
C8A	1	56854797..56918223	0.00861	1.87686	3.67275	0.142066	0.329594	1	ENSG00000157131
C8B	1	complement(56929207..56966140)	0.287452	5.11805	34.7286	0.000267	0.00633	1	ENSG00000021852
DAB1	1	complement(56994778..58546734)	0.230782	3.91151	15.0481	0.00982	0.0608643	1	ENSG00000173406
OMA1	1	complement(58415384..58546802)	0.474535	0.0569046	1.04023	0.957744	0.979118	1	ENSG00000162600
TACSTD2	1	complement(58575433..58577252)	0	NaN	NaN	NaN	NaN	NaN	ENSG00000184292
MYSM1	1	complement(58643440..58700077)	2.09956	-0.894821	-1.85938	0.092699	0.251461	1	ENSG00000162601
JUN	1	complement(58780791..58784047)	34.412	1.5778	2.98514	0.000145	0.00413	1	ENSG00000177606
FGGY	1	59296638..59810647	0.24025	1.69913	3.24705	0.208716	0.416843	1	ENSG00000172456
HOOK1	1	59814786..59876322	0.257362	-1.09002	-2.12877	0.400932	0.614299	1	ENSG00000134709
CYP2J2	1	complement(59893308..59926773)	0.0039	1.5187	2.86534	0.286663	0.504747	1	ENSG00000134716
C1orf87	1	complement(59987269..60073770)	0.0157163	-0.5097	-1.42375	0.791554	0.892039	1	ENSG00000162598
NFIA	1	60865259..61462788	3.13179	5.12058	34.7894	3.02e-06	0.000274	0.0593773	ENSG00000162599
TM2D1	1	complement(61681046..61725423)	0.50724	-3.39801	-10.5415	0.00266	0.0266158	1	ENSG00000162604
PATJ	1	61742406..62178675	3.2867	0.698585	1.62291	0.217681	0.42781	1	ENSG00000132849
L1TD1	1	62194849..62212328	0.229027	4.38137	20.8413	0.00557	0.0417351	1	ENSG00000240563
KANK4	1	complement(62236165..62319434)	0.0142281	-3.41661	-10.6783	0.0905472	0.24827	1	ENSG00000132854
USP1	1	62436297..62451804	1.81727	-1.36557	-2.57679	0.117738	0.292681	1	ENSG00000162607
DOCK7	1	complement(62454298..62688386)	0.321308	-0.561797	-1.47611	0.512246	0.712182	1	ENSG00000116641
ANGPTL3	1	62597520..62606313	0.0650362	-1.37065	-2.58587	0.51242	0.712328	1	ENSG00000132855
AL138847.2	1	62607766..62609584	0.1976	-4.28738	-19.5267	0.0402043	0.148388	1	ENSG00000278967
ATG4C	1	62784132..62865516	0.159066	-4.75138	-26.9345	0.0186641	0.0922848	1	ENSG00000125703
FOXD3	1	63322567..63325128	0.0280198	3.75685	13.5184	0.009	0.0577128	1	ENSG00000187140
ALG6	1	63367575..63438553	0.496812	0.102125	1.07335	0.923277	0.964877	1	ENSG00000088035
ITGB3BP	1	complement(63440770..63593721)	0.484299	-1.53637	-2.90063	0.276442	0.495168	1	ENSG00000142856
EFCAB7	1	63523372..63572693	0.452295	1.23202	2.34895	0.376062	0.593628	1	ENSG00000203965
PGM1	1	63593411..63660245	0.777158	-3.63633	-12.4349	0.00151	0.0185251	1	ENSG00000079739
ROR1	1	63774017..64181498	0.0471152	1.03134	2.04392	0.489374	0.692642	1	ENSG00000185483
UBE2U	1	64203627..64267368	0	NaN	NaN	NaN	NaN	NaN	ENSG00000177414
CACHD1	1	64470129..64693058	0.248687	2.20807	4.62057	0.112615	0.284391	1	ENSG00000158966
RAVER2	1	64745095..64833232	0.956195	-1.25336	-2.38395	0.223339	0.435476	1	ENSG00000162437
JAK1	1	complement(64833229..65067754)	8.60214	0.602575	1.51842	0.199973	0.406133	1	ENSG00000162434
AK4	1	65147549..65232145	0.171922	-0.0327593	-1.02297	0.979424	0.991303	1	ENSG00000162433
DNAJC6	1	65248219..65415871	0.125219	-6.3433	-81.1938	0.00382	0.0331201	1	ENSG00000116675
LEPROT	1	65420587..65436007	0.256125	-0.980817	-1.97358	0.39276	0.607962	1	ENSG00000213625
LEPR	1	65420652..65641559	0.128063	-1.88446	-3.69214	0.158091	0.352054	1	ENSG00000116678
PDE4B	1	65792514..66374579	4.8761	-0.632246	-1.54998	0.342668	0.562344	1	ENSG00000184588
SGIP1	1	66533383..66751139	0.0375705	-0.160936	-1.11801	0.923341	0.964891	1	ENSG00000118473
TCTEX1D1	1	66752459..66779047	0	NaN	NaN	NaN	NaN	NaN	ENSG00000152760
INSL5	1	complement(66797741..66801256)	0	NaN	NaN	NaN	NaN	NaN	ENSG00000172410
WDR78	1	complement(66812885..66924856)	0.0313842	-3.18061	-9.0669	0.109248	0.278914	1	ENSG00000152763
MIER1	1	66924895..66988619	3.07194	-0.137004	-1.09962	0.831617	0.9136	1	ENSG00000198160
SLC35D1	1	complement(66999350..67054148)	1.22902	-0.156416	-1.11451	0.875378	0.938716	1	ENSG00000116704
C1orf141	1	complement(67092165..67231853)	0.00159	1.18023	2.26612	0.397897	0.611847	1	ENSG00000203963
IL23R	1	67138907..67259979	0.0645452	1.03798	2.05335	0.418601	0.631874	1	ENSG00000162594
IL12RB2	1	67307364..67397090	2.94013	3.86939	14.6151	0.000465	0.00901	1	ENSG00000081985
SERBP1	1	complement(67407810..67430415)	1.18483	1.1669	2.24528	0.149934	0.340481	1	ENSG00000142864
GADD45A	1	67685201..67688334	0.587286	1.20022	2.29774	0.351322	0.570279	1	ENSG00000116717
GNG12	1	complement(67701475..67833467)	0.011631	-0.576852	-1.49159	0.772516	0.882773	1	ENSG00000172380
DIRAS3	1	complement(68045886..68051631)	0.3676	3.31698	9.96579	0.0283441	0.119124	1	ENSG00000162595
WLS	1	complement(68098473..68233120)	0.00204	1.85478	3.61697	0.228377	NaN	1	ENSG00000116729
RPE65	1	complement(68428822..68449954)	0	NaN	NaN	NaN	NaN	NaN	ENSG00000116745
DEPDC1	1	complement(68474152..68497221)	0.0264678	1.77457	3.42137	0.194897	0.399585	1	ENSG00000024526
LRRC7	1	69567922..70151945	0.060235	1.64951	3.13727	0.165356	0.361898	1	ENSG00000033122
LRRC40	1	complement(70144805..70205579)	0.763126	-3.6135	-12.2397	0.000456	0.00894	1	ENSG00000066557
SRSF11	1	70205682..70253052	4.88848	0.0302405	1.02118	0.955797	0.978084	1	ENSG00000116754
ANKRD13C	1	complement(70258999..70354734)	1.44006	-2.07087	-4.20139	0.0100725	0.0619243	1	ENSG00000118454
HHLA3	1	70354805..70385339	0.0350681	1.99708	3.99192	0.0807251	0.230373	1	ENSG00000197568
CTH	1	70411218..70439851	0.270778	-3.80474	-13.9747	0.0337849	0.133004	1	ENSG00000116761
PTGER3	1	complement(70852353..71047808)	0.00333	-0.820462	-1.76597	0.670493	0.828404	1	ENSG00000050628
ZRANB2	1	complement(71063291..71081289)	1.68008	0.2115	1.15789	0.819284	0.906049	1	ENSG00000132485
NEGR1	1	complement(71395943..72282539)	0.0806043	-2.59851	-6.05659	0.0520579	0.174278	1	ENSG00000172260
AL732618.1	1	complement(72979014..72979314)	0.345558	4.21718	18.5993	0.00322	0.0298225	1	ENSG00000280317
LRRIQ3	1	complement(74026015..74198187)	0.0276699	-3.46376	-11.033	0.106042	0.273103	1	ENSG00000162620
FPGT	1	74198212..74234086	0.18244	-2.41342	-5.32736	0.101857	0.26615	1	ENSG00000254685
FPGT-TNNI3K	1	74198235..74544393	0.343632	5.73207	53.1526	0.00044	0.00875	1	ENSG00000259030
TNNI3K	1	74235387..74544428	0.0110751	2.28067	4.85902	0.0626171	0.196627	1	ENSG00000116783
LRRC53	1	complement(74469878..74512614)	0.0660829	-1.45614	-2.74373	0.486996	0.690351	1	ENSG00000162621
ERICH3	1	complement(74568117..74673792)	0.0206824	1.68667	3.21914	0.27844	0.496974	1	ENSG00000178965
CRYZ	1	complement(74705482..74733408)	0.162487	-0.518986	-1.43295	0.72079	0.859528	1	ENSG00000116791
TYW3	1	74733152..74766678	0.386623	-2.13907	-4.40477	0.102943	0.267795	1	ENSG00000162623
LHX8	1	75128434..75161533	0	NaN	NaN	NaN	NaN	NaN	ENSG00000162624
SLC44A5	1	complement(75202131..75611116)	0.00275	0.108251	1.07792	0.936536	0.967264	1	ENSG00000137968
ACADM	1	75724347..75787575	0.502324	2.89253	7.42569	0.0192538	0.0938827	1	ENSG00000117054
RABGGTB	1	75786197..75795086	1.84015	-2.96696	-7.81887	0.00361	0.0317555	1	ENSG00000137955
MSH4	1	75796882..75913242	0.0159545	1.2211	2.33124	0.333717	0.553363	1	ENSG00000057468
ASB17	1	complement(75918873..75932404)	0	NaN	NaN	NaN	NaN	NaN	ENSG00000154007
ST6GALNAC3	1	76074746..76634603	0.0818389	1.38668	2.61476	0.31537	0.535024	1	ENSG00000184005
ST6GALNAC5	1	76867480..77067546	0.0591089	0.741179	1.67154	0.618204	0.794621	1	ENSG00000117069
PIGK	1	complement(77088989..77219430)	0.911189	0.646587	1.56546	0.553714	0.745456	1	ENSG00000142892
AK5	1	77282019..77559966	0.0820215	-0.186729	-1.13818	0.893283	0.949906	1	ENSG00000154027
AC118549.1	1	complement(77562416..77683419)	2.5402	1.16088	2.23593	0.233352	0.44692	1	ENSG00000036549
USP33	1	complement(77695987..77759852)	1.48703	-0.50146	-1.41565	0.564659	0.754235	1	ENSG00000077254
MIGA1	1	77779624..77879539	1.79712	2.57218	5.94708	0.00777	0.052307	1	ENSG00000180488
NEXN	1	77888513..77943895	0.123419	-0.252703	-1.19144	0.831116	0.913224	1	ENSG00000162614
FUBP1	1	complement(77944055..77979110)	2.73956	-0.688701	-1.61183	0.398385	0.612054	1	ENSG00000162613
DNAJB4	1	77979175..78017964	0.100228	-0.550724	-1.46482	0.689726	0.840585	1	ENSG00000162616
GIPC2	1	77979542..78138444	0.0157393	1.5426	2.91319	0.285027	0.503739	1	ENSG00000137960
PTGFR	1	78303884..78540701	0.013052	-2.23112	-4.69499	0.287225	0.505205	1	ENSG00000122420
IFI44L	1	78619922..78646145	0.267092	-1.71008	-3.27178	0.145149	0.333909	1	ENSG00000137959
IFI44	1	78649796..78664078	1.08244	-2.01521	-4.04238	0.0795317	0.228321	1	ENSG00000137965
ADGRL4	1	complement(78889764..79282124)	0.0532762	3.04445	8.25033	0.0188638	0.0928681	1	ENSG00000162618
ADGRL2	1	81306147..81992436	0.146473	-1.15795	-2.23141	0.482824	0.687136	1	ENSG00000117114
TTLL7	1	complement(83865024..83999150)	0.29127	3.21542	9.28833	0.0313595	0.127095	1	ENSG00000137941
PRKACB	1	84078062..84238498	2.14536	-1.48432	-2.79785	0.094463	0.253829	1	ENSG00000142875
SAMD13	1	84298366..84389957	0.0665514	-3.51387	-11.423	0.124849	0.304023	1	ENSG00000203943
DNASE2B	1	84398532..84415018	0	NaN	NaN	NaN	NaN	NaN	ENSG00000137976
RPF1	1	84479259..84498352	2.3628	1.28897	2.44354	0.226696	0.439597	1	ENSG00000117133
GNG5	1	complement(84498325..84506581)	1.4977	-3.99209	-15.9125	0.00449	0.0366024	1	ENSG00000174021
SPATA1	1	84506300..84566194	0.0852917	-3.80691	-13.9957	0.0594526	0.190322	1	ENSG00000122432
CTBS	1	complement(84549611..84574480)	0.254437	-1.29129	-2.44747	0.261826	0.478961	1	ENSG00000117151
SSX2IP	1	complement(84643707..84690803)	0.0954572	-0.721502	-1.6489	0.539954	0.73366	1	ENSG00000117155
LPAR3	1	complement(84811602..84893206)	0.0530913	1.20478	2.30502	0.390413	0.606176	1	ENSG00000171517
MCOLN2	1	complement(84925583..84997113)	2.2694	-2.14405	-4.42001	0.016919	0.0863319	1	ENSG00000153898
WDR63	1	84999147..85133138	0.148686	-1.24408	-2.36867	0.411712	0.624785	1	ENSG00000162643
MCOLN3	1	complement(85018082..85048500)	0.285055	-0.0545795	-1.03856	0.966443	0.984442	1	ENSG00000055732
AL603750.1	1	complement(85152487..85154203)	0.0635884	-3.01499	-8.08357	0.145478	0.334256	1	ENSG00000280099
SYDE2	1	complement(85156889..85201016)	0.166014	-3.69932	-12.9899	0.0187374	0.0924471	1	ENSG00000097096
C1orf52	1	complement(85249953..85259672)	0.349103	-1.33265	-2.51864	0.286057	0.504747	1	ENSG00000162642
BCL10	1	complement(85265776..85276632)	0.599098	-1.39834	-2.63599	0.209388	0.417485	1	ENSG00000142867
DDAH1	1	complement(85318481..85578363)	0.0709012	2.31433	4.97374	0.141396	0.328638	1	ENSG00000153904
CCN1	1	85580761..85583950	0.0521071	-2.37342	-5.18167	0.243806	0.459745	1	ENSG00000142871
ZNHIT6	1	complement(85649417..85708433)	0.497164	-2.29982	-4.92397	0.025283	0.11074	1	ENSG00000117174
COL24A1	1	complement(85729233..86156943)	0.0493073	2.45725	5.4917	0.097856	0.259541	1	ENSG00000171502
ODF2L	1	complement(86346824..86396342)	1.49696	-0.683896	-1.60647	0.316507	0.536117	1	ENSG00000122417
CLCA2	1	86424171..86456553	0.0454687	3.6286	12.3685	0.00513	0.0396995	1	ENSG00000137975
CLCA1	1	86468368..86500259	0.0143389	-2.32716	-5.01818	0.239288	0.45446	1	ENSG00000016490
CLCA4	1	86547078..86580754	0.0247146	-2.97213	-7.84693	0.143317	0.33161	1	ENSG00000016602
SH3GLB1	1	86704570..86748184	1.6885	1.22467	2.33702	0.20788	0.415927	1	ENSG00000097033
SELENOF	1	complement(86862445..86914424)	5.50087	1.16189	2.23751	0.273938	0.492484	1	ENSG00000183291
HS2ST1	1	86914635..87109982	0.511692	-1.5992	-3.02976	0.174549	0.373554	1	ENSG00000153936
AC093155.3	1	86993009..87169204	0.00267	-0.475023	-1.38994	0.792316	0.892039	1	ENSG00000267561
LMO4	1	87328880..87348923	0.420081	0.441767	1.35827	0.711095	0.854031	1	ENSG00000143013
AL445437.1	1	complement(87805286..87808372)	3.11827	8.98874	508.019	6.41e-08	1.55e-05	0.00126	ENSG00000279778
PKN2	1	88684222..88836255	2.2818	1.17842	2.26329	0.0986299	0.260897	1	ENSG00000065243
GTF2B	1	complement(88852633..88891944)	1.24544	1.09424	2.135	0.292988	0.511322	1	ENSG00000137947
KYAT3	1	complement(88935773..88992953)	2.79357	1.28781	2.44158	0.277539	0.496202	1	ENSG00000137944
RBMXL1	1	complement(88979456..88992960)	0.350891	-2.27087	-4.82615	0.0708105	0.212799	1	ENSG00000213516
GBP3	1	complement(89006679..89022894)	0.542881	-3.28505	-9.7476	0.0075	0.0511707	1	ENSG00000117226
GBP1	1	complement(89052319..89065230)	1.02665	-1.26934	-2.41051	0.235418	0.449613	1	ENSG00000117228
GBP2	1	complement(89106132..89150456)	3.59458	1.52843	2.88472	0.0429644	0.154638	1	ENSG00000162645
GBP7	1	complement(89131742..89176009)	0	NaN	NaN	NaN	NaN	NaN	ENSG00000213512
GBP4	1	complement(89181144..89198942)	7.78348	2.4421	5.43432	0.00445	0.0364258	1	ENSG00000162654
GBP5	1	complement(89258950..89272804)	2.92809	0.0658899	1.04673	0.933137	0.96715	1	ENSG00000154451
GBP6	1	89364059..89388160	0.0182272	-1.81344	-3.5148	0.354511	0.572478	1	ENSG00000183347
LRRC8B	1	89524836..89597864	1.12672	1.14454	2.21076	0.159116	0.353487	1	ENSG00000197147
LRRC8C	1	89633072..89769903	7.12574	1.14246	2.20758	0.0655794	0.202629	1	ENSG00000171488
AC093423.3	1	89633140..89933250	0	NaN	NaN	NaN	NaN	NaN	ENSG00000271949
LRRC8D	1	89821014..89936611	0.573132	-5.04455	-33.0036	5.6e-05	0.00215	1	ENSG00000171492
ZNF326	1	89995110..90035533	1.05331	1.91196	3.76319	0.0205038	0.0973351	1	ENSG00000162664
BARHL2	1	complement(90711539..90717302)	0.0179479	-0.48505	-1.39963	0.804963	0.898257	1	ENSG00000143032
ZNF644	1	complement(90915298..91022272)	4.31975	0.630317	1.5479	0.301124	0.520243	1	ENSG00000122482
HFM1	1	complement(91260766..91404856)	0.0264316	-2.91003	-7.51634	0.115302	0.288729	1	ENSG00000162669
CDC7	1	91500851..91525764	0.307525	-2.54865	-5.85087	0.0350705	0.136069	1	ENSG00000097046
TGFBR3	1	complement(91680343..91906335)	2.84164	0.920063	1.8922	0.168485	0.366069	1	ENSG00000069702
BRDT	1	91949371..92014426	0.00555	-0.292848	-1.22506	0.823302	0.907705	1	ENSG00000137948
EPHX4	1	92029985..92063538	0.0111091	1.7548	3.3748	0.157904	0.351801	1	ENSG00000172031
SETSIP	1	complement(92074533..92075441)	0.0432588	2.60579	6.08726	0.0418452	0.151831	1	ENSG00000230667
BTBD8	1	92080305..92184725	0.236732	5.00316	32.0702	0.000481	0.00914	1	ENSG00000189195
C1orf146	1	92217915..92245813	0.00309	-0.0110866	-1.00771	0.995253	NaN	1	ENSG00000203910
GLMN	1	complement(92246402..92298987)	0.659761	-2.62178	-6.15507	0.0285182	0.119697	1	ENSG00000174842
RPAP2	1	92299059..92402056	0.307223	0.568018	1.48249	0.489462	0.692715	1	ENSG00000122484
GFI1	1	complement(92473043..92486925)	0.323182	-2.79791	-6.9543	0.0256438	0.111812	1	ENSG00000162676
EVI5	1	complement(92508696..92792404)	0.113491	1.92684	3.80221	0.166702	0.363907	1	ENSG00000067208
RPL5	1	92832013..92841924	24.3568	1.49345	2.81562	0.00348	0.0311378	1	ENSG00000122406
DIPK1A	1	complement(92832737..92961522)	1.29024	-3.19963	-9.18722	0.00199	0.0223068	1	ENSG00000154511
MTF2	1	93079235..93139079	1.4276	-4.37132	-20.6966	2.36e-05	0.00115	0.464948	ENSG00000143033
TMED5	1	complement(93149742..93180516)	2.41181	0.309458	1.23924	0.675072	0.830636	1	ENSG00000117500
CCDC18	1	93179919..93278730	0.970716	1.94885	3.86066	0.0637204	0.199044	1	ENSG00000122483
DR1	1	93345907..93369493	1.2093	-1.02234	-2.03122	0.240102	0.455643	1	ENSG00000117505
FNBP1L	1	93448131..93554661	4.83504	7.97373	251.381	3.46e-11	4.13e-08	6.8e-07	ENSG00000137942
BCAR3	1	complement(93561741..93847150)	0.0375548	2.31478	4.97527	0.0625408	0.196554	1	ENSG00000137936
DNTTIP2	1	complement(93866284..93879918)	0.933295	1.25173	2.38126	0.144004	0.332595	1	ENSG00000067334
GCLM	1	complement(93885199..93909456)	2.16318	3.0876	8.50079	0.00361	0.0317555	1	ENSG00000023909
ABCA4	1	complement(93992834..94121148)	0.00714	1.25466	2.38611	0.354188	0.572343	1	ENSG00000198691
ARHGAP29	1	complement(94148988..94275068)	0.00762	3.09018	8.516	0.00963	0.0601077	1	ENSG00000137962
ABCD3	1	94418389..94518666	1.02863	0.806548	1.74902	0.484216	0.687994	1	ENSG00000117528
F3	1	complement(94529173..94541759)	0.115051	4.50968	22.7797	0.000328	0.00726	1	ENSG00000117525
SLC44A3	1	94820342..94895246	0.0192222	-2.31458	-4.97459	0.276499	0.495176	1	ENSG00000143036
CNN3	1	complement(94896949..94927223)	0.129098	5.03696	32.8303	0.00045	0.00889	1	ENSG00000117519
ALG14	1	complement(94974405..95072951)	0.144756	-1.25212	-2.38191	0.352687	0.571341	1	ENSG00000172339
TLCD4	1	95117355..95197607	0.0313951	-3.86443	-14.565	0.0657927	0.203001	1	ENSG00000152078
TLCD4-RWDD3	1	95117923..95247225	0	NaN	NaN	NaN	NaN	NaN	ENSG00000271092
RWDD3	1	95234210..95247225	0.0496946	-2.55722	-5.88571	0.195416	0.400246	1	ENSG00000122481
PTBP2	1	96721665..96823738	1.16948	-0.0876458	-1.06263	0.901216	0.955422	1	ENSG00000117569
DPYD	1	complement(97077743..97995000)	3.96985	-0.853757	-1.8072	0.151287	0.342713	1	ENSG00000188641
AC095031.1	1	complement(98660388..98661059)	0	NaN	NaN	NaN	NaN	NaN	ENSG00000280040
SNX7	1	98661701..98760500	0.00392	1.85478	3.61697	0.228377	NaN	1	ENSG00000162627
PLPPR5	1	complement(98890245..99005032)	0.0466347	-2.48246	-5.58851	0.162797	0.358476	1	ENSG00000117598
PLPPR4	1	99263953..99309590	0.0662292	2.39967	5.27683	0.0745133	0.218868	1	ENSG00000117600
PALMD	1	99646113..99694541	0.100496	-0.139565	-1.10157	0.932521	0.96715	1	ENSG00000099260
FRRS1	1	complement(99703970..99766635)	0.0116527	1.9911	3.97539	0.0686228	0.20839	1	ENSG00000156869
AGL	1	99850361..99924023	0.503699	-2.06455	-4.18303	0.0478472	0.165463	1	ENSG00000162688
SLC35A3	1	99969351..100035634	0.486596	-1.55615	-2.94067	0.0906817	0.248496	1	ENSG00000117620
AC118553.2	1	99970011..100083321	1.40061	0.768275	1.70323	0.361788	0.579419	1	ENSG00000283761
MFSD14A	1	100038095..100083377	1.39325	-0.662401	-1.58271	0.552792	0.744952	1	ENSG00000156875
SASS6	1	complement(100083563..100132955)	0.31406	-1.75727	-3.38057	0.111889	0.283325	1	ENSG00000156876
TRMT13	1	100133150..100150498	0.180111	-3.43032	-10.7803	0.0142769	0.0772652	1	ENSG00000122435
LRRC39	1	complement(100148449..100178273)	0.0818043	1.74652	3.35549	0.244872	0.460797	1	ENSG00000122477
DBT	1	complement(100186919..100249834)	0.401088	0.0602703	1.04266	0.951519	0.975381	1	ENSG00000137992
RTCA	1	100266207..100292769	1.27982	-0.390534	-1.31088	0.714488	0.856767	1	ENSG00000137996
CDC14A	1	100345001..100520277	7.70872	-0.0631344	-1.04473	0.898961	0.95409	1	ENSG00000079335
GPR88	1	100538139..100542021	0.00105	0.380846	1.30211	0.84089	NaN	1	ENSG00000181656
VCAM1	1	100719742..100739045	0.00227	0.147415	1.10758	0.936275	0.96715	1	ENSG00000162692
EXTL2	1	complement(100872372..100895179)	0.0530458	-1.20654	-2.30784	0.457415	0.667452	1	ENSG00000162694
SLC30A7	1	100896076..100981757	1.88352	-1.57045	-2.96997	0.0473925	0.164427	1	ENSG00000162695
DPH5	1	complement(100989623..101026088)	0.374734	-5.22732	-37.461	0.00957	0.0599487	1	ENSG00000117543
S1PR1	1	101236865..101243713	7.33892	-1.64832	-3.13468	0.0117228	0.0683828	1	ENSG00000170989
OLFM3	1	complement(101802560..101996926)	0.0300123	2.76124	6.77978	0.0506781	0.171254	1	ENSG00000118733
COL11A1	1	complement(102876467..103108872)	0.036822	-2.35011	-5.09861	0.211997	0.420667	1	ENSG00000060718
RNPC3	1	103525691..103555239	1.27607	-2.16873	-4.49626	0.0310405	0.126232	1	ENSG00000185946
AMY2B	1	103553815..103579534	6.75382	5.84755	57.5821	4.41e-07	6.63e-05	0.00868	ENSG00000240038
AMY2A	1	103616811..103625780	0.0376693	1.71186	3.27582	0.197304	0.4023	1	ENSG00000243480
AMY1A	1	103655290..103664554	0.0320873	-1.64455	-3.12649	0.402116	0.615113	1	ENSG00000237763
AMY1B	1	complement(103687415..103696680)	0.0312524	1.9799	3.94465	0.134277	0.318254	1	ENSG00000174876
AMY1C	1	103750406..103758690	0.0389523	-2.62461	-6.16718	0.193036	0.397247	1	ENSG00000187733
PRMT6	1	107056674..107067636	0.0749221	-4.34249	-20.287	0.0393856	0.146499	1	ENSG00000198890
NTNG1	1	107140007..107483458	0.0610408	-3.48585	-11.2032	0.0871714	0.242321	1	ENSG00000162631
VAV3	1	complement(107571161..107965180)	1.72173	-2.41554	-5.3352	0.00454	0.0368091	1	ENSG00000134215
SLC25A24	1	complement(108134043..108200849)	0.277694	-4.05842	-16.6612	0.000469	0.00905	1	ENSG00000085491
AL359258.3	1	108200413..108202743	0.00994	-0.0969723	-1.06953	0.945665	0.97187	1	ENSG00000280186
NBPF4	1	complement(108223341..108244081)	0.00846	-1.21902	-2.32789	0.516456	0.715653	1	ENSG00000196427
NBPF6	1	108450282..108471002	0.0296069	1.52866	2.88519	0.343897	0.563236	1	ENSG00000186086
FAM102B	1	108560089..108644900	0.567925	-1.70307	-3.25593	0.0967071	0.257647	1	ENSG00000162636
HENMT1	1	complement(108648290..108661526)	0.239448	-5.22831	-37.4868	0.0123744	0.0709465	1	ENSG00000162639
PRPF38B	1	108692310..108702928	2.7102	0.443877	1.36025	0.478023	0.683315	1	ENSG00000134186
FNDC7	1	108712908..108742749	0.0261942	-0.258351	-1.19611	0.856744	0.928491	1	ENSG00000143107
STXBP3	1	108746674..108809523	1.68192	0.0583851	1.0413	0.952277	0.975634	1	ENSG00000116266
AKNAD1	1	complement(108815898..108963484)	0.0397179	0.692269	1.61582	0.630791	0.804084	1	ENSG00000162641
GPSM2	1	108875350..108934545	0.874401	0.340096	1.26584	0.752257	0.87262	1	ENSG00000121957
CLCC1	1	complement(108929508..108963457)	1.01353	0.976637	1.96787	0.337962	0.55793	1	ENSG00000121940
WDR47	1	complement(108970214..109042113)	0.348909	0.318596	1.24712	0.801717	0.897278	1	ENSG00000085433
TAF13	1	complement(109062486..109076003)	0.863706	-2.02862	-4.08014	0.0748732	0.219446	1	ENSG00000197780
TMEM167B	1	109090764..109096934	1.72946	2.65129	6.2823	0.0327354	0.130239	1	ENSG00000215717
C1orf194	1	complement(109105951..109113857)	0.0172828	0.357439	1.28115	0.801848	0.897319	1	ENSG00000179902
KIAA1324	1	109113679..109206781	1.62959	2.05511	4.15574	0.0628672	0.197143	1	ENSG00000116299
SARS1	1	109213918..109238182	5.5354	2.15777	4.46225	0.0344624	0.134526	1	ENSG00000031698
CELSR2	1	109249539..109275751	0.365773	-5.56519	-47.3468	8.98e-05	0.00301	1	ENSG00000143126
PSRC1	1	complement(109279556..109283186)	0.00423	-0.797167	-1.73769	0.658015	0.820863	1	ENSG00000134222
MYBPHL	1	complement(109292365..109307011)	0.00733	1.43433	2.70257	0.316544	0.536117	1	ENSG00000221986
SORT1	1	complement(109309568..109397918)	0.00945	2.73222	6.64476	0.0456068	0.160285	1	ENSG00000134243
PSMA5	1	complement(109399042..109426448)	0.608463	-3.08608	-8.49187	0.0101838	0.0623471	1	ENSG00000143106
SYPL2	1	109466546..109482134	0	NaN	NaN	NaN	NaN	NaN	ENSG00000143028
ATXN7L2	1	109483479..109492804	0.604756	-0.350218	-1.27475	0.784889	0.890452	1	ENSG00000162650
CYB561D1	1	109494052..109502932	0.170131	0.124055	1.08979	0.921068	0.963688	1	ENSG00000174151
AMIGO1	1	complement(109504178..109509738)	0.160168	-2.04954	-4.13975	0.143091	0.331247	1	ENSG00000181754
GPR61	1	109539872..109548406	0.119077	0.702273	1.62707	0.65822	0.820925	1	ENSG00000156097
GNAI3	1	109548615..109600195	1.19064	-0.0465554	-1.0328	0.9512	0.97515	1	ENSG00000065135
GNAT2	1	complement(109603254..109619929)	3.14148	6.36568	82.4632	9.58e-06	0.000615	0.1885	ENSG00000134183
AMPD2	1	109616104..109632053	4.78585	1.53487	2.89763	0.0626749	0.196744	1	ENSG00000116337
GSTM4	1	109656099..109674836	0.452664	-2.80334	-6.98052	0.0362618	0.138801	1	ENSG00000168765
GSTM2	1	109668022..109709551	0.534055	0.103678	1.07451	0.934781	0.96715	1	ENSG00000213366
GSTM1	1	109687814..109709039	1.58285	6.05142	66.3221	1.83e-05	0.000972	0.359749	ENSG00000134184
GSTM5	1	109711780..109775428	0.0100656	0.392009	1.31222	0.790809	0.892039	1	ENSG00000134201
GSTM3	1	complement(109733932..109741038)	0.148449	2.46687	5.52844	0.0669534	0.205067	1	ENSG00000134202
EPS8L3	1	complement(109750080..109764027)	0	NaN	NaN	NaN	NaN	NaN	ENSG00000198758
CSF1	1	109910242..109930992	0.357948	-4.37957	-20.8153	0.00259	0.0260209	1	ENSG00000184371
AHCYL1	1	109984765..110023742	0.344539	-1.89408	-3.71684	0.131672	0.314225	1	ENSG00000168710
STRIP1	1	110031577..110074641	1.4168	-2.75794	-6.76428	0.00467	0.0373957	1	ENSG00000143093
ALX3	1	complement(110059870..110070672)	0.0919298	-3.42153	-10.7148	0.102855	0.26771	1	ENSG00000156150
UBL4B	1	110112443..110113947	0	NaN	NaN	NaN	NaN	NaN	ENSG00000186150
SLC6A17	1	110150494..110202202	0.00812	-1.20385	-2.30354	0.440804	0.651833	1	ENSG00000197106
KCNC4	1	110211343..110283100	0.570537	-0.363978	-1.28697	0.645883	0.814316	1	ENSG00000116396
RBM15	1	110338506..110346681	5.18355	2.48874	5.61287	0.017812	0.0895777	1	ENSG00000162775
SLC16A4	1	complement(110362851..110391082)	1.8768	4.58764	24.0446	0.000556	0.0100575	1	ENSG00000168679
LAMTOR5	1	complement(110401249..110407942)	1.60947	-3.69295	-12.9327	0.012883	0.0725654	1	ENSG00000134248
PROK1	1	110451149..110457358	0	NaN	NaN	NaN	NaN	NaN	ENSG00000143125
KCNA10	1	complement(110517217..110519175)	0	NaN	NaN	NaN	NaN	NaN	ENSG00000143105
KCNA2	1	complement(110519837..110631474)	0.495608	0.305904	1.23619	0.809237	0.900569	1	ENSG00000177301
KCNA3	1	complement(110672465..110674940)	7.993	-0.282835	-1.21658	0.676166	0.83123	1	ENSG00000177272
CD53	1	110871188..110899922	10.2085	-0.471597	-1.38664	0.490146	0.693425	1	ENSG00000143119
LRIF1	1	complement(110947190..110963965)	3.17854	3.26007	9.58028	0.0110122	0.0659179	1	ENSG00000121931
DRAM2	1	complement(111117333..111140216)	0.137135	-0.252373	-1.19116	0.834069	0.915241	1	ENSG00000156171
CEPT1	1	111139627..111185104	1.30105	-1.94522	-3.85097	0.06097	0.193324	1	ENSG00000134255
DENND2D	1	complement(111185969..111204535)	2.20377	0.474862	1.38979	0.653961	0.819731	1	ENSG00000162777
CHI3L2	1	111200771..111243440	0.156123	0.524358	1.43829	0.701086	0.848004	1	ENSG00000064886
CHIA	1	111290851..111320566	0.00544	-0.0233885	-1.01634	0.98987	0.994248	1	ENSG00000134216
PIFO	1	111346600..111353013	0.038089	-2.73291	-6.64795	0.183949	0.385276	1	ENSG00000173947
OVGP1	1	complement(111414319..111427735)	0.59568	-0.437977	-1.3547	0.725213	0.860224	1	ENSG00000085465
WDR77	1	complement(111439890..111449256)	1.71569	-1.67799	-3.19981	0.120612	0.297232	1	ENSG00000116455
ATP5PB	1	111448864..111462773	2.23374	0.453957	1.36979	0.662373	0.823877	1	ENSG00000116459
C1orf162	1	111473792..111478512	0.922313	0.649193	1.56829	0.563083	0.753476	1	ENSG00000143110
TMIGD3	1	complement(111483348..111563962)	0	NaN	NaN	NaN	NaN	NaN	ENSG00000121933
ADORA3	1	complement(111499429..111503633)	0	NaN	NaN	NaN	NaN	NaN	ENSG00000282608
RAP1A	1	111542218..111716691	1.90187	-0.662132	-1.58242	0.43085	0.642719	1	ENSG00000116473
INKA2	1	complement(111680630..111755824)	0.32771	-2.67728	-6.3965	0.0597058	0.190955	1	ENSG00000197852
DDX20	1	111755245..111768000	1.94863	2.3445	5.07886	0.0298855	0.123268	1	ENSG00000064703
KCND3	1	complement(111770662..111989155)	0.0168182	1.81183	3.51088	0.129081	0.310526	1	ENSG00000171385
CTTNBP2NL	1	112396214..112463456	0.274893	4.59505	24.1684	0.00184	0.0211254	1	ENSG00000143079
WNT2B	1	112466541..112530165	0.205996	-1.76364	-3.39554	0.171887	0.370626	1	ENSG00000134245
ST7L	1	complement(112523514..112620825)	0.14296	2.91052	7.51889	0.0109381	0.0655568	1	ENSG00000007341
CAPZA1	1	112619805..112671616	10.5149	0.797787	1.73843	0.157187	0.35094	1	ENSG00000116489
MOV10	1	112673141..112700746	3.99252	0.908563	1.87717	0.181501	0.382304	1	ENSG00000155363
RHOC	1	complement(112701127..112707434)	0.168248	-1.25816	-2.3919	0.38824	0.604128	1	ENSG00000155366
AL603832.3	1	complement(112702614..112711433)	0.0357955	-0.421622	-1.33943	0.828244	0.911101	1	ENSG00000271810
PPM1J	1	complement(112709994..112715477)	0.00278	1.85478	3.61697	0.228377	NaN	1	ENSG00000155367
TAFA3	1	112720419..112727235	0	NaN	NaN	NaN	NaN	NaN	ENSG00000184599
SLC16A1	1	complement(112911847..112957013)	0.581924	-1.66802	-3.17779	0.112155	0.283661	1	ENSG00000155380
LRIG2	1	113073198..113132260	0.839683	-0.910741	-1.88001	0.306019	0.525134	1	ENSG00000198799
MAGI3	1	113390515..113685923	0.228365	-2.05604	-4.15843	0.100939	0.264492	1	ENSG00000081026
PHTF1	1	complement(113696831..113759489)	0.712435	-3.55276	-11.7351	0.00527	0.0403693	1	ENSG00000116793
RSBN1	1	complement(113761832..113812476)	1.11614	0.409577	1.3283	0.637164	0.808591	1	ENSG00000081019
PTPN22	1	complement(113813811..113871753)	1.3921	-1.39271	-2.62571	0.115914	0.28996	1	ENSG00000134242
BCL2L15	1	complement(113876816..113887581)	0.0312165	-1.67929	-3.2027	0.237256	0.451976	1	ENSG00000188761
AP4B1	1	complement(113894194..113905201)	4.18347	2.23939	4.72198	0.017623	0.0889493	1	ENSG00000134262
DCLRE1B	1	113905213..113914086	0.203648	-5.09644	-34.2122	0.0132136	0.0736697	1	ENSG00000118655
HIPK1	1	113929324..113977869	6.56783	-0.264332	-1.20108	0.576222	0.763536	1	ENSG00000163349
OLFML3	1	113979391..114035572	0.960059	7.28749	156.225	1.26e-05	0.000763	0.247138	ENSG00000116774
SYT6	1	complement(114089291..114153919)	0.00544	-1.84627	-3.5957	0.361197	0.579154	1	ENSG00000134207
TRIM33	1	complement(114392790..114511203)	2.81923	0.724759	1.65262	0.278339	0.496887	1	ENSG00000197323
BCAS2	1	complement(114567557..114581629)	2.12758	-1.14173	-2.20645	0.259398	0.476309	1	ENSG00000116752
DENND2C	1	complement(114582848..114670422)	0.179832	-2.71417	-6.56214	0.0473621	0.164351	1	ENSG00000175984
AMPD1	1	complement(114673090..114695618)	0.0154311	0.790579	1.72977	0.576305	0.763576	1	ENSG00000116748
NRAS	1	complement(114704469..114716771)	0.809681	-2.91213	-7.52729	0.00339	0.0307332	1	ENSG00000213281
CSDE1	1	complement(114716913..114758676)	6.02699	-0.353883	-1.278	0.507702	0.708117	1	ENSG00000009307
SIKE1	1	complement(114769479..114780685)	0.958352	1.47898	2.78752	0.170833	0.36902	1	ENSG00000052723
SYCP1	1	114854863..114995370	0.000936	0.380857	1.30211	0.840886	NaN	1	ENSG00000198765
TSHB	1	115029826..115034302	0.0128069	0.147423	1.10759	0.936271	0.96715	1	ENSG00000134200
TSPAN2	1	complement(115048011..115089503)	0.386566	-2.57166	-5.94494	0.04114	0.150745	1	ENSG00000134198
NGF	1	complement(115285917..115338249)	0	NaN	NaN	NaN	NaN	NaN	ENSG00000134259
VANGL1	1	115641970..115698224	0.182235	0.549584	1.46366	0.691937	0.841776	1	ENSG00000173218
CASQ2	1	complement(115700007..115768781)	0.0584283	1.11502	2.16598	0.466515	0.674641	1	ENSG00000118729
NHLH2	1	complement(115836377..115843917)	0.230672	2.40192	5.28506	0.118478	0.294137	1	ENSG00000177551
SLC22A15	1	115976513..116070054	0.0772115	0.0255211	1.01785	0.985604	0.994248	1	ENSG00000163393
MAB21L3	1	116111755..116135240	0.0718074	-0.509848	-1.4239	0.734314	0.863962	1	ENSG00000173212
ATP1A1	1	116372668..116410261	3.07259	-1.83071	-3.55712	0.0116471	0.0681626	1	ENSG00000163399
CD58	1	complement(116514534..116571039)	2.12047	-2.4096	-5.31326	0.0125813	0.0714773	1	ENSG00000116815
IGSF3	1	complement(116574399..116667755)	0.164727	6.55192	93.8264	1.16e-05	0.000716	0.227311	ENSG00000143061
CD2	1	116754430..116769229	3.81338	-0.694551	-1.61838	0.446788	0.657726	1	ENSG00000116824
PTGFRN	1	116909916..116990353	0.174975	5.23975	37.7853	0.000809	0.0125893	1	ENSG00000134247
CD101	1	117001750..117036476	0.258222	1.40689	2.65164	0.33535	0.5553	1	ENSG00000134256
TTF2	1	117060326..117107453	0.439616	1.66626	3.17391	0.153553	0.345902	1	ENSG00000116830
TRIM45	1	complement(117111060..117122587)	0.184553	-2.35086	-5.10127	0.10793	0.276437	1	ENSG00000134253
VTCN1	1	complement(117143587..117210960)	0.00224	-0.475095	-1.39001	0.792284	0.892039	1	ENSG00000134258
MAN1A2	1	117367449..117528872	1.62568	-0.10772	-1.07752	0.88644	0.945586	1	ENSG00000198162
AL157902.2	1	117493515..117495006	0.819491	1.24905	2.37684	0.296972	0.51567	1	ENSG00000279513
TENT5C	1	117606048..117628389	19.9374	1.29983	2.462	0.0200478	0.0960576	1	ENSG00000183508
GDAP2	1	complement(117863485..117929621)	0.694327	-1.0142	-2.01979	0.310816	0.530305	1	ENSG00000196505
WDR3	1	117929720..117966543	2.64815	6.89549	119.055	2.72e-10	1.73e-07	5.34e-06	ENSG00000065183
SPAG17	1	complement(117953590..118185228)	0.0712764	3.81868	14.1103	0.00323	0.0298649	1	ENSG00000155761
TBX15	1	complement(118883046..118989556)	0.0123841	0.347661	1.2725	0.807613	0.900032	1	ENSG00000092607
WARS2	1	complement(119031216..119140671)	0.382934	-2.30303	-4.93494	0.075739	0.220868	1	ENSG00000116874
HAO2	1	119368779..119394130	0.00215	0.38085	1.30211	0.840889	NaN	1	ENSG00000116882
HSD3B2	1	119414931..119423035	11.449	10.9437	1969.66	5.68e-12	9.04e-09	1.12e-07	ENSG00000203859
HSD3B1	1	119507198..119515054	0.00789	-0.911429	-1.88091	0.617456	0.794246	1	ENSG00000203857
ZNF697	1	complement(119619377..119648266)	0.000658	0.380846	1.30211	0.84089	NaN	1	ENSG00000143067
PHGDH	1	119648411..119744226	0.0500456	1.79925	3.48039	0.193727	0.398219	1	ENSG00000092621
HMGCS2	1	complement(119748002..119768905)	0.00153	0.380845	1.3021	0.840891	NaN	1	ENSG00000134240
REG4	1	complement(119794017..119811580)	0.0075	-0.490708	-1.40513	0.796	0.893972	1	ENSG00000134193
ADAM30	1	complement(119893533..119896515)	0.0160435	2.55392	5.87227	0.054182	0.17857	1	ENSG00000134249
NOTCH2	1	complement(119911553..120100779)	3.12663	-0.199207	-1.14807	0.729446	0.862512	1	ENSG00000134250
SEC22B	1	complement(120150898..120176520)	1.73397	-0.790883	-1.73013	0.337833	0.557814	1	ENSG00000265808
AC253572.1	1	120723946..120793874	1.17478	-3.02621	-8.14669	0.0529588	0.175906	1	ENSG00000286106
NBPF26	1	120723949..120842110	2.28799	-0.867523	-1.82453	0.299625	0.518826	1	ENSG00000273136
PPIAL4A	1	120889746..120890405	0.0269966	-0.810461	-1.75377	0.661328	0.823128	1	ENSG00000263353
AC241377.4	1	complement(120913151..120914238)	0.393167	0.548803	1.46287	0.640371	0.810922	1	ENSG00000281741
FCGR1B	1	121087345..121097161	0.0925995	2.2803	4.85781	0.111312	0.282482	1	ENSG00000198019
FAM72B	1	complement(121167646..121185539)	0.0323261	-1.86785	-3.64989	0.297441	0.516225	1	ENSG00000188610
SRGAP2C	1	121184811..121392874	1.69594	-2.93132	-7.6281	0.000559	0.0100578	1	ENSG00000171943
H3-2	1	complement(143894544..143905966)	0.0418369	-0.0679738	-1.04824	0.958888	0.979673	1	ENSG00000273213
FAM72C	1	complement(143955364..143971965)	0.0419635	-2.6158	-6.12965	0.19666	0.401718	1	ENSG00000263513
PPIAL4E	1	complement(144372875..144373659)	0.010418	-0.191358	-1.14184	0.916456	0.961397	1	ENSG00000271567
NBPF15	1	complement(144421386..144461674)	3.5118	1.22499	2.33754	0.0711122	0.213538	1	ENSG00000266338
PPIAL4F	1	144592868..144593652	0.0178467	-0.719666	-1.6468	0.692061	0.841776	1	ENSG00000279782
SRGAP2B	1	complement(144887265..145095528)	0.71954	-2.0424	-4.11931	0.0407473	0.1497	1	ENSG00000196369
FAM72D	1	145095974..145112696	0.0960832	3.95014	15.4565	0.00951	0.0597729	1	ENSG00000215784
AC241585.2	1	145214851..145215938	2.56237	0.942408	1.92173	0.346861	0.565916	1	ENSG00000281571
PPIAL4D	1	complement(145241630..145242124)	0.0805687	3.40267	10.5757	0.0124563	0.0711864	1	ENSG00000256374
NBPF20	1	complement(145289900..145405778)	0.290013	-1.03413	-2.04788	0.204072	0.411051	1	ENSG00000162825
AC239860.3	1	145459798..145462007	0.00493	1.266	2.40493	0.351198	0.570244	1	ENSG00000286620
GPR89A	1	145607988..145670650	1.01251	-0.101299	-1.07274	0.927131	0.96715	1	ENSG00000117262
PDZK1	1	complement(145670852..145708148)	0.346013	0.00126	1.00087	0.999153	0.999634	1	ENSG00000174827
CD160	1	145719471..145739288	0.264314	-6.68831	-103.129	0.00163	0.019517	1	ENSG00000117281
RNF115	1	complement(145738868..145824095)	0.999533	-2.02295	-4.06414	0.0177636	0.0894223	1	ENSG00000265491
POLR3C	1	145824088..145844402	0.821687	1.03264	2.04577	0.328133	0.547242	1	ENSG00000186141
NUDT17	1	145845630..145848954	0.918707	-6.64491	-100.073	0.00258	0.026002	1	ENSG00000186364
PIAS3	1	complement(145848522..145859836)	2.1023	1.3413	2.5338	0.217387	0.427407	1	ENSG00000131788
ANKRD35	1	complement(145866560..145885866)	0.00254	1.9871	3.9644	0.116083	0.290116	1	ENSG00000198483
ITGA10	1	complement(145891208..145910111)	0.155072	-3.38617	-10.4553	0.0358305	0.137692	1	ENSG00000143127
PEX11B	1	complement(145911350..145918717)	0.591413	-2.69311	-6.46705	0.0632616	0.198065	1	ENSG00000131779
RBM8A	1	complement(145917714..145927678)	2.81592	2.09085	4.25999	0.0429832	0.154638	1	ENSG00000265241
AC243547.3	1	145927258..145977811	0.0165127	-0.11726	-1.08467	0.949889	NaN	1	ENSG00000280778
LIX1L	1	complement(145933423..145958017)	2.24185	1.95681	3.88202	0.0177532	0.0893937	1	ENSG00000271601
ANKRD34A	1	complement(145959441..145964575)	0.160991	-1.75787	-3.38199	0.24592	0.461819	1	ENSG00000272031
POLR3GL	1	145964690..145978848	3.07269	5.64063	49.8882	7e-06	0.000497	0.13773	ENSG00000121851
TXNIP	1	complement(145992435..145996579)	13.2396	-0.276487	-1.21124	0.594787	0.776707	1	ENSG00000265972
HJV	1	complement(146017468..146036746)	0.0823167	-1.33922	-2.53014	0.517565	0.716664	1	ENSG00000168509
NBPF10	1	complement(146064711..146229000)	0.707435	0.431639	1.34876	0.588464	0.772572	1	ENSG00000271425
NOTCH2NLA	1	complement(146146203..146229026)	4.56026	0.21994	1.16469	0.770441	0.882	1	ENSG00000264343
PPIAL4H	1	complement(146344131..146344790)	0	NaN	NaN	NaN	NaN	NaN	ENSG00000270339
NBPF12	1	146938744..146996202	2.31714	0.341444	1.26702	0.583475	0.768617	1	ENSG00000268043
PRKAB2	1	complement(147155106..147172550)	0.634813	-1.86954	-3.65417	0.118729	0.294547	1	ENSG00000131791
FMO5	1	complement(147175351..147243050)	0.149038	-4.08945	-17.0234	0.0212095	0.0992149	1	ENSG00000131781
CHD1L	1	147242654..147295765	0.812454	-0.301032	-1.23203	0.75826	0.875448	1	ENSG00000131778
BCL9	1	147541501..147626216	3.4281	3.36153	10.2783	0.00103	0.0145581	1	ENSG00000116128
ACP6	1	complement(147629652..147670524)	0.174557	-0.942331	-1.92163	0.446767	0.657726	1	ENSG00000162836
GJA5	1	complement(147756199..147773362)	0.00243	1.10105	2.14512	0.431108	0.642719	1	ENSG00000265107
GJA8	1	147907956..147909257	0	NaN	NaN	NaN	NaN	NaN	ENSG00000121634
GPR89B	1	147928393..147993592	1.36652	-0.363415	-1.28647	0.739738	0.866364	1	ENSG00000188092
NBPF11	1	complement(148102046..148152322)	1.78466	-0.0138445	-1.00964	0.984003	0.993842	1	ENSG00000263956
AC245100.8	1	148458814..148459871	3.07346	2.56347	5.91126	0.0133627	0.0742389	1	ENSG00000280649
PPIAL4G	1	complement(148479824..148483679)	0.437915	3.13389	8.77801	0.00932	0.059094	1	ENSG00000236334
NBPF14	1	complement(148531385..148679742)	1.68272	-0.384736	-1.30562	0.565415	0.755034	1	ENSG00000270629
NOTCH2NLB	1	complement(148607040..148679779)	0.538977	-2.31274	-4.96826	0.142042	0.329578	1	ENSG00000286019
NUDT4B	1	148748894..148750099	0.0151381	-0.222417	-1.16669	0.906785	0.958236	1	ENSG00000177144
PDE4DIP	1	148808181..149048286	0.587953	-0.542278	-1.45627	0.508665	0.708855	1	ENSG00000178104
NBPF9	1	complement(149054027..149103561)	1.11837	-0.141019	-1.10268	0.846562	0.922936	1	ENSG00000269713
NOTCH2NLC	1	149390614..149468030	9.00173	-0.689214	-1.6124	0.169409	0.367002	1	ENSG00000286219
AC242842.3	1	149390623..149556361	0.103669	-0.534295	-1.44823	0.6597	0.821943	1	ENSG00000286185
NBPF19	1	149475338..149556361	2.39831	0.730235	1.65891	0.156346	0.349759	1	ENSG00000271383
PPIAL4C	1	149583865..149584464	0	NaN	NaN	NaN	NaN	NaN	ENSG00000263464
FCGR1A	1	149782671..149792518	0	NaN	NaN	NaN	NaN	NaN	ENSG00000150337
H2BC18	1	complement(149782689..149812373)	0.994662	0.619808	1.53667	0.588678	0.772599	1	ENSG00000203814
H3C13	1	complement(149813225..149813693)	0.0509738	-1.30337	-2.46805	0.481867	0.686547	1	ENSG00000183598
H4C14	1	149832659..149839767	0.718963	0.847621	1.79953	0.485358	0.689154	1	ENSG00000270882
H3C14	1	complement(149839538..149841193)	0.0387948	-2.10073	-4.28927	0.274389	0.493089	1	ENSG00000203811
H2AC18	1	complement(149842188..149842736)	0.467947	1.59233	3.01536	0.234696	0.44855	1	ENSG00000203812
H2AC19	1	149851061..149851624	8.07583	-3.22193	-9.33036	0.0110856	0.0660878	1	ENSG00000272196
H3C15	1	149852619..149854274	0.0329155	-1.50958	-2.84728	0.431399	0.642902	1	ENSG00000203852
H4C15	1	complement(149854045..149861210)	0.770713	0.321913	1.24999	0.810672	0.901329	1	ENSG00000270276
H2BC21	1	complement(149884459..149886652)	1.8447	-3.13604	-8.79105	0.00354	0.0314699	1	ENSG00000184678
H2AC20	1	149886918..149887411	1.09055	-0.811348	-1.75485	0.555347	0.746657	1	ENSG00000184260
H2AC21	1	complement(149887469..149887965)	1.07713	-4.17165	-18.0215	0.0213124	0.0994459	1	ENSG00000184270
BOLA1	1	149887890..149900798	0.0707897	-0.853884	-1.80736	0.564615	0.75423	1	ENSG00000178096
SV2A	1	complement(149903318..149917844)	0.247362	-1.29447	-2.45287	0.336875	0.556921	1	ENSG00000159164
SF3B4	1	complement(149923317..149927803)	0.946313	-2.01827	-4.05097	0.0810404	0.230927	1	ENSG00000143368
MTMR11	1	complement(149928651..149936879)	0.0427731	-3.80332	-13.9609	0.066641	0.204529	1	ENSG00000014914
OTUD7B	1	complement(149937812..150010726)	0.381924	0.666441	1.58715	0.594434	0.776457	1	ENSG00000264522
VPS45	1	150067279..150145329	0.5548	-2.19634	-4.58316	0.0759194	0.221256	1	ENSG00000136631
PLEKHO1	1	150149183..150164720	0.824283	-6.23447	-75.2943	7.77e-05	0.00273	1	ENSG00000023902
ANP32E	1	complement(150218417..150236156)	1.89602	0.390768	1.31109	0.638536	0.809683	1	ENSG00000143401
CA14	1	150257251..150265078	0.1896	-1.54299	-2.91398	0.34402	0.563303	1	ENSG00000118298
APH1A	1	complement(150265399..150269580)	2.31838	1.09557	2.13698	0.324959	0.544374	1	ENSG00000117362
C1orf54	1	150268200..150280916	0.608948	-3.05032	-8.28394	0.0271355	0.115726	1	ENSG00000118292
CIART	1	150282543..150287093	0.0391863	-1.41126	-2.65969	0.482349	0.686874	1	ENSG00000159208
MRPS21	1	150293720..150308979	0.744628	-1.09994	-2.14345	0.36507	0.582774	1	ENSG00000266472
PRPF3	1	150321479..150353233	3.33328	0.227992	1.1712	0.813107	0.902512	1	ENSG00000117360
RPRD2	1	150363091..150476566	2.08266	1.01301	2.01812	0.150092	0.340678	1	ENSG00000163125
TARS2	1	150487364..150507609	0.295353	-0.787625	-1.72623	0.492006	0.694659	1	ENSG00000143374
ECM1	1	150508062..150513789	0.108723	-3.87707	-14.6931	0.0715676	0.214299	1	ENSG00000143369
ADAMTSL4	1	150549369..150560937	1.74793	0.465307	1.38061	0.573673	0.761321	1	ENSG00000143382
MCL1	1	complement(150574551..150579738)	23.2914	0.451872	1.36781	0.259419	0.476309	1	ENSG00000143384
ENSA	1	complement(150600851..150629612)	3.586	-0.0682161	-1.04842	0.928148	0.96715	1	ENSG00000143420
GOLPH3L	1	complement(150646230..150697154)	0.40235	-2.42943	-5.38682	0.0779929	0.225167	1	ENSG00000143457
HORMAD1	1	complement(150698060..150720895)	0	NaN	NaN	NaN	NaN	NaN	ENSG00000143452
CTSS	1	complement(150730188..150765792)	7.20021	2.69616	6.48073	0.00535	0.0407017	1	ENSG00000163131
CTSK	1	complement(150796208..150808260)	2.57537	-0.587337	-1.50247	0.605435	0.785393	1	ENSG00000143387
ARNT	1	complement(150809713..150876708)	2.29989	-2.21979	-4.65825	0.00998	0.0615256	1	ENSG00000143437
CTXND2	1	150887136..150913292	0	NaN	NaN	NaN	NaN	NaN	ENSG00000283324
SETDB1	1	150926263..150964744	1.04277	-5.19335	-36.5894	2.53e-06	0.000237	0.0497043	ENSG00000143379
CERS2	1	complement(150960583..150975004)	1.32311	0.0349732	1.02454	0.972377	0.988429	1	ENSG00000143418
ANXA9	1	150982249..150995634	0.0182767	3.57543	11.9209	0.00705	0.0489754	1	ENSG00000143412
MINDY1	1	complement(150996086..151008375)	0.185991	-0.977562	-1.96914	0.420217	0.633338	1	ENSG00000143409
PRUNE1	1	151008420..151035713	0.266869	0.408183	1.32701	0.755777	0.874524	1	ENSG00000143363
BNIPL	1	151036321..151047720	0.0765621	2.57411	5.95503	0.0487189	0.167386	1	ENSG00000163141
C1orf56	1	151047751..151051986	0.0898862	2.64513	6.25553	0.0407561	0.1497	1	ENSG00000143443
CDC42SE1	1	complement(151050971..151070325)	8.50327	-1.00727	-2.01011	0.111791	0.283283	1	ENSG00000197622
MLLT11	1	151060397..151069544	0.197152	-1.05181	-2.07312	0.446226	0.657377	1	ENSG00000213190
GABPB2	1	151070578..151125542	0.661359	-2.26271	-4.79892	0.0111219	0.066242	1	ENSG00000143458
SEMA6C	1	complement(151131685..151146664)	0.17435	1.79312	3.46564	0.225419	0.437948	1	ENSG00000143434
TNFAIP8L2	1	151156649..151159749	0.1635	-1.51573	-2.85944	0.468228	0.675512	1	ENSG00000163154
SCNM1	1	151156664..151170296	0.459982	-3.60043	-12.1293	0.0128942	0.0725856	1	ENSG00000163156
LYSMD1	1	complement(151159748..151165948)	0.177086	-4.32784	-20.0821	0.041297	0.151048	1	ENSG00000163155
TMOD4	1	complement(151169986..151176284)	0.0264445	-0.695465	-1.61941	0.716658	0.85786	1	ENSG00000163157
VPS72	1	complement(151176304..151195321)	0.424262	1.85709	3.62275	0.144861	0.333692	1	ENSG00000163159
PIP5K1A	1	151197949..151249536	2.80308	1.92151	3.78818	0.0267598	0.114636	1	ENSG00000143398
PSMD4	1	151254709..151267479	1.30673	-3.848	-14.4	0.00104	0.0146359	1	ENSG00000159352
ZNF687	1	151281618..151292176	2.64796	3.94207	15.3703	0.000671	0.0113614	1	ENSG00000143373
PI4KB	1	complement(151291797..151327715)	2.32811	-0.702824	-1.62769	0.414909	0.628488	1	ENSG00000143393
RFX5	1	complement(151340640..151347357)	1.69104	-1.59468	-3.02027	0.116776	0.291211	1	ENSG00000143390
SELENBP1	1	complement(151364304..151372707)	0.0218567	-0.565349	-1.47975	0.776037	0.884679	1	ENSG00000143416
PSMB4	1	151399560..151401937	3.7617	0.251877	1.19076	0.828872	0.91153	1	ENSG00000159377
POGZ	1	complement(151402724..151459494)	3.58337	-0.708877	-1.63453	0.251104	0.467825	1	ENSG00000143442
CGN	1	151510510..151538692	0.00274	0.945132	1.92536	0.50474	0.705808	1	ENSG00000143375
TUFT1	1	151540305..151583583	0.66886	2.93463	7.64562	0.0357839	0.137607	1	ENSG00000143367
SNX27	1	151612006..151699091	1.37073	-2.71254	-6.55477	0.00075	0.0121152	1	ENSG00000143376
CELF3	1	complement(151700058..151716803)	0.0786088	-0.238498	-1.17976	0.875349	0.938716	1	ENSG00000159409
RIIAD1	1	151710433..151729805	0	NaN	NaN	NaN	NaN	NaN	ENSG00000178796
MRPL9	1	complement(151759647..151763496)	3.60922	2.96519	7.8093	0.0167037	0.0857603	1	ENSG00000143436
OAZ3	1	151762899..151771334	0.44153	4.56007	23.5894	0.000213	0.00545	1	ENSG00000143450
TDRKH	1	complement(151770107..151791416)	0.264752	-1.93397	-3.82107	0.167799	0.365523	1	ENSG00000182134
LINGO4	1	complement(151800264..151805419)	0.00136	-0.117279	-1.08469	0.949881	NaN	1	ENSG00000213171
RORC	1	complement(151806071..151831845)	0.107012	0.229283	1.17225	0.874944	0.938716	1	ENSG00000143365
C2CD4D	1	complement(151837819..151840557)	0.489214	5.01429	32.3186	0.000879	0.013194	1	ENSG00000225556
THEM5	1	complement(151847101..151853712)	0.0868865	-2.79676	-6.94877	0.140274	0.326987	1	ENSG00000196407
THEM4	1	complement(151870866..151909637)	1.38161	-0.857167	-1.81148	0.401267	0.614652	1	ENSG00000159445
S100A10	1	complement(151982915..151993859)	3.16768	-1.54326	-2.91453	0.194992	0.399677	1	ENSG00000197747
S100A11	1	complement(152032506..152047907)	7.27073	1.72295	3.30111	0.128063	0.308896	1	ENSG00000163191
TCHHL1	1	complement(152084141..152089064)	0.50141	2.89746	7.45115	0.0658801	0.203197	1	ENSG00000182898
TCHH	1	complement(152106317..152115454)	0.00146	-0.603557	-1.51946	0.734849	0.863962	1	ENSG00000159450
RPTN	1	complement(152153595..152159228)	0.0154184	-0.603766	-1.51968	0.763171	0.877776	1	ENSG00000215853
HRNR	1	complement(152212076..152224193)	0.102756	-1.81618	-3.52148	0.193403	0.397745	1	ENSG00000197915
FLG	1	complement(152302165..152325239)	0.0720235	4.09827	17.1278	0.0058	0.0428597	1	ENSG00000143631
FLG2	1	complement(152348735..152360006)	0.224403	-5.3677	-41.2894	0.00196	0.0220601	1	ENSG00000143520
CRNN	1	complement(152409243..152414263)	0.356716	-4.83648	-28.5711	0.0496673	0.169183	1	ENSG00000143536
LCE5A	1	152510803..152512177	0	NaN	NaN	NaN	NaN	NaN	ENSG00000186207
CRCT1	1	152514482..152516008	0	NaN	NaN	NaN	NaN	NaN	ENSG00000169509
LCE3E	1	complement(152565654..152566780)	0.246819	3.55317	11.7384	0.0342479	0.133976	1	ENSG00000185966
LCE3D	1	complement(152579381..152580516)	0	NaN	NaN	NaN	NaN	NaN	ENSG00000163202
LCE3C	1	152600662..152601086	0	NaN	NaN	NaN	NaN	NaN	ENSG00000244057
LCE3B	1	152613811..152614098	0	NaN	NaN	NaN	NaN	NaN	ENSG00000187238
LCE3A	1	complement(152622834..152623103)	0	NaN	NaN	NaN	NaN	NaN	ENSG00000185962
LCE2D	1	152663380..152664659	0	NaN	NaN	NaN	NaN	NaN	ENSG00000187223
LCE2C	1	152675295..152676574	0.00605	0.380845	1.3021	0.840891	NaN	1	ENSG00000187180
LCE2B	1	152686123..152687397	0.0262378	2.47796	5.57109	0.0732162	0.216484	1	ENSG00000159455
LCE2A	1	152698345..152699442	0.00549	-0.0110866	-1.00771	0.995253	NaN	1	ENSG00000187173
LCE4A	1	152708160..152709491	0	NaN	NaN	NaN	NaN	NaN	ENSG00000187170
C1orf68	1	152719522..152720470	0.0756446	3.75685	13.5184	0.009	0.0577128	1	ENSG00000198854
KPRP	1	152759561..152762052	0	NaN	NaN	NaN	NaN	NaN	ENSG00000203786
LCE1F	1	152776372..152776728	0	NaN	NaN	NaN	NaN	NaN	ENSG00000240386
LCE1E	1	152786214..152788426	0.0026	0.380857	1.30211	0.840886	NaN	1	ENSG00000186226
LCE1D	1	152796721..152798181	0	NaN	NaN	NaN	NaN	NaN	ENSG00000172155
LCE1C	1	complement(152804835..152806628)	0	NaN	NaN	NaN	NaN	NaN	ENSG00000197084
LCE1B	1	152811971..152813108	0.0210272	2.90205	7.47485	0.0262763	0.113507	1	ENSG00000196734
LCE1A	1	152827473..152828097	0	NaN	NaN	NaN	NaN	NaN	ENSG00000186844
LCE6A	1	152842856..152843983	0	NaN	NaN	NaN	NaN	NaN	ENSG00000235942
AL162596.1	1	152859996..152860985	0	NaN	NaN	NaN	NaN	NaN	ENSG00000285946
SMCP	1	152878322..152885047	0.0614743	-2.17267	-4.50859	0.276971	0.495524	1	ENSG00000163206
IVL	1	152908546..152911886	0.010998	-1.53246	-2.89279	0.42273	0.635143	1	ENSG00000163207
SPRR5	1	152947154..152949258	0	NaN	NaN	NaN	NaN	NaN	ENSG00000283227
SPRR4	1	152970648..152972574	0.482281	-4.13415	-17.5591	0.0628968	0.197181	1	ENSG00000184148
SPRR1A	1	152985231..152985500	0	NaN	NaN	NaN	NaN	NaN	ENSG00000169474
SPRR3	1	153001747..153003856	0	NaN	NaN	NaN	NaN	NaN	ENSG00000163209
SPRR1B	1	153031203..153032900	0.0155884	0.147367	1.10755	0.936295	0.96715	1	ENSG00000169469
SPRR2D	1	complement(153039732..153041931)	0	NaN	NaN	NaN	NaN	NaN	ENSG00000163216
SPRR2A	1	complement(153056120..153057512)	0	NaN	NaN	NaN	NaN	NaN	ENSG00000241794
SPRR2B	1	complement(153070224..153070840)	0	NaN	NaN	NaN	NaN	NaN	ENSG00000196805
SPRR2E	1	complement(153093135..153106184)	0	NaN	NaN	NaN	NaN	NaN	ENSG00000203785
SPRR2F	1	complement(153112121..153113516)	0	NaN	NaN	NaN	NaN	NaN	ENSG00000244094
SPRR2G	1	complement(153149582..153150890)	0.0746234	-0.538948	-1.45291	0.786009	0.891068	1	ENSG00000159516
LELP1	1	153203430..153205120	0	NaN	NaN	NaN	NaN	NaN	ENSG00000203784
PRR9	1	153217584..153219310	0.0326363	3.40267	10.5757	0.0124687	0.0711864	1	ENSG00000203783
LORICRIN	1	153259687..153262124	0	NaN	NaN	NaN	NaN	NaN	ENSG00000203782
PGLYRP3	1	complement(153297862..153310718)	0	NaN	NaN	NaN	NaN	NaN	ENSG00000159527
PGLYRP4	1	complement(153330120..153348841)	0.0388081	-1.87292	-3.66272	0.346414	0.565561	1	ENSG00000163218
S100A9	1	153357854..153361023	0.271812	-3.99355	-15.9286	0.0625828	0.196584	1	ENSG00000163220
S100A12	1	complement(153373711..153375621)	0.081872	-2.17894	-4.52821	0.279686	0.497988	1	ENSG00000163221
S100A8	1	complement(153390032..153391073)	0.177483	0.64851	1.56755	0.61997	0.796144	1	ENSG00000143546
S100A7A	1	153416520..153423222	0.00787	-0.748675	-1.68025	0.611617	0.789836	1	ENSG00000184330
S100A7L2	1	complement(153437058..153439949)	0	NaN	NaN	NaN	NaN	NaN	ENSG00000197364
S100A7	1	complement(153457744..153460651)	0.00764	0.380845	1.3021	0.840891	NaN	1	ENSG00000143556
S100A6	1	complement(153534599..153536244)	21.9343	3.90196	14.9489	0.000782	0.0123674	1	ENSG00000197956
S100A5	1	complement(153537147..153541765)	0.134676	-0.889534	-1.85258	0.664056	0.824949	1	ENSG00000196420
S100A4	1	complement(153543613..153550136)	11.499	-1.3254	-2.50603	0.10183	0.266132	1	ENSG00000196154
S100A3	1	complement(153547329..153549258)	0	NaN	NaN	NaN	NaN	NaN	ENSG00000188015
S100A2	1	complement(153561108..153567890)	0.00636	1.75694	3.37981	0.255496	NaN	1	ENSG00000196754
S100A16	1	complement(153606886..153613145)	0.415482	8.58194	383.195	0.000478	0.00912	1	ENSG00000188643
S100A14	1	complement(153614255..153616986)	0.0172368	-0.300683	-1.23173	0.875418	0.938716	1	ENSG00000189334
S100A13	1	complement(153618787..153631360)	0	NaN	NaN	NaN	NaN	NaN	ENSG00000189171
S100A1	1	153627926..153632039	0.00343	0.38085	1.30211	0.840889	NaN	1	ENSG00000160678
CHTOP	1	153633982..153646306	3.2177	-2.35357	-5.11089	0.00851	0.055654	1	ENSG00000160679
SNAPIN	1	153658703..153661852	0.600337	-5.02991	-32.6703	0.00463	0.0372063	1	ENSG00000143553
ILF2	1	complement(153661788..153671028)	2.52025	-2.55094	-5.86016	0.0145059	0.0780573	1	ENSG00000143621
NPR1	1	153678688..153693992	0.0133031	-2.42861	-5.38375	0.216765	0.426712	1	ENSG00000169418
INTS3	1	153728050..153774808	2.46462	-0.0788805	-1.0562	0.926371	0.967009	1	ENSG00000143624
SLC27A3	1	153774354..153780157	0.0888777	2.89211	7.42353	0.037943	0.143248	1	ENSG00000143554
GATAD2B	1	complement(153789030..153923360)	3.58377	0.661963	1.58223	0.301662	0.52103	1	ENSG00000143614
DENND4B	1	complement(153929501..153946718)	8.17971	-0.479825	-1.39457	0.377552	0.594889	1	ENSG00000198837
CRTC2	1	complement(153947669..153958615)	4.82673	0.246775	1.18655	0.754608	0.873753	1	ENSG00000160741
SLC39A1	1	complement(153959099..153968184)	0.217914	-4.12447	-17.4417	0.0172917	0.0877642	1	ENSG00000143570
AL358472.7	1	complement(153959151..153975887)	0	NaN	NaN	NaN	NaN	NaN	ENSG00000285779
CREB3L4	1	153967534..153974361	0.131585	-1.49647	-2.82151	0.443574	0.65461	1	ENSG00000143578
JTB	1	complement(153974269..153977674)	1.19039	-2.26185	-4.79607	0.0642065	0.199908	1	ENSG00000143543
AL358472.6	1	complement(153975850..153986246)	0.0838537	-0.556325	-1.47052	0.737318	0.865308	1	ENSG00000285641
RAB13	1	complement(153981617..153986358)	0.0914349	-3.97863	-15.7647	0.0624143	0.196332	1	ENSG00000143545
RPS27	1	153990762..153992155	70.3834	-0.942959	-1.92247	0.0702523	0.211721	1	ENSG00000177954
NUP210L	1	complement(153992685..154155116)	0.0715491	-1.01945	-2.02715	0.457627	0.667596	1	ENSG00000143552
TPM3	1	complement(154155304..154194648)	2.37586	0.197594	1.14678	0.697324	0.845696	1	ENSG00000143549
C1orf189	1	complement(154199085..154206333)	0	NaN	NaN	NaN	NaN	NaN	ENSG00000163263
C1orf43	1	complement(154206696..154220637)	0.794729	-5.61464	-48.9976	5.37e-05	0.00209	1	ENSG00000143612
UBAP2L	1	154220179..154271510	3.40002	-0.337864	-1.26388	0.656637	0.820863	1	ENSG00000143569
HAX1	1	154272589..154275875	0.602356	-0.808069	-1.75087	0.578026	0.764647	1	ENSG00000143575
AQP10	1	154321090..154325325	0	NaN	NaN	NaN	NaN	NaN	ENSG00000143595
ATP8B2	1	154325553..154351304	7.07805	0.216362	1.1618	0.720734	0.859528	1	ENSG00000143515
IL6R	1	154405193..154469450	3.80933	-1.71933	-3.29283	0.0387823	0.144942	1	ENSG00000160712
SHE	1	complement(154469772..154502412)	0.124543	-3.7526	-13.4786	0.0144484	0.0778625	1	ENSG00000169291
TDRD10	1	154502219..154548147	0.0639998	-3.67601	-12.7817	0.0798467	0.228789	1	ENSG00000163239
UBE2Q1	1	complement(154548577..154559028)	0.478248	-2.24254	-4.73229	0.0933004	0.252411	1	ENSG00000160714
CHRNB2	1	154567778..154580013	0.430961	-4.1456	-17.6991	0.00372	0.0324985	1	ENSG00000160716
ADAR	1	complement(154582057..154628013)	8.60594	0.218054	1.16316	0.691947	0.841776	1	ENSG00000160710
KCNN3	1	complement(154697455..154870281)	0.0746046	3.42957	10.7746	0.00759	0.0515926	1	ENSG00000143603
PMVK	1	complement(154924740..154936719)	0.405182	2.02654	4.07425	0.20753	0.415415	1	ENSG00000163344
PBXIP1	1	complement(154944076..154956123)	12.2713	0.372557	1.29465	0.495741	0.697774	1	ENSG00000163346
PYGO2	1	complement(154957026..154963853)	6.02185	2.13877	4.40387	0.0532922	0.176675	1	ENSG00000163348
SHC1	1	complement(154962298..154974395)	2.62277	-0.629661	-1.5472	0.465836	0.674393	1	ENSG00000160691
CKS1B	1	154974653..154979251	0.660375	2.17785	4.52479	0.0713152	0.213912	1	ENSG00000173207
FLAD1	1	154983338..154993111	1.94726	3.68055	12.822	0.00481	0.0380955	1	ENSG00000160688
LENEP	1	154993586..154994315	0.234203	-1.20027	-2.29783	0.563821	0.753766	1	ENSG00000163352
ZBTB7B	1	155002630..155018522	1.14757	0.958034	1.94266	0.387888	0.603849	1	ENSG00000160685
DCST2	1	complement(155018520..155033781)	0.117768	-1.43142	-2.69712	0.340355	0.56038	1	ENSG00000163354
DCST1	1	155033824..155050930	0.0245846	-1.52249	-2.87286	0.438973	0.650183	1	ENSG00000163357
ADAM15	1	155050566..155062775	0.682309	1.09611	2.13777	0.377091	0.594534	1	ENSG00000143537
EFNA4	1	155063737..155069553	0.0285146	-0.892685	-1.85663	0.643979	0.81311	1	ENSG00000243364
AL691442.2	1	155063748..155086807	0.00701	0.147406	1.10758	0.936278	0.96715	1	ENSG00000251246
EFNA3	1	155078837..155087538	0.0140667	-0.350175	-1.27471	0.855963	0.928173	1	ENSG00000143590
EFNA1	1	155127876..155134899	0.0117633	-0.222417	-1.16669	0.906794	0.958236	1	ENSG00000169242
SLC50A1	1	155135344..155138857	2.08502	2.85865	7.25337	0.0430138	0.154691	1	ENSG00000169241
DPM3	1	complement(155139891..155140595)	0.560675	-5.13267	-35.0823	0.0190964	0.0935656	1	ENSG00000179085
KRTCAP2	1	complement(155169408..155173475)	1.14932	1.77092	3.41273	0.175192	0.374358	1	ENSG00000163463
AL713999.1	1	complement(155169409..155187272)	0.00891	-0.475082	-1.39	0.792291	0.892039	1	ENSG00000273088
TRIM46	1	155173787..155184971	0.793978	1.97579	3.93344	0.0675476	0.206142	1	ENSG00000163462
MUC1	1	complement(155185824..155192916)	0.634672	5.10422	34.3973	6.49e-05	0.0024	1	ENSG00000185499
THBS3	1	complement(155195588..155209051)	1.78618	0.458925	1.37452	0.619819	0.796072	1	ENSG00000169231
MTX1	1	155208699..155213824	0.594547	1.84699	3.59748	0.178961	0.379071	1	ENSG00000173171
GBA	1	complement(155234452..155244699)	2.46705	3.34765	10.1799	0.00756	0.0514693	1	ENSG00000177628
FAM189B	1	complement(155247205..155255483)	0.375736	3.28922	9.77584	0.0248009	0.109312	1	ENSG00000160767
SCAMP3	1	complement(155255979..155262430)	1.59638	1.93763	3.83076	0.108273	0.27718	1	ENSG00000116521
CLK2	1	complement(155262868..155278491)	1.12996	-1.14529	-2.21191	0.314108	0.533605	1	ENSG00000176444
HCN3	1	155277463..155289848	0.0910354	-1.16505	-2.24241	0.561832	0.752502	1	ENSG00000143630
PKLR	1	complement(155289293..155301438)	0	NaN	NaN	NaN	NaN	NaN	ENSG00000143627
FDPS	1	155308748..155320666	0.307114	-3.4904	-11.2387	0.0146124	0.0783237	1	ENSG00000160752
RUSC1	1	155320894..155331114	0.73379	-3.65901	-12.632	0.00203	0.0225545	1	ENSG00000160753
ASH1L	1	complement(155335268..155562807)	5.43825	-0.492296	-1.40668	0.356001	0.574009	1	ENSG00000116539
MSTO1	1	155610205..155614951	0.926669	-1.57988	-2.98946	0.134426	0.318397	1	ENSG00000125459
YY1AP1	1	complement(155659443..155689000)	2.78883	-1.09151	-2.13097	0.147226	0.336519	1	ENSG00000163374
DAP3	1	155687960..155739010	1.27349	0.0895663	1.06405	0.928926	0.96715	1	ENSG00000132676
GON4L	1	complement(155749662..155859400)	1.81747	-0.133658	-1.09707	0.854933	0.927895	1	ENSG00000116580
SYT11	1	155859567..155885199	1.46053	1.49802	2.82454	0.106649	0.274149	1	ENSG00000132718
RIT1	1	complement(155897808..155911404)	1.42006	0.226197	1.16975	0.820741	0.906701	1	ENSG00000143622
KHDC4	1	complement(155913045..155934413)	0.829974	0.203221	1.15127	0.81842	0.905686	1	ENSG00000132680
RXFP4	1	155941638..155943087	0.168586	1.72908	3.31516	0.255511	0.472255	1	ENSG00000173080
ARHGEF2	1	complement(155946851..156007070)	0.989722	-0.300694	-1.23174	0.751892	0.872379	1	ENSG00000116584
SSR2	1	complement(156009048..156020951)	2.09081	-1.39856	-2.63639	0.167938	0.365523	1	ENSG00000163479
UBQLN4	1	complement(156035299..156053798)	2.79407	2.56101	5.9012	0.0172464	0.0876506	1	ENSG00000160803
LAMTOR2	1	156054782..156058506	0.256831	-3.83222	-14.2434	0.0592022	0.189807	1	ENSG00000116586
RAB25	1	156061160..156070504	0	NaN	NaN	NaN	NaN	NaN	ENSG00000132698
MEX3A	1	complement(156072013..156082465)	0.0345666	-2.83538	-7.1373	0.134846	0.319009	1	ENSG00000254726
LMNA	1	156082573..156140089	10.1742	0.646448	1.56531	0.164266	0.360421	1	ENSG00000160789
SEMA4A	1	156147366..156177752	1.18483	0.957866	1.94243	0.424801	0.637357	1	ENSG00000196189
SLC25A44	1	156193932..156212796	2.43286	1.43376	2.70151	0.143656	0.332031	1	ENSG00000160785
PMF1-BGLAP	1	156212982..156243332	0.0717435	-2.90169	-7.473	0.179367	0.379599	1	ENSG00000260238
PMF1	1	156212993..156240042	4.3322	1.5768	2.98307	0.118781	0.294622	1	ENSG00000160783
BGLAP	1	156242184..156243317	0.107706	-0.679823	-1.60194	0.732648	0.86382	1	ENSG00000242252
PAQR6	1	complement(156243320..156248117)	0.142383	-1.70665	-3.26402	0.303532	0.522746	1	ENSG00000160781
SMG5	1	complement(156249224..156282825)	2.09553	-2.96509	-7.80874	0.00243	0.0251356	1	ENSG00000198952
TMEM79	1	156282935..156293185	0.0436991	-3.17466	-9.02958	0.122991	0.30092	1	ENSG00000163472
GLMP	1	complement(156290089..156295689)	0.352607	-2.59733	-6.05167	0.0507419	0.171375	1	ENSG00000198715
VHLL	1	complement(156298624..156299307)	0	NaN	NaN	NaN	NaN	NaN	ENSG00000189030
CCT3	1	complement(156308968..156367873)	1.14747	-3.15617	-8.91457	0.00948	0.0596665	1	ENSG00000163468
TSACC	1	156337314..156346995	0.0319008	1.1854	2.27427	0.342579	0.562294	1	ENSG00000163467
RHBG	1	156369211..156385219	0.0104935	-1.5754	-2.98017	0.402253	0.615224	1	ENSG00000132677
C1orf61	1	complement(156404250..156456763)	0	NaN	NaN	NaN	NaN	NaN	ENSG00000125462
MEF2D	1	complement(156463727..156500779)	7.41752	0.530694	1.44462	0.201021	0.407313	1	ENSG00000116604
IQGAP3	1	complement(156525405..156572604)	0.0621451	-4.03856	-16.4334	0.0557461	0.181993	1	ENSG00000183856
TTC24	1	156579727..156586770	0.00183	0.380846	1.30211	0.84089	NaN	1	ENSG00000187862
NAXE	1	156591762..156594299	1.18829	-3.01397	-8.07786	0.0630777	0.197651	1	ENSG00000163382
GPATCH4	1	complement(156594487..156601496)	7.03757	1.35897	2.56503	0.252706	0.469526	1	ENSG00000160818
HAPLN2	1	156619331..156625725	0.00414	0.147415	1.10758	0.936275	0.96715	1	ENSG00000132702
BCAN	1	156641390..156659532	0.0908039	0.527593	1.44152	0.748233	0.870969	1	ENSG00000132692
NES	1	complement(156668763..156677407)	0.0037	-1.36626	-2.57801	0.459601	0.669081	1	ENSG00000132688
CRABP2	1	complement(156699606..156705816)	0.0642443	1.26153	2.3975	0.405771	0.618967	1	ENSG00000143320
ISG20L2	1	complement(156721891..156728766)	2.41614	-0.671055	-1.59224	0.466406	0.674641	1	ENSG00000143319
RRNAD1	1	156728442..156736960	0.793056	-1.26112	-2.39683	0.352027	0.570657	1	ENSG00000143303
MRPL24	1	complement(156737303..156741590)	0.17524	-1.8689	-3.65255	0.199786	0.406104	1	ENSG00000143314
HDGF	1	complement(156742109..156766925)	2.78016	1.83986	3.57974	0.0928806	0.251596	1	ENSG00000143321
PRCC	1	156750610..156800815	1.93503	2.37097	5.1729	0.0293207	0.121796	1	ENSG00000143294
SH2D2A	1	complement(156806243..156816862)	3.84727	0.548287	1.46235	0.522165	0.7201	1	ENSG00000027869
NTRK1	1	156815640..156881850	0.758679	0.509134	1.4232	0.595322	0.777139	1	ENSG00000198400
INSRR	1	complement(156840063..156859117)	0.0171432	-0.278102	-1.2126	0.862649	0.932505	1	ENSG00000027644
PEAR1	1	156893698..156916434	0.348917	-5.25491	-38.1843	0.00182	0.0209437	1	ENSG00000187800
LRRC71	1	156920632..156933094	0.010261	-0.278725	-1.21312	0.884182	0.944244	1	ENSG00000160838
ARHGEF11	1	complement(156934840..157045370)	0.366449	-0.135928	-1.0988	0.916681	0.96151	1	ENSG00000132694
ETV3L	1	complement(157092043..157112412)	0	NaN	NaN	NaN	NaN	NaN	ENSG00000253831
ETV3	1	complement(157121191..157138474)	2.20747	-2.15289	-4.44719	0.00443	0.0363491	1	ENSG00000117036
FCRL5	1	complement(157513377..157552515)	0.0679337	-3.07532	-8.42874	0.0608124	0.193017	1	ENSG00000143297
FCRL4	1	complement(157573747..157598085)	0.0184231	-1.10758	-2.15484	0.478462	0.683504	1	ENSG00000163518
FCRL3	1	complement(157674321..157700769)	2.18053	-4.74262	-26.7714	7.41e-06	0.000514	0.145795	ENSG00000160856
FCRL2	1	complement(157745733..157777132)	0.141688	-3.44315	-10.8765	0.101222	0.265015	1	ENSG00000132704
FCRL1	1	complement(157794403..157820120)	0.923002	-0.37793	-1.29948	0.77053	0.882025	1	ENSG00000163534
CD5L	1	complement(157830911..157898256)	0.0217141	1.52755	2.88297	0.230707	0.443848	1	ENSG00000073754
KIRREL1	1	157993273..158100262	0.0635849	1.68506	3.21553	0.249042	0.465542	1	ENSG00000183853
AL138899.3	1	complement(158127287..158128301)	0.0126381	2.72441	6.60889	0.0374074	0.14199	1	ENSG00000288460
CD1D	1	158178030..158186427	0.00522	-1.53362	-2.89511	0.41293	0.626252	1	ENSG00000158473
CD1A	1	158254424..158258269	1.00112	7.04893	132.416	8e-06	0.000547	0.157398	ENSG00000158477
CD1C	1	158289923..158294774	0.066209	-1.97517	-3.93175	0.245927	0.461819	1	ENSG00000158481
CD1B	1	complement(158327951..158331531)	0.114356	4.376	20.7639	0.00449	0.0366024	1	ENSG00000158485
CD1E	1	158353696..158357553	0.00962	1.53104	2.88994	0.225676	0.438287	1	ENSG00000158488
OR10T2	1	complement(158398522..158399466)	0.00358	0.380857	1.30211	0.840886	NaN	1	ENSG00000186306
OR10K2	1	complement(158418210..158426237)	0.0520857	-0.0474466	-1.03343	0.975203	0.990324	1	ENSG00000180708
OR10K1	1	158461574..158470857	0.136487	1.08508	2.12149	0.325374	0.544472	1	ENSG00000173285
OR10R2	1	158472220..158480936	0	NaN	NaN	NaN	NaN	NaN	ENSG00000198965
OR6Y1	1	complement(158544550..158554405)	1.63511	6.42175	85.7314	1.69e-07	3.12e-05	0.00332	ENSG00000197532
OR6P1	1	complement(158560606..158570580)	0.00654	-0.429867	-1.34711	0.81938	0.906065	1	ENSG00000186440
OR10X1	1	complement(158578919..158579899)	0.0972298	-0.70969	-1.63545	0.729751	0.862612	1	ENSG00000279111
OR10Z1	1	158605268..158612514	0.113071	4.40959	21.253	0.00198	0.0222148	1	ENSG00000198967
SPTA1	1	complement(158610704..158686715)	0.0314822	-4.77888	-27.4529	0.0287891	0.120358	1	ENSG00000163554
OR6K2	1	complement(158699678..158700652)	0.197933	-0.745843	-1.67695	0.72227	0.859528	1	ENSG00000196171
OR6K3	1	complement(158716327..158720720)	0.138011	5.17515	36.1307	0.000373	0.0079	1	ENSG00000203757
OR6N1	1	complement(158747814..158772195)	0.00129	-0.0110958	-1.00772	0.995249	NaN	1	ENSG00000197403
OR6K6	1	158754720..158755891	0	NaN	NaN	NaN	NaN	NaN	ENSG00000180433
OR6N2	1	complement(158774222..158781204)	0.0101125	-1.63385	-3.10341	0.393043	0.608204	1	ENSG00000188340
MNDA	1	158831351..158849506	0.0694359	-0.334533	-1.26097	0.818993	0.905832	1	ENSG00000163563
PYHIN1	1	158930796..158977059	1.77508	0.0536997	1.03792	0.951728	0.975438	1	ENSG00000163564
IFI16	1	158999968..159055155	1.73162	0.947051	1.92793	0.21072	0.418786	1	ENSG00000163565
AIM2	1	complement(159062484..159147096)	0.128313	-0.334626	-1.26105	0.820848	0.906701	1	ENSG00000163568
CADM3	1	159171609..159203313	0.351738	6.63073	99.0944	4.89e-06	0.000392	0.0961422	ENSG00000162706
ACKR1	1	159203307..159206500	0.102902	4.20497	18.4426	0.00133	0.0171376	1	ENSG00000213088
FCER1A	1	159289714..159308224	0.355258	-0.466935	-1.38217	0.770647	0.882072	1	ENSG00000179639
OR10J3	1	complement(159313670..159314659)	0.00369	0.38085	1.30211	0.840889	NaN	1	ENSG00000196266
OR10J4	1	159432204..159433138	0	NaN	NaN	NaN	NaN	NaN	ENSG00000249730
OR10J1	1	159437845..159443078	0.138148	-4.56894	-23.7349	0.0401019	0.148184	1	ENSG00000196184
OR10J5	1	complement(159535078..159536007)	0	NaN	NaN	NaN	NaN	NaN	ENSG00000184155
APCS	1	159587826..159588865	0	NaN	NaN	NaN	NaN	NaN	ENSG00000132703
CRP	1	complement(159712289..159714589)	0.571192	9.31999	639.14	0.000265	0.00631	1	ENSG00000132693
DUSP23	1	159780932..159782543	0.150188	-2.15396	-4.45047	0.2892	0.507297	1	ENSG00000158716
FCRL6	1	159800511..159816257	1.42536	-0.205662	-1.15322	0.865979	0.934476	1	ENSG00000181036
SLAMF8	1	159826811..159837492	0.0560297	-1.77528	-3.42304	0.38294	0.599457	1	ENSG00000158714
AL590560.2	1	complement(159834474..159873053)	0.117471	0.397158	1.31691	0.78175	0.888105	1	ENSG00000256029
VSIG8	1	complement(159854316..159862657)	0.00372	0.147423	1.10759	0.936271	0.96715	1	ENSG00000243284
CFAP45	1	complement(159872364..159900165)	0.0695783	0.562574	1.4769	0.634592	0.806882	1	ENSG00000213085
AL590560.4	1	complement(159910094..159910554)	0.623613	-3.45369	-10.9563	0.0954716	0.255712	1	ENSG00000279430
TAGLN2	1	complement(159918107..159925507)	7.12246	0.23428	1.17632	0.754599	0.873753	1	ENSG00000158710
IGSF9	1	complement(159927039..159945613)	0.104274	5.9196	60.5309	0.000191	0.00509	1	ENSG00000085552
SLAMF9	1	complement(159951492..159954237)	5.80413	9.19917	587.794	2.02e-09	9.14e-07	3.98e-05	ENSG00000162723
KCNJ10	1	complement(159998651..160070160)	0.0552724	-3.91853	-15.1216	0.0609049	0.193189	1	ENSG00000177807
PIGM	1	complement(160024953..160031990)	0.21424	-0.920247	-1.89244	0.515431	0.714669	1	ENSG00000143315
KCNJ9	1	160081538..160090563	0.122517	-0.801139	-1.74248	0.598904	0.779628	1	ENSG00000162728
IGSF8	1	complement(160091340..160098943)	1.13161	-0.536189	-1.45014	0.640786	0.811027	1	ENSG00000162729
ATP1A2	1	160115759..160143591	0.00624	-0.698227	-1.62251	0.628718	0.802729	1	ENSG00000018625
ATP1A4	1	160151586..160186980	0.0298073	2.84857	7.20288	0.0244975	0.108324	1	ENSG00000132681
CASQ1	1	160190575..160201886	0.0485868	-0.568686	-1.48317	0.749502	0.871384	1	ENSG00000143318
PEA15	1	160205380..160215376	1.48416	0.14017	1.10204	0.906738	0.958236	1	ENSG00000162734
DCAF8	1	complement(160215715..160262549)	3.84761	1.0532	2.07512	0.183761	0.384966	1	ENSG00000132716
AL139011.2	1	complement(160216800..160285130)	0.827831	-8.03777	-262.791	0.000337	0.0074	1	ENSG00000258465
PEX19	1	complement(160276812..160286348)	0.758381	-3.02224	-8.1243	0.0175323	0.088679	1	ENSG00000162735
COPA	1	complement(160288594..160343273)	3.80375	-0.0023	-1.00159	0.997295	0.998446	1	ENSG00000122218
NCSTN	1	160343316..160358952	0.991789	-2.23147	-4.69614	0.0384611	0.144382	1	ENSG00000162736
NHLH1	1	160367071..160372846	0.0239001	4.96222	31.173	0.00117	0.0158746	1	ENSG00000171786
VANGL2	1	160400564..160428670	0.176923	0.119354	1.08625	0.938955	0.968745	1	ENSG00000162738
SLAMF6	1	complement(160485030..160523262)	2.04771	-1.39189	-2.62423	0.132084	0.314736	1	ENSG00000162739
CD84	1	complement(160541095..160579516)	5.00449	-0.380184	-1.30151	0.447424	0.658408	1	ENSG00000066294
SLAMF1	1	complement(160608106..160647295)	2.10964	0.461819	1.37728	0.599997	0.78052	1	ENSG00000117090
CD48	1	complement(160678746..160711831)	1.56567	0.93045	1.90587	0.398065	0.611859	1	ENSG00000117091
SLAMF7	1	160739057..160754821	0.614201	-2.0855	-4.24421	0.08384	0.236054	1	ENSG00000026751
LY9	1	160796074..160828261	4.54452	1.94785	3.858	0.0078	0.0524498	1	ENSG00000122224
CD244	1	complement(160830160..160862887)	0.866713	-5.19667	-36.6737	0.000103	0.00331	1	ENSG00000122223
ITLN1	1	complement(160876540..160885180)	0.045216	-2.42215	-5.3597	0.261488	0.478622	1	ENSG00000179914
ITLN2	1	complement(160945025..160954809)	0	NaN	NaN	NaN	NaN	NaN	ENSG00000158764
F11R	1	complement(160995211..161021343)	0.601087	-3.55224	-11.7309	0.00193	0.0218548	1	ENSG00000158769
AL591806.4	1	complement(160997957..161038962)	0.311603	-0.348323	-1.27308	0.803961	0.89788	1	ENSG00000270149
TSTD1	1	complement(161037631..161038977)	3.19025	4.58748	24.0419	0.00211	0.0230927	1	ENSG00000215845
USF1	1	complement(161039251..161045977)	1.2688	-0.543644	-1.45765	0.62944	0.80322	1	ENSG00000158773
ARHGAP30	1	complement(161046946..161069970)	8.77398	1.06081	2.0861	0.0647447	0.201032	1	ENSG00000186517
NECTIN4	1	complement(161070998..161089558)	0.000978	0.380857	1.30211	0.840886	NaN	1	ENSG00000143217
KLHDC9	1	161098361..161100346	0.0408363	-1.94615	-3.85345	0.253219	0.469839	1	ENSG00000162755
PFDN2	1	complement(161100556..161118055)	0.544888	-4.62955	-24.7533	0.0256206	0.111788	1	ENSG00000143256
NIT1	1	161118086..161125445	0.3565	-1.10332	-2.14848	0.39805	0.611859	1	ENSG00000158793
DEDD	1	complement(161120974..161132688)	1.88845	1.74988	3.36331	0.1201	0.296738	1	ENSG00000158796
UFC1	1	161152776..161158856	4.22682	-2.84842	-7.2021	0.0153668	0.0808312	1	ENSG00000143222
USP21	1	161159450..161165723	0.548337	-0.873255	-1.83179	0.452686	0.66277	1	ENSG00000143258
PPOX	1	161166056..161178013	0.322241	-3.48187	-11.1724	0.00296	0.0283359	1	ENSG00000143224
B4GALT3	1	complement(161171310..161177968)	1.18643	-3.07155	-8.40678	0.00679	0.0477224	1	ENSG00000158850
ADAMTS4	1	complement(161184302..161199054)	0.0669457	-0.635852	-1.55386	0.631017	0.804212	1	ENSG00000158859
NDUFS2	1	161197104..161214395	1.30701	-2.31144	-4.96379	0.0251336	0.11042	1	ENSG00000158864
FCER1G	1	161215234..161220699	1.09732	-6.18915	-72.9657	0.00386	0.0333242	1	ENSG00000158869
APOA2	1	complement(161222292..161223631)	0.0212793	-0.229072	-1.17208	0.904026	0.956623	1	ENSG00000158874
TOMM40L	1	161225939..161230746	0.222937	0.807066	1.74965	0.561708	0.752502	1	ENSG00000158882
NR1I3	1	complement(161229666..161238244)	0.0265112	1.68336	3.21175	0.181128	0.381717	1	ENSG00000143257
PCP4L1	1	161258745..161285450	0	NaN	NaN	NaN	NaN	NaN	ENSG00000248485
MPZ	1	complement(161304735..161309972)	0.0116661	-0.690572	-1.61392	0.714988	0.85715	1	ENSG00000158887
SDHC	1	161314381..161371964	0.627725	1.6816	3.20783	0.149932	0.340481	1	ENSG00000143252
CFAP126	1	complement(161364733..161367876)	0.0141524	-0.0239028	-1.01671	0.989698	0.994248	1	ENSG00000188931
FCGR2A	1	161505430..161524013	0.0590342	-0.720351	-1.64758	0.568274	0.756998	1	ENSG00000143226
HSPA6	1	161524540..161526894	0.00912	-0.494622	-1.40895	0.788295	0.892039	1	ENSG00000173110
FCGR3A	1	complement(161541759..161550737)	1.59605	2.60095	6.06686	0.0423122	0.15306	1	ENSG00000203747
FCGR2C	1	161581339..161605662	0.123815	-1.6431	-3.12336	0.314521	0.534059	1	ENSG00000244682
FCGR3B	1	complement(161623196..161631963)	0.0417566	-3.22676	-9.36161	0.12518	0.304518	1	ENSG00000162747
FCGR2B	1	161663147..161678654	0.286674	-5.38314	-41.7336	0.0212614	0.099305	1	ENSG00000072694
FCRLA	1	161706972..161714352	0.0489606	-2.90375	-7.4837	0.15561	0.348889	1	ENSG00000132185
FCRLB	1	161721563..161728143	0.00488	0.147367	1.10755	0.936295	0.96715	1	ENSG00000162746
DUSP12	1	161749758..161757238	0.700454	0.688255	1.61133	0.606034	0.785843	1	ENSG00000081721
ATF6	1	161766320..161964070	0.797287	0.141625	1.10315	0.867293	0.935248	1	ENSG00000118217
OLFML2B	1	complement(161983192..162023854)	0.00107	0.380846	1.30211	0.84089	NaN	1	ENSG00000162745
NOS1AP	1	162069691..162370475	0.0583108	-2.2214	-4.66347	0.152132	0.343879	1	ENSG00000198929
AL512785.2	1	162365407..162383531	0.0144364	-0.21144	-1.15784	0.911056	0.959534	1	ENSG00000254706
SPATA46	1	complement(162373203..162376854)	0.0592848	-2.0161	-4.04489	0.313178	0.532611	1	ENSG00000171722
C1orf226	1	162378841..162386812	0.010099	2.44645	5.45075	0.0553474	0.181134	1	ENSG00000239887
SH2D1B	1	complement(162395268..162412138)	0.017299	-2.24359	-4.73576	0.253205	0.469839	1	ENSG00000198574
UHMK1	1	162497251..162529631	2.30955	1.00155	2.00215	0.135681	0.32023	1	ENSG00000152332
UAP1	1	162561506..162599842	1.70366	-2.214	-4.6396	0.0180639	0.0904559	1	ENSG00000117143
DDR2	1	162631373..162787405	0.0160646	0.798479	1.73927	0.50542	0.706345	1	ENSG00000162733
HSD17B7	1	162790702..162812817	0.21282	-1.90176	-3.7367	0.138346	0.324275	1	ENSG00000132196
CCDC190	1	complement(162824458..162868815)	0.217222	-4.82286	-28.3025	0.0274956	0.116584	1	ENSG00000185860
RGS4	1	163068775..163076802	0.0581104	3.43979	10.8513	0.00634	0.0456112	1	ENSG00000117152
RGS5	1	complement(163111121..163321791)	0.0504739	0.693042	1.61669	0.653038	0.819144	1	ENSG00000143248
NUF2	1	163266576..163355764	0.0751	-3.50881	-11.383	0.0796269	0.228468	1	ENSG00000143228
PBX1	1	164555584..164899296	0.0550034	0.0839374	1.05991	0.95091	0.975042	1	ENSG00000185630
LMX1A	1	complement(165201867..165356715)	0.0085	-0.55792	-1.47215	0.772369	0.882773	1	ENSG00000162761
RXRG	1	complement(165400922..165445355)	0.003	0.147423	1.10759	0.936271	0.96715	1	ENSG00000143171
LRRC52	1	165544000..165563957	0.0053	0.147385	1.10756	0.936287	0.96715	1	ENSG00000162763
MGST3	1	165631213..165661796	0.651359	2.69552	6.47785	0.0536304	0.177488	1	ENSG00000143198
ALDH9A1	1	complement(165662216..165698863)	0.376357	-6.42989	-86.2163	0.00199	0.0223068	1	ENSG00000143149
TMCO1	1	complement(165724293..165827755)	0.758114	0.48381	1.39843	0.645385	0.814044	1	ENSG00000143183
UCK2	1	165827614..165911618	0.234672	-2.40318	-5.28968	0.0743117	0.218472	1	ENSG00000143179
FAM78B	1	complement(166057426..166167001)	0.0207814	2.13147	4.38163	0.148398	0.338032	1	ENSG00000188859
POGK	1	166839447..166856344	1.98142	3.02456	8.13735	0.00323	0.0298775	1	ENSG00000143157
TADA1	1	complement(166856510..166876264)	0.476298	-1.86642	-3.64626	0.105553	0.272382	1	ENSG00000152382
ILDR2	1	complement(166895711..166975540)	0.253279	0.92149	1.89407	0.511554	0.711739	1	ENSG00000143195
MAEL	1	166975582..167022214	0.036875	-0.670903	-1.59207	0.740991	0.867176	1	ENSG00000143194
GPA33	1	complement(167052836..167166479)	0.269875	-1.48199	-2.79334	0.310879	0.530305	1	ENSG00000143167
DUSP27	1	167094075..167129165	0.00215	-0.960205	-1.94559	0.587553	0.771803	1	ENSG00000198842
POU2F1	1	167220876..167427345	1.69389	-1.80303	-3.48951	0.00577	0.0427254	1	ENSG00000143190
CD247	1	complement(167430640..167518610)	16.2274	2.28564	4.87581	0.00136	0.0173866	1	ENSG00000198821
CREG1	1	complement(167529117..167553805)	0.163305	-1.38445	-2.61072	0.322397	0.542032	1	ENSG00000143162
RCSD1	1	167630093..167708696	1.44093	0.225757	1.16939	0.805562	0.898526	1	ENSG00000198771
MPZL1	1	167721192..167791919	0.27488	1.2764	2.42235	0.370942	0.588556	1	ENSG00000197965
ADCY10	1	complement(167809386..167914215)	0.0379525	-1.94511	-3.85067	0.270632	0.489079	1	ENSG00000143199
MPC2	1	complement(167916675..167937072)	0.526539	0.46797	1.38316	0.710287	0.853498	1	ENSG00000143158
DCAF6	1	167935783..168075843	1.22307	-0.749775	-1.68153	0.45512	0.665019	1	ENSG00000143164
GPR161	1	complement(168079543..168137667)	1.95311	5.91285	60.2482	4.23e-05	0.00176	0.832375	ENSG00000143147
TIPRL	1	168178962..168202109	0.377457	-0.687874	-1.61091	0.577724	0.764647	1	ENSG00000143155
SFT2D2	1	168225938..168253021	4.71317	-0.475487	-1.39039	0.319641	0.539061	1	ENSG00000213064
TBX19	1	168280877..168314426	0.62777	-0.780949	-1.71826	0.510255	0.710345	1	ENSG00000143178
XCL2	1	complement(168540768..168543997)	0.0515083	-0.334203	-1.26068	0.862081	0.932096	1	ENSG00000143185
XCL1	1	168576605..168582069	0.0378899	-0.899362	-1.86524	0.642969	0.8125	1	ENSG00000143184
DPT	1	complement(168695468..168729206)	0.027102	-0.694388	-1.6182	0.651517	0.818069	1	ENSG00000143196
ATP1B1	1	169105697..169132722	0.253031	-5.87385	-58.6416	0.00595	0.0436276	1	ENSG00000143153
NME7	1	complement(169132531..169367948)	0.668238	-6.67435	-102.136	0.00148	0.0183956	1	ENSG00000143156
BLZF1	1	169367970..169396540	0.574224	0.908325	1.87687	0.396171	0.610914	1	ENSG00000117475
CCDC181	1	complement(169394870..169460669)	0.0272005	1.51235	2.85274	0.265009	0.482476	1	ENSG00000117477
SLC19A2	1	complement(169463909..169485944)	0.554981	-0.958446	-1.94322	0.435724	0.646674	1	ENSG00000117479
F5	1	complement(169511951..169586588)	0.931284	0.482105	1.39678	0.552205	0.744424	1	ENSG00000198734
SELP	1	complement(169588849..169630193)	4.13566	3.8313	14.2343	0.00238	0.024925	1	ENSG00000174175
C1orf112	1	169662007..169854080	0.374335	-3.45507	-10.9668	0.0156392	0.0817909	1	ENSG00000000460
SELL	1	complement(169690665..169711702)	5.01224	-0.952664	-1.93544	0.230998	0.444117	1	ENSG00000188404
SELE	1	complement(169722640..169764705)	0.0300851	3.49736	11.293	0.0174368	0.0882892	1	ENSG00000007908
METTL18	1	complement(169792529..169794963)	0.4557	-6.33103	-80.5064	0.00479	0.0379961	1	ENSG00000171806
SCYL3	1	complement(169849631..169894267)	0.556319	-7.07963	-135.263	2.53e-06	0.000237	0.0497768	ENSG00000000457
KIFAP3	1	complement(169921326..170085208)	0.980432	-0.440751	-1.35731	0.670437	0.828404	1	ENSG00000075945
METTL11B	1	170145959..170168866	0	NaN	NaN	NaN	NaN	NaN	ENSG00000203740
GORAB	1	170532129..170553446	0.310143	-5.2901	-39.1271	0.00183	0.0210626	1	ENSG00000120370
PRRX1	1	170662728..170739421	0.72923	4.56025	23.5925	0.00458	0.0369824	1	ENSG00000116132
MROH9	1	170935471..171064765	0.0568846	-1.89938	-3.73053	0.265196	0.482724	1	ENSG00000117501
FMO3	1	171090901..171117819	1.11638	7.39474	168.282	7.8e-06	0.000538	0.153373	ENSG00000007933
FMO2	1	171185249..171212686	0.000664	-0.117279	-1.08469	0.949881	NaN	1	ENSG00000094963
FMO1	1	171248471..171285978	0.0099	1.83525	3.56833	0.128464	0.309472	1	ENSG00000010932
FMO4	1	171314183..171342084	0.0757652	-1.43437	-2.70263	0.340716	0.560829	1	ENSG00000076258
PRRC2C	1	171485551..171593511	14.0742	0.984215	1.97824	0.00914	0.0581897	1	ENSG00000117523
MYOCOS	1	171600621..171638799	0.11186	-4.01842	-16.2055	0.0661412	0.203677	1	ENSG00000283683
MYOC	1	complement(171635417..171652688)	0.0324281	4.445	21.781	0.00132	0.0171197	1	ENSG00000034971
VAMP4	1	complement(171700160..171742074)	0.972982	0.106533	1.07664	0.916337	0.961397	1	ENSG00000117533
EEF1AKNMT	1	171781660..171814023	1.47087	2.57716	5.96763	0.060367	0.192346	1	ENSG00000010165
DNM3	1	171841498..172418466	0.841016	4.07635	16.8695	0.00154	0.01886	1	ENSG00000197959
PIGC	1	complement(172370189..172444086)	0.496255	-4.37155	-20.6999	0.00509	0.0394888	1	ENSG00000135845
C1orf105	1	172420685..172468831	0.0192164	-1.53996	-2.90786	0.430622	0.642719	1	ENSG00000180999
SUCO	1	172532349..172611833	3.5418	-0.130067	-1.09434	0.843898	0.921577	1	ENSG00000094975
FASLG	1	172659103..172666876	0.00176	-0.11726	-1.08467	0.949889	NaN	1	ENSG00000117560
Z98043.1	1	172752586..172752924	0	NaN	NaN	NaN	NaN	NaN	ENSG00000279061
TNFSF18	1	complement(173039960..173050963)	0.301892	5.24295	37.8692	0.00125	0.0165284	1	ENSG00000120337
TNFSF4	1	complement(173183731..173207331)	0.829565	-3.55558	-11.758	0.0106086	0.0641255	1	ENSG00000117586
PRDX6	1	173477330..173488815	0.605708	-2.73437	-6.6547	0.032539	0.129809	1	ENSG00000117592
SLC9C2	1	complement(173500460..173603072)	0.000772	-0.0110958	-1.00772	0.995249	NaN	1	ENSG00000162753
AL139142.2	1	complement(173596060..173669837)	0	NaN	NaN	NaN	NaN	NaN	ENSG00000285777
ANKRD45	1	complement(173608336..173669851)	0.00101	-0.0110611	-1.0077	0.995264	NaN	1	ENSG00000183831
TEX50	1	173635338..173637130	0	NaN	NaN	NaN	NaN	NaN	ENSG00000232113
KLHL20	1	173714941..173786692	0.54862	-0.132742	-1.09638	0.90734	0.958453	1	ENSG00000076321
CENPL	1	complement(173799550..173824720)	0.00882	-0.634528	-1.55243	0.632118	0.805089	1	ENSG00000120334
DARS2	1	173824653..173858808	0.771687	-3.62941	-12.3754	0.00126	0.016576	1	ENSG00000117593
ZBTB37	1	173868082..173903549	0.673348	-1.67515	-3.19351	0.0557933	0.182058	1	ENSG00000185278
SERPINC1	1	complement(173903804..173917378)	0.0151253	-0.783517	-1.72132	0.675327	0.830643	1	ENSG00000117601
RC3H1	1	complement(173931084..174022357)	1.97128	0.549501	1.46358	0.451339	0.661721	1	ENSG00000135870
RABGAP1L	1	174159410..174995308	3.85715	0.488993	1.40346	0.310007	0.529441	1	ENSG00000152061
GPR52	1	174447964..174449545	12.9259	0.945858	1.92633	0.333355	0.552859	1	ENSG00000203737
CACYBP	1	174999163..175012027	0.753122	0.932209	1.9082	0.339414	0.559526	1	ENSG00000116161
MRPS14	1	complement(175010789..175023425)	0.726946	-2.40621	-5.30081	0.040381	0.148821	1	ENSG00000120333
TNN	1	175067833..175148075	0.0677572	4.70534	26.0885	0.000938	0.0137591	1	ENSG00000120332
KIAA0040	1	complement(175156986..175192999)	0.899051	-1.41471	-2.66605	0.2526	0.469465	1	ENSG00000235750
TNR	1	complement(175315194..175743616)	0.489196	-0.0723877	-1.05146	0.932988	0.96715	1	ENSG00000116147
COP1	1	complement(175944831..176207286)	2.92681	0.0216205	1.0151	0.978502	0.99129	1	ENSG00000143207
PAPPA2	1	176463171..176845601	0.0175258	0.955824	1.93969	0.511975	0.712065	1	ENSG00000116183
ASTN1	1	complement(176857302..177164973)	0.709546	-6.28966	-78.2303	0.00248	0.0254831	1	ENSG00000152092
BRINP2	1	177170958..177282422	0.272906	2.66881	6.35904	0.0745222	0.218868	1	ENSG00000198797
SEC16B	1	complement(177923956..177984303)	0.165778	-5.46769	-44.2525	0.0236102	0.105781	1	ENSG00000120341
RASAL2	1	178094141..178484147	0.037643	1.91369	3.76772	0.173556	0.372486	1	ENSG00000075391
CLEC20A	1	complement(178479247..178499634)	0.258808	5.47415	44.4513	0.000465	0.00901	1	ENSG00000188585
TEX35	1	178513109..178548602	0.00317	-1.20993	-2.31327	0.521481	0.719779	1	ENSG00000240021
RALGPS2	1	178725147..178921841	0.336195	1.08506	2.12146	0.323191	0.542793	1	ENSG00000116191
ANGPTL1	1	complement(178849535..178871077)	0.395327	-2.17622	-4.51968	0.0908675	0.248659	1	ENSG00000116194
FAM20B	1	179025804..179076567	1.99219	1.64115	3.11915	0.108032	0.276659	1	ENSG00000116199
TOR3A	1	179082070..179098023	0.181905	0.316418	1.24524	0.7889	0.892039	1	ENSG00000186283
ABL2	1	complement(179099330..179229684)	0.720458	-1.77261	-3.41672	0.0707261	0.212648	1	ENSG00000143322
SOAT1	1	179293714..179358680	1.1724	-2.32216	-5.00082	0.00613	0.0445293	1	ENSG00000057252
AXDND1	1	179365720..179554735	0.00771	1.77567	3.42398	0.156153	0.34949	1	ENSG00000162779
NPHS2	1	complement(179550539..179575952)	0.121926	-2.5543	-5.8738	0.230644	0.443848	1	ENSG00000116218
TDRD5	1	179591613..179691272	0.0429043	2.67273	6.37633	0.0508963	0.171775	1	ENSG00000162782
FAM163A	1	179743163..179816198	0.00465	-0.128582	-1.09322	0.945262	0.971803	1	ENSG00000143340
TOR1AIP2	1	complement(179839967..179877803)	0.645103	-0.264363	-1.20111	0.761535	0.877086	1	ENSG00000169905
TOR1AIP1	1	179882042..179925000	1.18581	-1.06496	-2.09212	0.171219	0.369687	1	ENSG00000143337
CEP350	1	179954773..180114875	1.82854	0.435041	1.35195	0.464928	0.673421	1	ENSG00000135837
QSOX1	1	180154869..180204030	2.11595	3.39758	10.5383	0.00111	0.015381	1	ENSG00000116260
LHX4	1	180230264..180278984	0.524477	-1.98288	-3.95282	0.0976272	0.259338	1	ENSG00000121454
ACBD6	1	complement(180269653..180502954)	1.04659	-1.18402	-2.27209	0.237484	0.452248	1	ENSG00000230124
XPR1	1	180632022..180890279	1.32493	0.0574969	1.04066	0.943019	0.970839	1	ENSG00000143324
KIAA1614	1	180912897..180951614	0.192018	5.00249	32.0553	0.000295	0.00676	1	ENSG00000135835
STX6	1	complement(180972712..181023121)	0.286581	-0.844441	-1.79557	0.474637	0.68041	1	ENSG00000135823
MR1	1	181033425..181061938	0.76052	1.70476	3.25974	0.0800585	0.22919	1	ENSG00000153029
IER5	1	181088700..181092900	0.722956	-0.0846159	-1.06041	0.933727	0.96715	1	ENSG00000162783
CACNA1E	1	181317690..181808084	0.024737	3.66821	12.7128	0.0117194	0.0683828	1	ENSG00000198216
ZNF648	1	complement(182054570..182061712)	0.0157652	-2.4134	-5.3273	0.244974	0.460902	1	ENSG00000179930
GLUL	1	complement(182378098..182392206)	1.01111	-0.270471	-1.2062	0.767897	0.880303	1	ENSG00000135821
TEDDM1	1	complement(182398117..182400667)	0.00853	-1.5513	-2.93081	0.408679	0.621802	1	ENSG00000203730
RGSL1	1	182409192..182560599	0.0272231	1.75758	3.38131	0.126983	0.307338	1	ENSG00000121446
RNASEL	1	complement(182573634..182589256)	0.231971	-1.77918	-3.43231	0.151079	0.342472	1	ENSG00000135828
RGS16	1	complement(182598623..182604389)	0.326716	-1.551	-2.93021	0.322928	0.542495	1	ENSG00000143333
RGS8	1	complement(182641816..182684576)	0.0032	1.28121	2.43042	0.339621	0.559702	1	ENSG00000135824
NPL	1	182789293..182830384	0.306781	5.05279	33.1927	0.000331	0.00731	1	ENSG00000135838
DHX9	1	182839347..182887982	2.99524	0.107876	1.07764	0.888093	0.946609	1	ENSG00000135829
SHCBP1L	1	complement(182899865..182953525)	0.0205497	-0.488437	-1.40292	0.803056	0.897602	1	ENSG00000157060
LAMC1	1	183023420..183145592	0.0453752	-2.19988	-4.5944	0.212388	0.421073	1	ENSG00000135862
LAMC2	1	183186238..183245127	0.0100311	-0.299512	-1.23073	0.825953	0.909683	1	ENSG00000058085
NMNAT2	1	complement(183248237..183418380)	0.00462	2.46974	5.53944	0.0440328	0.156953	1	ENSG00000157064
SMG7	1	183472216..183598246	2.23611	-1.11846	-2.17115	0.16081	0.355783	1	ENSG00000116698
NCF2	1	complement(183555562..183590876)	1.006	-1.97932	-3.94307	0.104162	0.270118	1	ENSG00000116701
ARPC5	1	complement(183620846..183635783)	0.492087	-3.86927	-14.6139	0.000517	0.00964	1	ENSG00000162704
RGL1	1	183636085..183928531	0.160848	-1.08673	-2.12392	0.526983	0.723347	1	ENSG00000143344
APOBEC4	1	complement(183646275..183653316)	0.0682535	-1.57585	-2.98111	0.361586	0.57938	1	ENSG00000173627
COLGALT2	1	complement(183929854..184037729)	0.067554	-0.377989	-1.29953	0.801402	0.897084	1	ENSG00000198756
TSEN15	1	184051651..184123978	0.27228	-0.0761956	-1.05423	0.948672	0.973787	1	ENSG00000198860
C1orf21	1	184387029..184629019	0.28608	0.511301	1.42534	0.661196	0.82311	1	ENSG00000116667
EDEM3	1	complement(184690237..184754907)	3.00346	3.11471	8.66209	0.0021	0.0230628	1	ENSG00000116406
NIBAN1	1	complement(184790724..184974508)	8.75145	2.82746	7.09825	0.000138	0.004	1	ENSG00000135842
RNF2	1	185045526..185102603	1.21533	0.676564	1.59833	0.526384	0.722836	1	ENSG00000121481
TRMT1L	1	complement(185118101..185157072)	1.33155	2.40236	5.28667	0.0311156	0.12643	1	ENSG00000121486
SWT1	1	185157080..185291781	1.03138	-5.47292	-44.4133	6.74e-06	0.000485	0.132519	ENSG00000116668
AL356273.6	1	complement(185292384..185294372)	1.33806	-3.33312	-10.0779	0.00563	0.042019	1	ENSG00000279838
IVNS1ABP	1	complement(185296388..185317273)	4.95324	-0.12385	-1.08964	0.846826	0.922965	1	ENSG00000116679
AL133383.4	1	185518651..185520986	0.190797	1.28713	2.44042	0.467539	0.675102	1	ENSG00000279401
HMCN1	1	185734391..186190949	0.0261242	0.347334	1.27221	0.798559	0.895269	1	ENSG00000143341
PRG4	1	186296279..186314567	0.0878377	0.192955	1.1431	0.886874	0.945785	1	ENSG00000116690
TPR	1	complement(186311652..186375693)	5.84253	1.84776	3.59941	0.00636	0.0456473	1	ENSG00000047410
ODR4	1	186375838..186421378	0.445695	1.27651	2.42252	0.206699	0.414657	1	ENSG00000157181
PDC	1	complement(186443566..186461114)	0.145397	2.6707	6.3674	0.12041	0.296993	1	ENSG00000116703
PTGS2	1	complement(186671791..186680423)	0.101958	4.2771	19.3882	0.00212	0.0231831	1	ENSG00000073756
PLA2G4A	1	186828949..186988981	0.00978	0.571562	1.48613	0.705619	0.850458	1	ENSG00000116711
BRINP3	1	complement(190097658..190478404)	0.0813516	-2.80989	-7.01231	0.130864	0.313027	1	ENSG00000162670
RGS18	1	192158462..192185815	0.103528	-1.61744	-3.0683	0.323907	0.543519	1	ENSG00000150681
RGS21	1	192316992..192367285	0.0174664	-0.652621	-1.57202	0.732051	0.863578	1	ENSG00000253148
RGS1	1	192575763..192580024	6.7587	-0.803883	-1.74579	0.303297	0.522574	1	ENSG00000090104
RGS13	1	192636138..192660306	0.00929	-0.031284	-1.02192	0.986625	0.994248	1	ENSG00000127074
RPS27AP5	1	192716132..192716653	0.013209	-0.117372	-1.08476	0.949841	NaN	1	ENSG00000231767
RGS2	1	192809039..192812275	2.81444	0.663493	1.58391	0.520202	0.718881	1	ENSG00000116741
UCHL5	1	complement(193012250..193060080)	0.605413	-1.11302	-2.16298	0.251864	0.468689	1	ENSG00000116750
RO60	1	193059422..193091777	1.00046	-2.21072	-4.62906	0.00966	0.06024	1	ENSG00000116747
GLRX2	1	complement(193090866..193106114)	0.258981	-0.969929	-1.95874	0.443562	0.65461	1	ENSG00000023572
CDC73	1	193121983..193254815	2.51238	0.341357	1.26695	0.618967	0.795333	1	ENSG00000134371
B3GALT2	1	complement(193178730..193186613)	1.1627	-0.0675715	-1.04795	0.940164	0.969363	1	ENSG00000162630
KCNT2	1	complement(196225779..196609225)	0.121083	2.78733	6.9035	0.0715136	0.214222	1	ENSG00000162687
CFH	1	196652043..196747504	0.389324	0.382085	1.30322	0.755754	0.874524	1	ENSG00000000971
CFHR3	1	196774813..196795407	0.0487168	-2.71282	-6.55602	0.125106	0.304495	1	ENSG00000116785
CFHR1	1	196819757..196832189	0.00266	-0.0110925	-1.00772	0.995251	NaN	1	ENSG00000244414
CFHR4	1	196888014..196918713	0.0154848	-0.395952	-1.31581	0.837924	0.917422	1	ENSG00000134365
CFHR2	1	196943738..196959622	0.0227663	0.522159	1.4361	0.690255	0.841022	1	ENSG00000080910
CFHR5	1	196977556..197009678	0.0751027	-0.416507	-1.33469	0.779599	0.886805	1	ENSG00000134389
F13B	1	complement(197038741..197067260)	0.0150994	-0.505764	-1.41988	0.797558	0.894628	1	ENSG00000143278
ASPM	1	complement(197084127..197146694)	0.155092	0.449992	1.36603	0.742889	0.868183	1	ENSG00000066279
ZBTB41	1	complement(197153680..197200542)	0.589178	0.19576	1.14533	0.855444	0.928133	1	ENSG00000177888
CRB1	1	197268204..197478455	0.0839207	-1.03228	-2.04526	0.461368	0.670503	1	ENSG00000134376
DENND1B	1	complement(197504748..197775696)	1.71874	-1.37821	-2.59946	0.0858516	0.239734	1	ENSG00000213047
C1orf53	1	197902630..197907367	0	NaN	NaN	NaN	NaN	NaN	ENSG00000203724
LHX9	1	197911902..197935478	0.00907	-0.515231	-1.42922	0.737636	0.865365	1	ENSG00000143355
NEK7	1	198156994..198322420	1.97764	0.427639	1.34503	0.590948	0.773885	1	ENSG00000151414
ATP6V1G3	1	complement(198523222..198540945)	0.0135125	-1.0064	-2.00889	0.577918	0.764647	1	ENSG00000151418
PTPRC	1	198638457..198757476	27.0475	-0.123796	-1.0896	0.736986	0.865308	1	ENSG00000081237
NR5A2	1	200027614..200177420	0.0325948	-0.0380417	-1.02672	0.977315	0.99129	1	ENSG00000116833
ZNF281	1	complement(200404940..200410056)	0.442058	1.81185	3.51093	0.144574	0.333385	1	ENSG00000162702
KIF14	1	complement(200551497..200620751)	0.143485	0.370489	1.29279	0.801248	0.896963	1	ENSG00000118193
DDX59	1	complement(200623896..200669907)	0.846532	0.885369	1.84724	0.393718	0.609001	1	ENSG00000118197
CAMSAP2	1	200739558..200860704	0.28739	-1.57773	-2.98501	0.260188	0.477189	1	ENSG00000118200
GPR25	1	200872981..200874178	0.0582916	-3.15739	-8.92214	0.116892	0.291305	1	ENSG00000170128
INAVA	1	200891048..200915742	0.0112024	0.655975	1.57568	0.668218	0.827427	1	ENSG00000163362
KIF21B	1	complement(200969390..201023700)	13.7858	1.64017	3.11703	0.00114	0.0156068	1	ENSG00000116852
CACNA1S	1	complement(201039512..201112451)	0.00385	0.693084	1.61674	0.57831	0.76483	1	ENSG00000081248
ASCL5	1	complement(201113953..201127184)	0	NaN	NaN	NaN	NaN	NaN	ENSG00000232237
TMEM9	1	complement(201134772..201171574)	0.584414	-4.57472	-23.8302	0.00638	0.0457581	1	ENSG00000116857
IGFN1	1	201190824..201228952	0.214302	5.23677	37.7071	0.000713	0.0118151	1	ENSG00000163395
PKP1	1	201283452..201332993	0.118964	1.45523	2.74199	0.365589	0.583274	1	ENSG00000081277
TNNT2	1	complement(201359008..201377764)	0.00712	-0.0471617	-1.03323	0.979188	0.99129	1	ENSG00000118194
LAD1	1	complement(201380833..201399915)	0.00725	-0.312224	-1.24162	0.870939	0.937341	1	ENSG00000159166
TNNI1	1	complement(201403768..201429866)	0.071538	0.981805	1.97493	0.479939	0.684618	1	ENSG00000159173
PHLDA3	1	complement(201464278..201469237)	0.0181915	-1.08295	-2.11837	0.577227	0.76439	1	ENSG00000174307
CSRP1	1	complement(201483530..201509456)	0.999929	-2.06061	-4.17164	0.0862129	0.240462	1	ENSG00000159176
NAV1	1	201622885..201826969	0.44062	1.1916	2.28406	0.237206	0.451962	1	ENSG00000134369
IPO9	1	201829149..201884291	1.19676	0.301937	1.2328	0.698018	0.846052	1	ENSG00000198700
SHISA4	1	201888680..201892587	0.0380212	3.71807	13.1598	0.0091	0.0580698	1	ENSG00000198892
LMOD1	1	complement(201896456..201946588)	0.0366798	-0.74395	-1.67475	0.7225	0.859528	1	ENSG00000163431
TIMM17A	1	201955503..201970664	0.763332	-1.07263	-2.10326	0.370877	0.58855	1	ENSG00000134375
RNPEP	1	201982372..202006147	2.82894	1.33912	2.52996	0.16888	0.366543	1	ENSG00000176393
ELF3	1	202007945..202017183	0.0554968	-0.476202	-1.39108	0.750865	0.871853	1	ENSG00000163435
GPR37L1	1	202122917..202133592	3.32949	6.12973	70.0215	6.45e-07	8.49e-05	0.0126845	ENSG00000170075
ARL8A	1	complement(202133404..202144743)	8.07731	3.59903	12.1176	0.000384	0.00801	1	ENSG00000143862
PTPN7	1	complement(202147013..202161588)	4.06176	1.09194	2.1316	0.150722	0.341824	1	ENSG00000143851
LGR6	1	202193901..202319781	0.254904	2.1202	4.34753	0.132684	0.315755	1	ENSG00000133067
UBE2T	1	complement(202331657..202341980)	0.00747	0.147423	1.10759	0.936271	0.96715	1	ENSG00000077152
PPP1R12B	1	202348699..202592706	1.10137	-0.496603	-1.41089	0.470884	0.677794	1	ENSG00000077157
SYT2	1	complement(202590596..202710454)	0.117683	-0.567767	-1.48223	0.63171	0.804881	1	ENSG00000143858
KDM5B	1	complement(202724495..202808487)	0.710896	-0.140087	-1.10197	0.85446	0.927534	1	ENSG00000117139
RABIF	1	complement(202878282..202889149)	0.545325	-0.344872	-1.27004	0.750237	0.871716	1	ENSG00000183155
KLHL12	1	complement(202891116..202928636)	0.407076	0.590699	1.50598	0.615312	0.792837	1	ENSG00000117153
ADIPOR1	1	complement(202940826..202958572)	2.08273	1.0891	2.12742	0.258669	0.475551	1	ENSG00000159346
CYB5R1	1	complement(202961873..202967275)	0.30316	1.69812	3.24478	0.173492	0.372462	1	ENSG00000159348
TMEM183A	1	203007374..203024848	8.59078	2.43584	5.41079	0.0248012	0.109312	1	ENSG00000163444
PPFIA4	1	203026498..203078740	0.0230243	-4.13125	-17.5238	0.0512938	0.172633	1	ENSG00000143847
MYOG	1	complement(203083129..203086012)	0.0032	0.380835	1.3021	0.840895	NaN	1	ENSG00000122180
ADORA1	1	203090654..203167405	0.00803	-0.984093	-1.97807	0.593678	0.775736	1	ENSG00000163485
MYBPH	1	complement(203167811..203175826)	0.00558	-0.0233885	-1.01634	0.989869	0.994248	1	ENSG00000133055
CHI3L1	1	complement(203178931..203186704)	0.00805	-0.550052	-1.46414	0.766012	0.879226	1	ENSG00000133048
CHIT1	1	complement(203212827..203273641)	0.0579686	-3.21605	-9.29238	0.163307	0.359226	1	ENSG00000133063
BTG2	1	203305491..203309602	24.9713	2.06038	4.17095	0.000116	0.00361	1	ENSG00000159388
FMOD	1	complement(203340628..203351758)	0.0589697	-0.39524	-1.31516	0.789461	0.892039	1	ENSG00000122176
PRELP	1	203475806..203491352	0.0222601	1.99659	3.99055	0.0561415	0.182799	1	ENSG00000188783
OPTC	1	203494153..203508949	0.00786	-0.347323	-1.2722	0.846644	0.922936	1	ENSG00000188770
ATP2B4	1	203626561..203744081	8.44078	-0.383454	-1.30446	0.471508	0.678069	1	ENSG00000058668
LAX1	1	203765177..203776372	1.02173	-0.942259	-1.92153	0.392085	0.607431	1	ENSG00000122188
ZC3H11A	1	203795654..203854999	1.71756	1.36792	2.58099	0.0286443	0.119963	1	ENSG00000058673
ZBED6	1	203795714..203854999	1.66836	-2.10886	-4.31351	0.0174219	0.0882607	1	ENSG00000257315
SNRPE	1	203861599..203871152	1.88293	-2.18637	-4.5516	0.086096	0.240276	1	ENSG00000182004
SOX13	1	204073115..204127743	0.427312	-1.75366	-3.37212	0.165381	0.361911	1	ENSG00000143842
ETNK2	1	complement(204131062..204152044)	0.0950082	-4.59025	-24.0881	0.0347637	0.135236	1	ENSG00000143845
REN	1	complement(204154819..204190324)	0.053244	2.72619	6.61708	0.0431548	0.155021	1	ENSG00000143839
KISS1	1	complement(204190341..204196491)	0	NaN	NaN	NaN	NaN	NaN	ENSG00000170498
GOLT1A	1	complement(204198163..204213988)	0.0310864	-0.257317	-1.19525	0.892853	0.949699	1	ENSG00000174567
PLEKHA6	1	complement(204218853..204377665)	0.0504482	1.3701	2.58488	0.292087	0.51017	1	ENSG00000143850
PPP1R15B	1	complement(204403381..204411817)	5.03007	0.0939798	1.06731	0.872543	0.938611	1	ENSG00000158615
PIK3C2B	1	complement(204422628..204494724)	2.37261	1.24572	2.37136	0.0971205	0.25846	1	ENSG00000133056
MDM4	1	204516379..204558120	4.78252	0.980145	1.97266	0.0597104	0.190955	1	ENSG00000198625
LRRN2	1	complement(204617170..204685738)	0.818727	0.689202	1.61239	0.580462	0.766314	1	ENSG00000170382
NFASC	1	204828651..205022822	0.197215	-2.13249	-4.38474	0.139771	0.326162	1	ENSG00000163531
CNTN2	1	205042937..205078289	0.0834457	-1.56311	-2.9549	0.282252	0.500852	1	ENSG00000184144
TMEM81	1	complement(205083129..205084460)	0.095232	-2.72526	-6.61279	0.179094	0.379184	1	ENSG00000174529
RBBP5	1	complement(205086142..205122015)	0.793424	-0.695781	-1.61976	0.471265	0.678069	1	ENSG00000117222
DSTYK	1	complement(205142505..205211702)	0.509008	0.233383	1.17559	0.80411	0.89788	1	ENSG00000133059
TMCC2	1	205227946..205285632	0.126874	0.864597	1.82083	0.575861	0.763216	1	ENSG00000133069
NUAK2	1	complement(205302063..205321745)	0.484821	-1.59157	-3.01378	0.233499	0.447113	1	ENSG00000163545
KLHDC8A	1	complement(205336065..205357090)	0.0322571	2.81739	7.04888	0.0231561	0.10457	1	ENSG00000162873
LEMD1	1	complement(205381378..205455954)	0.0663945	-0.667455	-1.58827	0.742198	0.867594	1	ENSG00000186007
BLACAT1	1	complement(205434885..205457091)	0.0736252	4.46767	22.126	0.00385	0.0332569	1	ENSG00000281406
CDK18	1	205504595..205532793	0.143502	1.78645	3.44965	0.230455	0.443642	1	ENSG00000117266
MFSD4A	1	205568885..205602918	0.502114	-2.09677	-4.2775	0.139968	0.326433	1	ENSG00000174514
ELK4	1	complement(205597556..205632011)	1.80223	-0.549597	-1.46368	0.365316	0.583027	1	ENSG00000158711
SLC45A3	1	complement(205657851..205680509)	0.0662326	-2.81681	-7.04601	0.171721	0.370394	1	ENSG00000158715
NUCKS1	1	complement(205712822..205750182)	1.7593	1.40064	2.64018	0.0687015	0.208465	1	ENSG00000069275
RAB29	1	complement(205767986..205775482)	0.770693	-0.0179455	-1.01252	0.986248	0.994248	1	ENSG00000117280
SLC41A1	1	complement(205789094..205813748)	0.752282	-2.59246	-6.03127	0.0233017	0.104883	1	ENSG00000133065
PM20D1	1	complement(205828025..205850132)	0.253334	2.31092	4.96198	0.0841801	0.236659	1	ENSG00000162877
SLC26A9	1	complement(205913048..205943460)	0.0980625	4.20025	18.3824	0.00344	0.0309387	1	ENSG00000174502
RAB7B	1	complement(205976740..206003461)	0.450902	0.638111	1.55629	0.685113	0.837654	1	ENSG00000276600
CTSE	1	complement(206009264..206023895)	0.059806	6.14181	70.6104	0.000911	0.0135404	1	ENSG00000196188
RHEX	1	206053173..206102449	0.0216281	-0.838741	-1.78849	0.654791	0.820433	1	ENSG00000263961
AVPR1B	1	complement(206106936..206117699)	0.029257	-1.92537	-3.79835	0.34866	0.567563	1	ENSG00000198049
FAM72A	1	complement(206186179..206204414)	0.0293821	-1.82043	-3.53186	0.236423	0.451146	1	ENSG00000196550
SRGAP2	1	206203345..206464443	0.860645	-1.94301	-3.84506	0.0199315	0.0958132	1	ENSG00000266028
IKBKE	1	206470476..206496889	3.56826	-0.677613	-1.59949	0.467776	0.675245	1	ENSG00000263528
RASSF5	1	206507531..206589448	2.11729	0.843815	1.79479	0.212757	0.421516	1	ENSG00000266094
AC244034.3	1	206541758..206544892	0.448911	-4.94483	-30.7994	0.00462	0.0371359	1	ENSG00000279946
EIF2D	1	complement(206571292..206612465)	1.90809	2.64294	6.24604	0.0137602	0.0755967	1	ENSG00000143486
DYRK3	1	206635536..206684419	0.0352011	-1.89721	-3.72492	0.166712	0.363907	1	ENSG00000143479
MAPKAPK2	1	206684905..206734281	10.933	1.14472	2.21104	0.0462444	0.161707	1	ENSG00000162889
IL10	1	complement(206767602..206774541)	0.010923	1.071	2.10088	0.380073	0.596655	1	ENSG00000136634
IL19	1	206770764..206842981	0.0121605	-1.47754	-2.78474	0.432291	0.643223	1	ENSG00000142224
IL20	1	206865354..206869223	0.00695	0.426914	1.34435	0.759206	0.875678	1	ENSG00000162891
IL24	1	206897443..206904139	0.584554	0.521326	1.43527	0.674313	0.830074	1	ENSG00000162892
FCMR	1	complement(206903317..206923247)	4.59507	-0.854867	-1.80859	0.244637	0.460676	1	ENSG00000162894
PIGR	1	complement(206928522..206946466)	0.0918298	1.05912	2.08367	0.461048	0.670293	1	ENSG00000162896
FCAMR	1	complement(206957965..206970625)	0.00399	1.85502	3.61756	0.228298	NaN	1	ENSG00000162897
C1orf116	1	complement(207018522..207032756)	0.0906279	1.84541	3.59355	0.228278	0.441098	1	ENSG00000182795
PFKFB2	1	207034366..207081024	0.0564132	1.18902	2.27998	0.373376	0.590933	1	ENSG00000123836
YOD1	1	complement(207043849..207052980)	0.38683	-3.31368	-9.94302	0.0132918	0.0739627	1	ENSG00000180667
C4BPB	1	207088860..207099993	0	NaN	NaN	NaN	NaN	NaN	ENSG00000123843
C4BPA	1	207104233..207144972	0.00136	-0.0110866	-1.00771	0.995253	NaN	1	ENSG00000123838
CD55	1	207321532..207386804	5.75313	0.103861	1.07465	0.843303	0.921402	1	ENSG00000196352
CR2	1	207454230..207489895	0.0074	-0.274116	-1.20925	0.848326	0.923402	1	ENSG00000117322
CR1	1	207496147..207641765	0.337897	1.2426	2.36625	0.213653	0.422547	1	ENSG00000203710
CR1L	1	207645113..207738416	0.00796	2.47796	5.57109	0.0732162	0.216484	1	ENSG00000197721
CD46	1	207752054..207795513	1.74193	-0.138074	-1.10044	0.885094	0.944836	1	ENSG00000117335
CD34	1	complement(207880972..207911402)	0.0505555	1.02582	2.03612	0.474458	0.68021	1	ENSG00000174059
PLXNA2	1	complement(208022242..208244384)	0.0292459	1.16003	2.23462	0.346172	0.565324	1	ENSG00000076356
CAMK1G	1	209583714..209613939	0.0320766	-0.800587	-1.74181	0.693341	0.842737	1	ENSG00000008118
LAMB3	1	complement(209614870..209652425)	0.0119673	0.511392	1.42543	0.756267	0.87488	1	ENSG00000196878
G0S2	1	209675412..209676390	0.0410768	-2.11339	-4.32706	0.293558	0.511755	1	ENSG00000123689
HSD11B1	1	209686178..209734949	0.0358661	0.423635	1.3413	0.744777	0.869278	1	ENSG00000117594
TRAF3IP3	1	209756032..209782320	4.95767	1.53254	2.89294	0.0843998	0.237056	1	ENSG00000009790
C1orf74	1	complement(209779208..209784559)	0.501811	1.20218	2.30088	0.389314	0.605329	1	ENSG00000162757
IRF6	1	complement(209785617..209806175)	0.0223284	1.2614	2.39729	0.339929	0.559894	1	ENSG00000117595
UTP25	1	209827972..209857565	0.306155	-2.98398	-7.91166	0.00406	0.0345362	1	ENSG00000117597
SYT14	1	209900923..210171389	0.104155	6.90833	120.12	5.94e-06	0.000443	0.116798	ENSG00000143469
SERTAD4	1	210232796..210246631	0	NaN	NaN	NaN	NaN	NaN	ENSG00000082497
HHAT	1	210328252..210676296	0.920876	-3.45305	-10.9515	0.0022	0.0236466	1	ENSG00000054392
KCNH1	1	complement(210676823..211134165)	0.110014	-2.09629	-4.2761	0.154729	0.347771	1	ENSG00000143473
AC096636.1	1	210678315..210681932	0.120346	-3.58406	-11.9925	0.0507208	0.171334	1	ENSG00000279333
AL590132.1	1	complement(210858125..211134146)	0.00717	1.75584	3.37724	0.209729	0.417564	1	ENSG00000284299
AC092017.3	1	complement(211082872..211188533)	0	NaN	NaN	NaN	NaN	NaN	ENSG00000283952
RCOR3	1	211258377..211316385	1.32786	-1.20684	-2.30832	0.163949	0.360019	1	ENSG00000117625
TRAF5	1	211326615..211374946	4.10244	0.627699	1.5451	0.429054	0.641363	1	ENSG00000082512
RD3	1	complement(211476522..211492917)	0.200062	4.28952	19.5557	0.00218	0.0235067	1	ENSG00000198570
SLC30A1	1	complement(211571568..211579161)	0.0559224	-1.15923	-2.23339	0.483639	0.687788	1	ENSG00000170385
NEK2	1	complement(211658657..211675630)	0.0288767	-0.78968	-1.72869	0.572433	0.760574	1	ENSG00000117650
LPGAT1	1	complement(211743457..211830763)	0.764285	-1.96277	-3.89809	0.0519112	0.174062	1	ENSG00000123684
INTS7	1	complement(211940399..212035557)	0.459926	-2.40664	-5.30236	0.0298472	0.12319	1	ENSG00000143493
DTL	1	212035553..212107400	1.09372	3.01547	8.08623	0.0336847	0.132778	1	ENSG00000143476
PPP2R5A	1	212285410..212361853	1.45341	0.400427	1.3199	0.683322	0.836767	1	ENSG00000066027
PACC1	1	complement(212363931..212414901)	0.221312	-1.49376	-2.81623	0.264364	0.481576	1	ENSG00000065600
NENF	1	212432920..212446379	0.0356147	1.78346	3.4425	0.147176	0.336502	1	ENSG00000117691
ATF3	1	212565334..212620777	0.579988	-6.23277	-75.2059	0.00268	0.0266816	1	ENSG00000162772
FAM71A	1	212624474..212626775	0.0824782	-3.47386	-11.1105	0.0977017	0.259428	1	ENSG00000162771
BATF3	1	complement(212686417..212699840)	0.0681763	-2.26837	-4.81778	0.258544	0.475466	1	ENSG00000123685
NSL1	1	complement(212726153..212791782)	0.275095	0.649316	1.56842	0.568664	0.757307	1	ENSG00000117697
TATDN3	1	212791828..212816830	0.156438	1.14394	2.20984	0.303639	0.522833	1	ENSG00000203705
SPATA45	1	complement(212830141..212847649)	0.00668	0.380857	1.30211	0.840886	NaN	1	ENSG00000185523
FLVCR1	1	212858275..212899363	0.769047	1.86736	3.64864	0.0855277	0.239298	1	ENSG00000162769
VASH2	1	212950520..212992037	0.0653727	-3.21732	-9.30056	0.0718951	0.214976	1	ENSG00000143494
ANGEL2	1	complement(212992182..213015867)	1.04095	0.711331	1.63731	0.504695	0.705808	1	ENSG00000174606
RPS6KC1	1	213051233..213274774	0.742705	-5.05421	-33.2252	5.25e-06	0.000414	0.103322	ENSG00000136643
PROX1	1	213983181..214041510	0.0731935	4.74614	26.8369	0.00296	0.028315	1	ENSG00000117707
SMYD2	1	214281102..214337131	0.924676	-0.512697	-1.42671	0.660169	0.82226	1	ENSG00000143499
PTPN14	1	complement(214348700..214552449)	0.262926	-2.97652	-7.87084	0.0161069	0.0835874	1	ENSG00000152104
CENPF	1	214603195..214664571	0.0979269	-1.80949	-3.50519	0.185957	0.387907	1	ENSG00000117724
KCNK2	1	215005775..215237093	0.0108896	-1.85665	-3.62165	0.341685	0.561891	1	ENSG00000082482
KCTD3	1	215567304..215621807	0.0806332	-0.370476	-1.29278	0.778476	0.886387	1	ENSG00000136636
USH2A	1	complement(215622891..216423448)	0.0473681	1.55525	2.93884	0.201003	0.407313	1	ENSG00000042781
ESRRG	1	complement(216503246..217137755)	0.0125432	2.97096	7.84059	0.0118885	0.0690854	1	ENSG00000196482
GPATCH2	1	complement(217426992..217631090)	0.203799	-0.586156	-1.50124	0.597523	0.778695	1	ENSG00000092978
SPATA17	1	217631324..217871696	0.0608523	-2.28088	-4.85974	0.186339	0.388449	1	ENSG00000162814
RRP15	1	218285293..218337983	4.64861	6.01799	64.803	4.97e-10	2.79e-07	9.77e-06	ENSG00000067533
TGFB2	1	218345336..218444619	0.0357004	4.12248	17.4177	0.011221	0.0666094	1	ENSG00000092969
LYPLAL1	1	219173869..219212865	0.422652	1.28432	2.43568	0.359967	0.57812	1	ENSG00000143353
ZC3H11B	1	complement(219608010..219613145)	0.144349	-3.64044	-12.4705	0.0226428	0.103059	1	ENSG00000215817
SLC30A10	1	complement(219685427..219958647)	0.127876	0.93753	1.91525	0.50355	0.70466	1	ENSG00000196660
EPRS1	1	complement(219968600..220046530)	1.20695	-2.48343	-5.59227	0.0152311	0.0803611	1	ENSG00000136628
BPNT1	1	complement(220057482..220090462)	0.150277	2.28621	4.87773	0.0942857	0.253467	1	ENSG00000162813
IARS2	1	220094132..220148041	1.57834	-1.76736	-3.40431	0.0609776	0.193324	1	ENSG00000067704
RAB3GAP2	1	complement(220148293..220272453)	1.60635	0.0773015	1.05504	0.924641	0.965668	1	ENSG00000118873
MARK1	1	220528136..220664461	0.0105506	2.85979	7.25909	0.0164692	0.0848532	1	ENSG00000116141
C1orf115	1	220690363..220699153	0.0340538	-0.735773	-1.66529	0.608519	0.78774	1	ENSG00000162817
MTARC2	1	220748225..220784815	0	NaN	NaN	NaN	NaN	NaN	ENSG00000117791
MTARC1	1	220786913..220819659	2.90695	7.31756	159.517	1.36e-07	2.61e-05	0.00267	ENSG00000186205
AL445423.3	1	220786990..220884503	0	NaN	NaN	NaN	NaN	NaN	ENSG00000286231
HLX	1	220879431..220885059	0.0194293	-0.623905	-1.54104	0.750752	0.871853	1	ENSG00000136630
DUSP10	1	complement(221701424..221742089)	2.68292	-1.65754	-3.15478	0.0605058	0.192487	1	ENSG00000143507
HHIPL2	1	complement(222522258..222548104)	0.112989	-4.80675	-27.9882	0.0330603	0.130958	1	ENSG00000143512
TAF1A	1	complement(222557902..222589933)	0.107185	0.466751	1.38199	0.708046	0.851824	1	ENSG00000143498
MIA3	1	222618097..222668007	1.14451	-0.208966	-1.15586	0.791631	0.892039	1	ENSG00000154305
AIDA	1	complement(222668013..222713210)	1.97455	0.336593	1.26277	0.731721	0.86349	1	ENSG00000186063
BROX	1	222712553..222735196	1.35888	-3.49339	-11.262	0.000473	0.00908	1	ENSG00000162819
FAM177B	1	222737207..222750805	0.00911	2.75738	6.76166	0.0291785	0.121428	1	ENSG00000197520
DISP1	1	222872271..223005995	0.138901	-2.0831	-4.23716	0.178572	0.378416	1	ENSG00000154309
TLR5	1	complement(223109404..223143248)	0.0120689	0.416305	1.33451	0.761546	0.877086	1	ENSG00000187554
SUSD4	1	complement(223220819..223364178)	0.653313	-1.79943	-3.48082	0.100937	0.264492	1	ENSG00000143502
CCDC185	1	223393415..223395465	0.0729907	1.10082	2.14477	0.521934	0.7201	1	ENSG00000178395
CAPN8	1	complement(223538007..223665723)	0.0961324	0.853638	1.80705	0.561903	0.752502	1	ENSG00000203697
CAPN2	1	223701593..223776018	3.76417	-2.56625	-5.92269	0.00118	0.0159301	1	ENSG00000162909
TP53BP2	1	complement(223779893..223845954)	2.96398	-0.721855	-1.6493	0.30694	0.526175	1	ENSG00000143514
FBXO28	1	224114111..224162047	0.276333	-2.04596	-4.12949	0.0952785	0.255338	1	ENSG00000143756
DEGS1	1	224175756..224193441	1.30868	0.940131	1.9187	0.317228	0.536413	1	ENSG00000143753
NVL	1	complement(224227334..224330189)	0.951848	-2.29083	-4.89338	0.0270706	0.115527	1	ENSG00000143748
CNIH4	1	224356858..224379459	0.363586	-1.92207	-3.78967	0.146409	0.335389	1	ENSG00000143771
WDR26	1	complement(224385143..224437033)	4.53051	-0.531447	-1.44538	0.311082	0.530528	1	ENSG00000162923
CNIH3	1	224434660..224740554	0.0364048	-0.925466	-1.8993	0.644851	0.813855	1	ENSG00000143786
DNAH14	1	224896262..225399292	0.158607	2.36569	5.15399	0.041901	0.151976	1	ENSG00000185842
LBR	1	complement(225401502..225428925)	2.82684	-0.778203	-1.71499	0.367841	0.58568	1	ENSG00000143815
ENAH	1	complement(225486835..225653142)	0.0298771	2.62386	6.16399	0.0475183	0.164713	1	ENSG00000154380
SRP9	1	225777813..225790468	4.27965	1.4089	2.65534	0.118614	0.294335	1	ENSG00000143742
EPHX1	1	225810092..225845563	0.67871	0.455177	1.37095	0.650743	0.817616	1	ENSG00000143819
TMEM63A	1	complement(225845536..225882380)	16.6579	0.0728844	1.05182	0.885976	0.945302	1	ENSG00000196187
LEFTY1	1	complement(225886282..225911382)	0.00208	0.380857	1.30211	0.840886	NaN	1	ENSG00000243709
AL117348.2	1	complement(225886696..225924278)	0	NaN	NaN	NaN	NaN	NaN	ENSG00000255835
PYCR2	1	complement(225919877..225924340)	0.591261	-4.33502	-20.1823	0.00344	0.0309299	1	ENSG00000143811
LEFTY2	1	complement(225936598..225941383)	0.00156	-0.0110958	-1.00772	0.995249	NaN	1	ENSG00000143768
SDE2	1	complement(225982702..225999343)	0.685171	-1.73772	-3.33509	0.0990577	0.261356	1	ENSG00000143751
H3-3A	1	226061851..226073212	6.2221	-1.22184	-2.33243	0.0530737	0.176195	1	ENSG00000163041
ACBD3	1	complement(226144679..226186741)	0.624388	0.243469	1.18384	0.820288	0.906701	1	ENSG00000182827
MIXL1	1	226223618..226227054	0.027518	2.60203	6.07142	0.0335698	0.132505	1	ENSG00000185155
LIN9	1	complement(226231149..226309869)	0.0694872	4.1826	18.1588	0.00168	0.0199166	1	ENSG00000183814
PARP1	1	complement(226360691..226408093)	1.27313	-1.09627	-2.13801	0.268642	0.486722	1	ENSG00000143799
STUM	1	226548764..226609230	0.0819508	-4.85164	-28.8727	0.00476	0.0378222	1	ENSG00000203685
ITPKB	1	complement(226631690..226739323)	11.0293	-0.900858	-1.86718	0.098945	0.261178	1	ENSG00000143772
PSEN2	1	226870184..226896105	0.294908	2.35462	5.11458	0.0904703	0.248148	1	ENSG00000143801
COQ8A	1	226897536..226987545	0.856939	0.836644	1.78589	0.403108	0.616038	1	ENSG00000163050
CDC42BPA	1	complement(226989865..227318474)	0.0190845	1.1113	2.16041	0.402326	0.615271	1	ENSG00000143776
ZNF678	1	227563543..227677443	0.158324	-0.463133	-1.37853	0.694376	0.843781	1	ENSG00000181450
SNAP47	1	227728539..227781231	0.488165	-1.73083	-3.31918	0.1582	0.352214	1	ENSG00000143740
JMJD4	1	complement(227730425..227735411)	0.156262	-4.7931	-27.7248	0.0393225	0.146321	1	ENSG00000081692
PRSS38	1	227815693..227846470	0.0233232	-1.82801	-3.55047	0.351119	0.570244	1	ENSG00000185888
WNT9A	1	complement(227918656..227947932)	0.183171	0.213262	1.15931	0.898944	0.95409	1	ENSG00000143816
WNT3A	1	228006998..228061271	0.0215868	-1.2208	-2.33076	0.454034	0.664022	1	ENSG00000154342
ARF1	1	228082660..228099212	5.46692	0.0700306	1.04974	0.92113	0.963688	1	ENSG00000143761
C1orf35	1	complement(228100726..228105411)	0.0927477	2.13921	4.4052	0.110782	0.28155	1	ENSG00000143793
MRPL55	1	complement(228106679..228109312)	0.516631	-2.73474	-6.65637	0.104739	0.271022	1	ENSG00000162910
AL359510.2	1	228121523..228123771	1.04164	10.3494	1304.64	8.43e-05	0.0029	1	ENSG00000280157
GUK1	1	228139962..228148984	3.26382	0.48715	1.40167	0.579892	0.765844	1	ENSG00000143774
GJC2	1	228149930..228159826	0.0252978	1.01074	2.01494	0.526623	0.723008	1	ENSG00000198835
IBA57	1	228165804..228182257	0.721273	-1.1051	-2.15114	0.284166	0.502694	1	ENSG00000181873
OBSCN	1	228208063..228378876	1.2258	1.83145	3.55895	0.000166	0.00458	1	ENSG00000154358
TRIM11	1	complement(228393673..228406835)	2.56303	3.19844	9.17965	0.00192	0.021801	1	ENSG00000154370
TRIM17	1	complement(228407935..228416861)	0.156056	-2.18391	-4.54384	0.106118	0.273261	1	ENSG00000162931
H3-4	1	complement(228424845..228425360)	0.0065	-0.0110866	-1.00771	0.995253	NaN	1	ENSG00000168148
H2AW	1	complement(228456979..228457873)	0.658762	0.418538	1.33657	0.775783	0.884593	1	ENSG00000181218
H2BU1	1	228458107..228460470	0.185464	-2.37797	-5.19804	0.12961	0.311172	1	ENSG00000196890
AL139288.2	1	complement(228486188..228487120)	0.0117173	-0.754821	-1.68742	0.672434	0.82921	1	ENSG00000279306
RNF187	1	228487382..228496188	0.55475	-1.56937	-2.96775	0.180211	0.380676	1	ENSG00000168159
RHOU	1	228735479..228746664	0.333185	2.70517	6.52133	0.0654356	0.202263	1	ENSG00000116574
RAB4A	1	229271062..229305894	0.598726	-3.23904	-9.44166	0.0168264	0.086066	1	ENSG00000168118
CCSAP	1	complement(229321011..229343294)	2.36242	0.0916032	1.06555	0.933906	0.96715	1	ENSG00000154429
ACTA1	1	complement(229431245..229434098)	0	NaN	NaN	NaN	NaN	NaN	ENSG00000143632
NUP133	1	complement(229440259..229508341)	3.88721	1.683	3.21096	0.0726403	0.216391	1	ENSG00000069248
ABCB10	1	complement(229516582..229558707)	1.29735	0.772303	1.70799	0.502802	0.704059	1	ENSG00000135776
TAF5L	1	complement(229593111..229626047)	0.667911	0.369371	1.29179	0.744189	0.868829	1	ENSG00000135801
URB2	1	229626247..229660200	0.676555	-4.11106	-17.2803	0.000221	0.00556	1	ENSG00000135763
GALNT2	1	230057990..230282122	0.968508	-0.15137	-1.11062	0.890159	0.948228	1	ENSG00000143641
PGBD5	1	complement(230314490..230426332)	0.00144	-0.23551	-1.17732	0.855755	0.928173	1	ENSG00000177614
COG2	1	230642481..230693982	0.758918	-5.90613	-59.9684	5.97e-05	0.00227	1	ENSG00000135775
AGT	1	complement(230702523..230714122)	0.0429444	-0.896235	-1.8612	0.574922	0.762394	1	ENSG00000135744
CAPN9	1	230747384..230802003	0.00372	0.147367	1.10755	0.936295	0.96715	1	ENSG00000135773
C1orf198	1	complement(230837119..230869589)	0.0630919	0.159065	1.11656	0.917334	0.961667	1	ENSG00000119280
TTC13	1	complement(230906243..230978875)	1.19869	-1.12522	-2.18134	0.270864	0.489119	1	ENSG00000143643
ARV1	1	230978981..231000733	0.149865	-2.85752	-7.24766	0.0806711	0.230253	1	ENSG00000173409
FAM89A	1	complement(231018958..231040254)	0.0686491	-2.90522	-7.49132	0.159147	0.353498	1	ENSG00000182118
TRIM67	1	231162112..231221556	0.0109102	2.78072	6.87195	0.0203506	0.0969766	1	ENSG00000119283
AL109810.2	1	complement(231184098..231187627)	0	NaN	NaN	NaN	NaN	NaN	ENSG00000235710
C1orf131	1	complement(231223763..231241187)	0.840226	-6.67022	-101.844	0.00438	0.0360077	1	ENSG00000143633
GNPAT	1	231241207..231277973	0.754804	-0.867211	-1.82413	0.430914	0.642719	1	ENSG00000116906
EXOC8	1	complement(231332753..231337852)	1.02874	-1.03425	-2.04805	0.336756	0.556856	1	ENSG00000116903
SPRTN	1	231337104..231355023	0.70555	-2.17304	-4.50972	0.0590024	0.189262	1	ENSG00000010072
EGLN1	1	complement(231363751..231422287)	0.358818	-2.09568	-4.27427	0.056183	0.18286	1	ENSG00000135766
AL445524.2	1	complement(231363797..231528603)	0.44733	5.3366	40.409	0.000652	0.0111838	1	ENSG00000287856
TSNAX	1	231528541..231566524	0.293261	0.758473	1.6917	0.566839	0.756005	1	ENSG00000116918
TSNAX-DISC1	1	231528653..231819244	0.391741	-2.615	-6.12625	0.0866235	0.241219	1	ENSG00000270106
DISC1	1	231626790..232041272	1.19779	-0.85095	-1.80369	0.300354	0.519476	1	ENSG00000162946
SIPA1L2	1	complement(232397965..232561558)	0.352577	-2.24714	-4.74742	0.0718712	0.214938	1	ENSG00000116991
MAP10	1	232804892..232808407	0.0760575	-4.55257	-23.4672	0.0452562	0.159449	1	ENSG00000212916
NTPCR	1	232950605..232983882	0.971096	2.53992	5.81558	0.031846	0.128278	1	ENSG00000135778
PCNX2	1	complement(232983435..233295725)	2.71379	-1.70911	-3.26959	0.00313	0.0292985	1	ENSG00000135749
MAP3K21	1	233327724..233385148	0.082108	-1.44512	-2.72285	0.336202	0.556373	1	ENSG00000143674
KCNK1	1	233614106..233672514	0.0657683	-1.05428	-2.07668	0.610094	0.78887	1	ENSG00000135750
SLC35F3	1	233904676..234324511	0.105624	-4.32268	-20.0104	0.048013	0.165736	1	ENSG00000183780
COA6	1	234373456..234385080	0.0548477	-1.48443	-2.79806	0.463045	0.671815	1	ENSG00000168275
TARBP1	1	complement(234391313..234479179)	1.30009	-3.33188	-10.0692	0.000217	0.00552	1	ENSG00000059588
IRF2BP2	1	complement(234604269..234609525)	3.3338	-1.06524	-2.09252	0.189576	0.392412	1	ENSG00000168264
TOMM20	1	complement(235109341..235128837)	2.61531	-0.463411	-1.3788	0.592311	0.774507	1	ENSG00000173726
RBM34	1	complement(235131183..235161283)	2.0718	-0.855437	-1.80931	0.367414	0.585292	1	ENSG00000188739
ARID4B	1	complement(235131634..235328219)	3.30712	-0.828874	-1.7763	0.159099	0.353487	1	ENSG00000054267
GGPS1	1	235327350..235344532	0.439389	-0.625255	-1.54248	0.603166	0.783308	1	ENSG00000152904
TBCE_1	1	235328570..235448952	0.285231	0.417621	1.33572	0.713812	0.85619	1	ENSG00000285053
TBCE_2	1	235367360..235452443	0.0253888	-3.8268	-14.19	0.0693	0.209613	1	ENSG00000284770
B3GALNT2	1	complement(235447190..235504452)	0.227882	-2.62663	-6.17582	0.0449265	0.15886	1	ENSG00000162885
GNG4	1	complement(235547685..235650754)	0.00742	2.25541	4.77469	0.04976	0.169407	1	ENSG00000168243
LYST	1	complement(235661041..235883640)	1.406	-0.524751	-1.43868	0.468313	0.675556	1	ENSG00000143669
NID1	1	complement(235975830..236065109)	0.0697836	-3.24409	-9.47478	0.0400102	0.147979	1	ENSG00000116962
GPR137B	1	236142505..236221865	1.96233	2.6383	6.22597	0.0190681	0.093475	1	ENSG00000077585
ERO1B	1	complement(236215101..236281958)	0.562126	-0.609697	-1.52594	0.533282	0.728431	1	ENSG00000086619
EDARADD	1	236348257..236502915	0.451056	1.74592	3.35408	0.22994	0.443008	1	ENSG00000186197
LGALS8	1	236518000..236552981	2.26328	-0.724519	-1.65235	0.320252	0.539661	1	ENSG00000116977
HEATR1	1	complement(236549005..236604516)	2.43554	-0.430004	-1.34724	0.50809	0.708365	1	ENSG00000119285
ACTN2	1	236664141..236764631	0.0447923	2.17049	4.50175	0.117232	0.291843	1	ENSG00000077522
MTR	1	236795292..236921278	2.04301	-0.40478	-1.32389	0.522426	0.720251	1	ENSG00000116984
MT1HL1	1	complement(237004103..237004441)	0.00792	-0.0110611	-1.0077	0.995264	NaN	1	ENSG00000244020
RYR2	1	237042184..237833988	0.0540813	2.81863	7.05491	0.0370976	0.141236	1	ENSG00000198626
ZP4	1	complement(237877864..237890922)	0	NaN	NaN	NaN	NaN	NaN	ENSG00000116996
MTRNR2L11	1	complement(237943724..237945275)	0.305713	0.884247	1.8458	0.390863	0.606354	1	ENSG00000270188
CHRM3	1	239386565..239915452	0.146933	3.07434	8.42305	0.0228698	0.103672	1	ENSG00000133019
FMN2	1	240014348..240475187	1.02412	8.20514	295.116	1.44e-06	0.000162	0.0283011	ENSG00000155816
[truncated: 19,455 more rows]

## Sheet: b.2208
Supplementary Table 4: HIV+ vs HIV- Differential Expression
b.2208
Name	Chromosome	Region	Max group mean	Logfold change	Fold change	P-value	FDR p-value	Bonferroni	ENSEMBL
OR4F5	1	65419..71585	0	NaN	NaN	NaN	NaN	NaN	ENSG00000186092
OR4F29	1	complement(450703..451697)	0	NaN	NaN	NaN	NaN	NaN	ENSG00000284733
OR4F16	1	complement(685679..686673)	0	NaN	NaN	NaN	NaN	NaN	ENSG00000284662
SAMD11	1	923928..944581	0.007913	2.93599	7.65279	0.218951	NaN	1	ENSG00000187634
NOC2L	1	complement(944203..959309)	0.602554	-5.38147	-41.6853	0.0409039	0.112082	1	ENSG00000188976
KLHL17	1	960584..965719	0.006956	-1.25502	-2.3867	0.642895	NaN	1	ENSG00000187961
PLEKHN1	1	966482..975865	0	NaN	NaN	NaN	NaN	NaN	ENSG00000187583
PERM1	1	complement(975204..982093)	0.006476	-0.52246	-1.4364	0.842508	NaN	1	ENSG00000187642
HES4	1	complement(998962..1000172)	0.0392113	-2.084	-4.2398	0.46031	NaN	1	ENSG00000188290
ISG15	1	1001138..1014540	0.111452	-2.85486	-7.23433	0.342274	NaN	1	ENSG00000187608
AGRN	1	1020120..1056118	0.0674378	-5.28887	-39.094	0.12106	NaN	1	ENSG00000188157
RNF223	1	complement(1070967..1074306)	0	NaN	NaN	NaN	NaN	NaN	ENSG00000237330
C1orf159	1	complement(1081818..1116361)	0.002086	-0.522231	-1.43617	0.842578	NaN	1	ENSG00000131591
TTLL10	1	1173880..1197936	0	NaN	NaN	NaN	NaN	NaN	ENSG00000162571
TNFRSF18	1	complement(1203508..1206592)	0.117246	-3.63342	-12.4099	0.261337	NaN	1	ENSG00000186891
TNFRSF4	1	complement(1211340..1214153)	2.50944	3.42159	10.7152	0.12796	0.230281	1	ENSG00000186827
SDF4	1	complement(1216908..1232067)	1.55722	-5.61239	-48.9213	0.0162554	0.0718928	1	ENSG00000078808
B3GALT6	1	1232237..1235041	3.44057	-7.3586	-164.119	0.004514	0.0386907	1	ENSG00000176022
C1QTNF12	1	complement(1242446..1246722)	0	NaN	NaN	NaN	NaN	NaN	ENSG00000184163
UBE2J2	1	complement(1253909..1273864)	1.23627	-4.8957	-29.7681	0.0220641	0.0832662	1	ENSG00000160087
SCNN1D	1	1280436..1292029	0.0159509	-2.39833	-5.27193	0.39217	NaN	1	ENSG00000162572
ACAP3	1	complement(1292390..1309609)	0.839829	-1.474	-2.77791	0.535764	0.66022	1	ENSG00000131584
PUSL1	1	1308597..1311677	0.0144667	-1.25993	-2.39484	0.631924	NaN	1	ENSG00000169972
INTS11	1	complement(1311585..1324687)	10.3315	4.0128	16.1426	0.0182773	0.0760071	1	ENSG00000127054
CPTP	1	1324756..1328896	0.339873	4.05408	16.6111	0.0795341	NaN	1	ENSG00000224051
TAS1R3	1	1331280..1335314	0.194039	-5.58563	-48.0223	0.1083	NaN	1	ENSG00000169962
DVL1	1	complement(1335276..1349418)	0.5294	-6.97689	-125.966	0.0438328	0.115331	1	ENSG00000107404
MXRA8	1	complement(1352689..1361777)	0.0556817	-3.82816	-14.2034	0.244556	NaN	1	ENSG00000162576
AURKAIP1	1	complement(1373730..1375495)	0.0431719	-0.002818	-1.00196	0.998977	NaN	1	ENSG00000175756
CCNL2	1	complement(1385711..1399335)	6.38595	2.3434	5.07496	0.119666	0.219267	1	ENSG00000221978
MRPL20	1	complement(1401909..1407293)	0.332814	-3.0602	-8.34091	0.202443	NaN	1	ENSG00000242485
ANKRD65	1	complement(1418420..1421769)	0	NaN	NaN	NaN	NaN	NaN	ENSG00000235098
TMEM88B	1	1426128..1427787	0	NaN	NaN	NaN	NaN	NaN	ENSG00000205116
VWA1	1	1434861..1442882	0.0291132	5.93033	60.9828	0.0245552	NaN	1	ENSG00000179403
ATAD3C	1	1449689..1470163	0.002967	-0.522321	-1.43626	0.842551	NaN	1	ENSG00000215915
ATAD3B	1	1471765..1497848	1.3721	-4.26883	-19.2772	0.0538627	0.127653	1	ENSG00000160072
ATAD3A	1	1512162..1534685	0.0412268	-3.37885	-10.4024	0.280543	NaN	1	ENSG00000197785
TMEM240	1	complement(1534778..1540624)	0	NaN	NaN	NaN	NaN	NaN	ENSG00000205090
SSU72	1	complement(1541673..1574863)	1.83827	0.229249	1.17222	0.895033	0.931316	1	ENSG00000160075
FNDC10	1	complement(1598012..1600135)	42.5714	13.8016	14278.9	4.577e-11	3.601e-08	7.058e-07	ENSG00000228594
MIB2	1	1615415..1630610	0.0451229	-3.93842	-15.3314	0.204557	NaN	1	ENSG00000197530
MMP23B	1	1632163..1635263	0	NaN	NaN	NaN	NaN	NaN	ENSG00000189409
CDK11B	1	complement(1635227..1659012)	1.60253	-1.9584	-3.88631	0.294919	0.430044	1	ENSG00000248333
SLC35E2B	1	complement(1659529..1692795)	4.54097	1.72364	3.30269	0.274793	0.408786	1	ENSG00000189339
CDK11A	1	complement(1702379..1724357)	2.54504	1.78278	3.44089	0.365605	0.502986	1	ENSG00000008128
SLC35E2A	1	complement(1724838..1745999)	1.40817	-0.413031	-1.33148	0.809375	0.873428	1	ENSG00000215790
NADK	1	complement(1751232..1780457)	0.812788	-8.07522	-269.701	0.0152578	0.0698769	1	ENSG00000008130
GNB1	1	complement(1785285..1891117)	1.53125	-1.46454	-2.75975	0.455075	0.589194	1	ENSG00000078369
CALML6	1	1915108..1917296	0	NaN	NaN	NaN	NaN	NaN	ENSG00000169885
TMEM52	1	complement(1917590..1919279)	0.0146607	-0.52246	-1.4364	0.842508	NaN	1	ENSG00000178821
CFAP74	1	complement(1921951..2003837)	0	NaN	NaN	NaN	NaN	NaN	ENSG00000142609
GABRD	1	2019329..2030758	0	NaN	NaN	NaN	NaN	NaN	ENSG00000187730
PRKCZ	1	2050411..2185395	0.309478	2.53358	5.79007	0.253221	0.384623	1	ENSG00000067606
FAAP20	1	complement(2184461..2212720)	0.943374	-5.1276	-34.9593	0.0303749	0.0970355	1	ENSG00000162585
SKI	1	2228319..2310213	13.4643	1.10691	2.15384	0.333187	0.468798	1	ENSG00000157933
MORN1	1	complement(2321253..2391707)	0.001459	-0.522231	-1.43617	0.842578	NaN	1	ENSG00000116151
RER1	1	2391775..2405442	1.48076	5.28885	39.0933	0.0128932	0.0649853	1	ENSG00000157916
PEX10	1	complement(2403964..2413797)	0.0226275	-2.71185	-6.5516	0.383434	NaN	1	ENSG00000157911
PLCH2	1	2425980..2505532	0.335667	-2.56232	-5.90655	0.255489	0.387095	1	ENSG00000149527
PANK4	1	complement(2508537..2526597)	0.907435	-6.2318	-75.155	0.0133573	0.0658377	1	ENSG00000157881
HES5	1	complement(2528745..2530263)	0	NaN	NaN	NaN	NaN	NaN	ENSG00000197921
TNFRSF14	1	2555639..2565382	3.43448	-1.03266	-2.0458	0.544844	0.667868	1	ENSG00000157873
AL139246.2	1	2566410..2569888	0.07865	0.241508	1.18223	0.918194	NaN	1	ENSG00000225931
PRXL2B	1	2586491..2591469	0.0309892	-2.67272	-6.37632	0.37034	NaN	1	ENSG00000157870
MMEL1	1	complement(2590639..2633016)	0.0152823	-2.09675	-4.27744	0.470373	NaN	1	ENSG00000142606
TTC34	1	complement(2635976..2801717)	0.001301	-0.522321	-1.43626	0.842551	NaN	1	ENSG00000215912
ACTRT2	1	3021467..3022903	0.0307089	-1.44379	-2.72035	0.593858	NaN	1	ENSG00000169717
PRDM16	1	3069168..3438621	0.0344026	-4.58357	-23.9768	0.169007	NaN	1	ENSG00000142611
AL512383.1	1	3205988..3208664	0.00379	-0.522277	-1.43622	0.842564	NaN	1	ENSG00000279839
ARHGEF16	1	3454665..3481113	0.008045	2.93599	7.65279	0.218951	NaN	1	ENSG00000130762
MEGF6	1	complement(3487951..3611508)	1.06831	3.04981	8.281	0.142064	0.249055	1	ENSG00000162591
TPRG1L	1	3625015..3630127	0.518845	-6.60612	-97.4182	0.0580894	NaN	1	ENSG00000158109
WRAP73	1	complement(3630767..3652761)	1.0706	3.42461	10.7377	0.123986	0.224525	1	ENSG00000116213
TP73	1	3652516..3736201	0.002062	-0.522321	-1.43626	0.842551	NaN	1	ENSG00000078900
CCDC27	1	3746460..3771645	0	NaN	NaN	NaN	NaN	NaN	ENSG00000162592
SMIM1	1	3772655..3775982	0.0271313	2.93599	7.65279	0.218951	NaN	1	ENSG00000235169
LRRC47	1	complement(3778559..3796498)	0.502548	-7.45822	-175.852	0.0304806	0.0971207	1	ENSG00000130764
CEP104	1	complement(3812086..3857214)	0.323519	-4.11297	-17.3033	0.0761168	0.157353	1	ENSG00000116198
DFFB	1	3857267..3885429	0.540441	-2.95393	-7.74856	0.219222	0.345937	1	ENSG00000169598
C1orf174	1	complement(3889125..3900293)	0.0791751	-3.53061	-11.5563	0.250555	NaN	1	ENSG00000198912
AJAP1	1	4654609..4792534	0.000782	-0.522231	-1.43617	0.842578	NaN	1	ENSG00000196581
NPHP4	1	complement(5862811..5992473)	1.36822	-1.36451	-2.57488	0.548147	0.670525	1	ENSG00000131697
KCNAB2	1	5990927..6101193	5.73592	0.423292	1.34098	0.643288	0.746795	1	ENSG00000069424
CHD5	1	complement(6101787..6180321)	0.003812	4.22897	18.752	0.0690679	NaN	1	ENSG00000116254
AL031847.2	1	complement(6159430..6197757)	0	NaN	NaN	NaN	NaN	NaN	ENSG00000285629
RPL22	1	complement(6185020..6209389)	2.89815	-0.135052	-1.09813	0.939793	0.960797	1	ENSG00000116251
RNF207	1	6205475..6221299	0.715132	-0.269587	-1.20546	0.90713	0.938131	1	ENSG00000158286
ICMT	1	complement(6221193..6235972)	1.1624	-6.07001	-67.1825	0.009209	0.055383	1	ENSG00000116237
HES3	1	6244179..6245578	0	NaN	NaN	NaN	NaN	NaN	ENSG00000173673
GPR153	1	complement(6247353..6261098)	0.0105118	1.3955	2.6308	0.470662	NaN	1	ENSG00000158292
ACOT7	1	complement(6264269..6394391)	0.0280524	-3.10219	-8.58719	0.300655	NaN	1	ENSG00000097021
HES2	1	complement(6412418..6424670)	0.0156536	3.01563	8.08715	0.116319	NaN	1	ENSG00000069812
ESPN	1	6424776..6461367	0.0664359	-5.16185	-35.7991	0.125317	NaN	1	ENSG00000187017
TNFRSF25	1	complement(6460786..6466195)	8.08858	2.72463	6.60992	0.122525	0.222963	1	ENSG00000215788
PLEKHG5	1	complement(6466092..6520061)	0.0201941	-1.13429	-2.19511	0.611496	NaN	1	ENSG00000171680
NOL9	1	complement(6521347..6554513)	0.45083	-1.29688	-2.45698	0.528721	0.654107	1	ENSG00000162408
TAS1R1	1	6555307..6579755	0.0360783	-1.10544	-2.15165	0.629074	NaN	1	ENSG00000173662
ZBTB48	1	6579994..6589280	0.0826929	-4.00564	-16.0627	0.219622	NaN	1	ENSG00000204859
KLHL21	1	complement(6590724..6614607)	5.28543	-2.62586	-6.17252	0.0948248	0.184354	1	ENSG00000162413
PHF13	1	6613731..6624030	0	NaN	NaN	NaN	NaN	NaN	ENSG00000116273
THAP3	1	6624866..6635586	0.009413	-1.74581	-3.35383	0.525198	NaN	1	ENSG00000041988
DNAJC11	1	complement(6634168..6701924)	0.579553	1.78291	3.44121	0.431698	0.566384	1	ENSG00000007923
CAMTA1	1	6785454..7769706	0.0184731	-1.60452	-3.04094	0.469626	NaN	1	ENSG00000171735
VAMP3	1	7771296..7781432	0.76231	-0.562935	-1.47727	0.798485	0.86476	1	ENSG00000049245
PER3	1	7784320..7845177	1.36086	-6.93374	-122.254	0.002081	0.0264569	1	ENSG00000049246
UTS2	1	complement(7843083..7853512)	0	NaN	NaN	NaN	NaN	NaN	ENSG00000049247
TNFRSF9	1	complement(7915871..7943165)	0.006743	-2.10854	-4.31255	0.444077	NaN	1	ENSG00000049249
PARK7	1	7954291..7985505	0.99018	-6.78249	-110.086	0.0450575	0.116808	1	ENSG00000116288
ERRFI1	1	complement(8004404..8026309)	0.009674	-2.08353	-4.23842	0.45979	NaN	1	ENSG00000116285
SLC45A1	1	8317826..8344167	0	NaN	NaN	NaN	NaN	NaN	ENSG00000162426
RERE	1	complement(8352397..8848921)	4.56996	0.161288	1.11829	0.887398	0.926859	1	ENSG00000142599
ENO1	1	complement(8861000..8879190)	2.39244	-4.93078	-30.5009	0.0160535	0.0715227	1	ENSG00000074800
CA6	1	8945867..8975092	0.155103	5.87105	58.5278	0.0128779	NaN	1	ENSG00000131686
SLC2A7	1	complement(9003300..9026345)	0	NaN	NaN	NaN	NaN	NaN	ENSG00000197241
SLC2A5	1	complement(9035106..9088478)	0.0544881	4.15204	17.7783	0.0486553	NaN	1	ENSG00000142583
GPR157	1	complement(9100305..9129102)	0.344032	-4.07743	-16.8822	0.104801	0.198853	1	ENSG00000180758
H6PD	1	9234774..9271337	0.831489	-1.79884	-3.47941	0.40124	0.538178	1	ENSG00000049239
SPSB1	1	9292894..9369532	0.219038	-5.84156	-57.3438	0.085861	NaN	1	ENSG00000171621
SLC25A33	1	9539465..9585173	0.083986	-2.53918	-5.81257	0.284813	NaN	1	ENSG00000171612
TMEM201	1	9588911..9614877	0.714103	-8.35296	-326.958	0.0140399	0.0673809	1	ENSG00000188807
PIK3CD	1	9651731..9729114	28.4413	3.21041	9.25611	0.00177	0.0244397	1	ENSG00000171608
CLSTN1	1	complement(9728926..9823984)	4.04619	0.904568	1.87198	0.519018	0.646349	1	ENSG00000171603
AL357140.3	1	complement(9826289..9828271)	0.0112055	-1.26107	-2.39673	0.644771	NaN	1	ENSG00000280113
CTNNBIP1	1	complement(9848276..9910336)	0.0480629	-1.15251	-2.223	0.638081	NaN	1	ENSG00000178585
LZIC	1	complement(9922113..9943407)	0.445959	-2.87503	-7.33617	0.230573	0.358876	1	ENSG00000162441
NMNAT1	1	9943428..9985501	0.0173609	0.8939	1.85819	0.658025	NaN	1	ENSG00000173614
RBP7	1	9997206..10016021	0.0132981	-0.522321	-1.43626	0.842551	NaN	1	ENSG00000162444
UBE4B	1	10032832..10181239	2.07837	4.23768	18.8655	0.0203643	0.0801133	1	ENSG00000130939
KIF1B	1	10210805..10381603	0.291368	0.30738	1.23746	0.869914	0.91567	1	ENSG00000054523
PGD	1	10398592..10420511	1.04988	-7.76488	-217.501	0.0181394	0.0757434	1	ENSG00000142657
CENPS-CORT	1	10430102..10452153	0	NaN	NaN	NaN	NaN	NaN	ENSG00000251503
CENPS	1	10430433..10442808	0.007522	-0.522321	-1.43626	0.842551	NaN	1	ENSG00000175279
CORT	1	10450031..10451998	0	NaN	NaN	NaN	NaN	NaN	ENSG00000241563
DFFA	1	complement(10456522..10472529)	0.676979	-5.38063	-41.6612	0.0207918	0.0810253	1	ENSG00000160049
PEX14	1	10472288..10630758	0.0423934	1.13117	2.19037	0.582434	NaN	1	ENSG00000142655
CASZ1	1	complement(10636604..10796650)	0.0539329	-2.49063	-5.62024	0.3194	NaN	1	ENSG00000130940
C1orf127	1	complement(10946471..10982037)	0	NaN	NaN	NaN	NaN	NaN	ENSG00000175262
TARDBP	1	11012344..11025739	4.71841	1.47825	2.78611	0.350737	0.487308	1	ENSG00000120948
AL109811.3	1	11012662..11030528	0.292501	-5.51971	-45.8775	0.101997	NaN	1	ENSG00000277726
MASP2	1	complement(11026523..11047239)	0.114391	-2.13398	-4.38928	0.372356	NaN	1	ENSG00000009724
SRM	1	complement(11054584..11060020)	2.00138	1.80398	3.49183	0.470757	0.603735	1	ENSG00000116649
EXOSC10	1	complement(11066618..11099869)	8.97762	2.05629	4.15916	0.252864	0.384394	1	ENSG00000171824
MTOR	1	complement(11106535..11262551)	2.77743	-1.02192	-2.03061	0.480713	0.61152	1	ENSG00000198793
ANGPTL7	1	11189355..11195981	0.1245	-0.0718896	-1.05109	0.97428	NaN	1	ENSG00000171819
UBIAD1	1	11273206..11296049	0.571312	-7.7539	-215.853	0.0203425	0.0800675	1	ENSG00000120942
DISP3	1	11479155..11537551	0	NaN	NaN	NaN	NaN	NaN	ENSG00000204624
FBXO2	1	complement(11637018..11655785)	0	NaN	NaN	NaN	NaN	NaN	ENSG00000116661
FBXO44	1	11654375..11663327	0.987785	-5.82851	-56.8271	0.0237872	0.0862209	1	ENSG00000132879
FBXO6	1	11664200..11674354	0.102118	3.01314	8.07321	0.130475	NaN	1	ENSG00000116663
MAD2L2	1	complement(11674480..11691650)	0.263472	-2.10341	-4.29723	0.395527	NaN	1	ENSG00000116670
DRAXIN	1	11691710..11725857	0.004311	-1.74581	-3.35383	0.5253	NaN	1	ENSG00000162490
AGTRAP	1	11736084..11754802	0.940834	-6.64967	-100.404	0.0483134	0.121019	1	ENSG00000177674
C1orf167	1	11761787..11789585	0	NaN	NaN	NaN	NaN	NaN	ENSG00000215910
MTHFR	1	complement(11785723..11806455)	0.982976	1.36294	2.5721	0.486627	0.616916	1	ENSG00000177000
CLCN6	1	11806096..11848079	0.185668	-6.63615	-99.4675	0.0468656	0.119293	1	ENSG00000011021
NPPA	1	complement(11845709..11848345)	0	NaN	NaN	NaN	NaN	NaN	ENSG00000175206
NPPB	1	complement(11857464..11858945)	0	NaN	NaN	NaN	NaN	NaN	ENSG00000120937
KIAA2013	1	complement(11919591..11926428)	0.37058	1.88552	3.69486	0.351982	0.488515	1	ENSG00000116685
PLOD1	1	11934205..11975538	0	NaN	NaN	NaN	NaN	NaN	ENSG00000083444
MFN2	1	11980181..12013514	1.76578	0.0462396	1.03257	0.978965	0.986235	1	ENSG00000116688
MIIP	1	12019466..12032045	0.532753	1.86511	3.64296	0.423423	NaN	1	ENSG00000116691
TNFRSF8	1	12063303..12144207	0.002564	-0.522231	-1.43617	0.842578	NaN	1	ENSG00000120949
TNFRSF1B	1	12166991..12209228	16.9686	1.70298	3.25572	0.144598	0.252368	1	ENSG00000028137
VPS13D	1	12230030..12512047	4.47374	1.49218	2.81314	0.156449	0.26748	1	ENSG00000048707
DHRS3	1	complement(12567910..12618210)	1.11545	2.40239	5.28678	0.257081	0.388834	1	ENSG00000162496
AADACL4	1	12644547..12667086	0	NaN	NaN	NaN	NaN	NaN	ENSG00000204518
AADACL3	1	12716110..12728760	0	NaN	NaN	NaN	NaN	NaN	ENSG00000188984
C1orf158	1	12746200..12763699	0.0466129	-3.66486	-12.6833	0.265421	NaN	1	ENSG00000157330
PRAMEF12	1	12774841..12777906	0	NaN	NaN	NaN	NaN	NaN	ENSG00000116726
PRAMEF1	1	12791397..12796628	0	NaN	NaN	NaN	NaN	NaN	ENSG00000116721
PRAMEF11	1	complement(12824605..12831410)	0	NaN	NaN	NaN	NaN	NaN	ENSG00000239810
HNRNPCL1	1	complement(12847377..12848720)	0.008618	-0.522231	-1.43617	0.842578	NaN	1	ENSG00000179172
PRAMEF2	1	12857086..12861909	0	NaN	NaN	NaN	NaN	NaN	ENSG00000120952
PRAMEF4	1	complement(12879212..12886201)	0	NaN	NaN	NaN	NaN	NaN	ENSG00000243073
PRAMEF10	1	complement(12892896..12898270)	0	NaN	NaN	NaN	NaN	NaN	ENSG00000187545
PRAMEF7	1	12916610..12920482	0	NaN	NaN	NaN	NaN	NaN	ENSG00000204510
PRAMEF6	1	complement(12938472..12947580)	0	NaN	NaN	NaN	NaN	NaN	ENSG00000232423
PRAMEF27	1	complement(13049476..13056491)	0	NaN	NaN	NaN	NaN	NaN	ENSG00000274764
HNRNPCL3	1	13060869..13062229	0	NaN	NaN	NaN	NaN	NaN	ENSG00000277058
PRAMEF25	1	13068677..13077884	0	NaN	NaN	NaN	NaN	NaN	ENSG00000229571
HNRNPCL2	1	complement(13115488..13116854)	0	NaN	NaN	NaN	NaN	NaN	ENSG00000275774
PRAMEF26	1	complement(13148905..13155961)	0.0158302	2.93599	7.65279	0.218951	NaN	1	ENSG00000280267
HNRNPCL4	1	complement(13163914..13165631)	0	NaN	NaN	NaN	NaN	NaN	ENSG00000179412
PRAMEF9	1	13172455..13179464	0	NaN	NaN	NaN	NaN	NaN	ENSG00000204505
PRAMEF13	1	complement(13196188..13201409)	0.245118	-5.54699	-46.753	0.110591	NaN	1	ENSG00000279169
PRAMEF18	1	complement(13222705..13226106)	0	NaN	NaN	NaN	NaN	NaN	ENSG00000279804
PRAMEF5	1	13254212..13263314	0	NaN	NaN	NaN	NaN	NaN	ENSG00000270601
PRAMEF8	1	complement(13281035..13285174)	0	NaN	NaN	NaN	NaN	NaN	ENSG00000182330
PRAMEF33	1	13303539..13308907	0	NaN	NaN	NaN	NaN	NaN	ENSG00000237700
PRAMEF15	1	13315581..13322598	0.0122928	-1.26081	-2.3963	0.643577	NaN	1	ENSG00000204501
PRAMEF14	1	complement(13341892..13347134)	0.004688	-0.522277	-1.43622	0.842564	NaN	1	ENSG00000204481
PRAMEF19	1	complement(13369067..13371900)	0	NaN	NaN	NaN	NaN	NaN	ENSG00000204480
PRAMEF17	1	13389632..13392629	0	NaN	NaN	NaN	NaN	NaN	ENSG00000204479
PRAMEF20	1	13410450..13421328	0	NaN	NaN	NaN	NaN	NaN	ENSG00000204478
LRRC38	1	complement(13474973..13514003)	0.004508	-0.522231	-1.43617	0.842578	NaN	1	ENSG00000162494
PDPN	1	13583465..13617957	0.0492628	-3.90265	-14.956	0.238801	NaN	1	ENSG00000162493
PRDM2	1	13700198..13825079	6.14386	-1.24258	-2.36621	0.22221	0.34939	1	ENSG00000116731
KAZN	1	13892792..15118043	0.002083	-0.52246	-1.4364	0.842508	NaN	1	ENSG00000189337
TMEM51	1	15152532..15220478	0	NaN	NaN	NaN	NaN	NaN	ENSG00000171729
FHAD1	1	15247272..15400283	0.0081	4.34341	20.3001	0.0742486	NaN	1	ENSG00000142621
EFHD2	1	15409888..15430339	6.11341	0.328749	1.25592	0.837818	0.892976	1	ENSG00000142634
CTRC	1	15438442..15449242	0.008467	1.34708	2.54396	0.470093	NaN	1	ENSG00000162438
CELA2A	1	15456728..15472091	0	NaN	NaN	NaN	NaN	NaN	ENSG00000142615
CELA2B	1	15465909..15491395	0	NaN	NaN	NaN	NaN	NaN	ENSG00000215704
CASP9	1	complement(15490832..15526534)	0.534053	-7.82291	-226.429	0.0173824	0.0746053	1	ENSG00000132906
DNAJC16	1	15526813..15592379	0.606046	-8.56746	-379.369	0.006836	0.047374	1	ENSG00000116138
AGMAT	1	complement(15571699..15585051)	0.27978	-6.00819	-64.3643	0.07855	NaN	1	ENSG00000116771
DDI2	1	15617458..15669044	0.76649	-2.1727	-4.50868	0.224282	0.351734	1	ENSG00000197312
RSC1A1	1	15659869..15661722	0	NaN	NaN	NaN	NaN	NaN	ENSG00000215695
PLEKHM2	1	15684320..15734769	0.820247	0.663794	1.58424	0.738701	0.820918	1	ENSG00000116786
SLC25A34	1	15736258..15741392	0	NaN	NaN	NaN	NaN	NaN	ENSG00000162461
TMEM82	1	15742499..15747982	0	NaN	NaN	NaN	NaN	NaN	ENSG00000162460
FBLIM1	1	15756607..15786594	0.009171	2.63998	6.23322	0.163847	NaN	1	ENSG00000162458
UQCRHL	1	complement(15807169..15809348)	0.145554	0.678414	1.60038	0.765815	NaN	1	ENSG00000233954
SPEN	1	15836095..15940456	2.73301	0.830596	1.77842	0.449458	0.584035	1	ENSG00000065526
ZBTB17	1	complement(15941869..15976132)	1.04118	-0.793036	-1.73272	0.729238	0.814082	1	ENSG00000116809
SRARP	1	16004236..16008807	0	NaN	NaN	NaN	NaN	NaN	ENSG00000183888
HSPB7	1	complement(16014028..16019594)	0.0213216	4.23061	18.7734	0.0767767	NaN	1	ENSG00000173641
CLCNKA	1	16018875..16034050	0	NaN	NaN	NaN	NaN	NaN	ENSG00000186510
CLCNKB	1	16043736..16057308	0	NaN	NaN	NaN	NaN	NaN	ENSG00000184908
FAM131C	1	complement(16057769..16073651)	0	NaN	NaN	NaN	NaN	NaN	ENSG00000185519
EPHA2	1	complement(16124337..16156069)	0	NaN	NaN	NaN	NaN	NaN	ENSG00000142627
ARHGEF19	1	complement(16197854..16212652)	0.010837	-1.92906	-3.80807	0.503214	NaN	1	ENSG00000142632
CPLANE2	1	complement(16231692..16237183)	0.855098	-6.71048	-104.726	0.0586474	NaN	1	ENSG00000132881
FBXO42	1	complement(16246840..16352480)	1.2227	-2.60937	-6.10238	0.167073	0.280942	1	ENSG00000037637
SZRD1	1	16352575..16398145	6.11465	0.152582	1.11156	0.917078	0.945809	1	ENSG00000055070
SPATA21	1	complement(16387117..16437424)	0	NaN	NaN	NaN	NaN	NaN	ENSG00000187144
NECAP2	1	16440721..16460078	3.59543	-9.24408	-606.381	0.003943	0.0360705	1	ENSG00000157191
NBPF1	1	complement(16562319..16613562)	1.17254	-0.924754	-1.89836	0.613484	0.72456	1	ENSG00000219481
CROCC	1	16740273..16972964	1.32906	-7.25734	-152.995	0.003989	0.0363655	1	ENSG00000058453
MFAP2	1	complement(16974502..16980632)	0	NaN	NaN	NaN	NaN	NaN	ENSG00000117122
ATP13A2	1	complement(16985958..17011928)	0.601812	-4.69876	-25.9697	0.0383251	0.10886	1	ENSG00000159363
SDHB	1	complement(17018722..17054032)	0.392959	-5.4042	-42.3475	0.0941263	NaN	1	ENSG00000117118
PADI2	1	complement(17066761..17119451)	0.42876	-4.65178	-25.1376	0.0749612	0.155701	1	ENSG00000117115
PADI1	1	17205128..17246007	0	NaN	NaN	NaN	NaN	NaN	ENSG00000142623
PADI3	1	17249098..17284233	0	NaN	NaN	NaN	NaN	NaN	ENSG00000142619
PADI4	1	17308195..17364004	0	NaN	NaN	NaN	NaN	NaN	ENSG00000159339
PADI6	1	17372196..17401699	0	NaN	NaN	NaN	NaN	NaN	ENSG00000276747
RCC2	1	complement(17406760..17439677)	2.01394	-0.145546	-1.10615	0.935121	0.959261	1	ENSG00000179051
ARHGEF10L	1	17539698..17697874	0	NaN	NaN	NaN	NaN	NaN	ENSG00000074964
ACTL8	1	17755333..17827063	0	NaN	NaN	NaN	NaN	NaN	ENSG00000117148
IGSF21	1	18107798..18378483	0.0155876	0.832904	1.78127	0.673061	NaN	1	ENSG00000117154
AL365209.1	1	18109389..18115861	0.0106254	-0.106216	-1.0764	0.961573	NaN	1	ENSG00000280222
KLHDC7A	1	18480982..18486126	0	NaN	NaN	NaN	NaN	NaN	ENSG00000179023
PAX7	1	18630846..18748866	0.005313	-1.7417	-3.34429	0.540652	NaN	1	ENSG00000009709
TAS1R2	1	complement(18839599..18859682)	0	NaN	NaN	NaN	NaN	NaN	ENSG00000179002
ALDH4A1	1	complement(18871430..18902724)	0	NaN	NaN	NaN	NaN	NaN	ENSG00000159423
IFFO2	1	complement(18904280..18956676)	2.1873	0.745473	1.67652	0.660166	0.760162	1	ENSG00000169991
UBR4	1	complement(19074510..19210266)	6.71155	0.553735	1.46788	0.541211	0.66508	1	ENSG00000127481
EMC1	1	complement(19215660..19251527)	0.520356	-0.0490527	-1.03459	0.981008	0.987996	1	ENSG00000127463
MRTO4	1	19251805..19260128	0.0204486	-2.08658	-4.24741	0.460601	NaN	1	ENSG00000053372
AKR7L	1	complement(19265982..19274194)	0.0682533	-3.66486	-12.6833	0.26548	NaN	1	ENSG00000211454
AKR7A3	1	complement(19282573..19288770)	0	NaN	NaN	NaN	NaN	NaN	ENSG00000162482
AKR7A2	1	complement(19303965..19312146)	0.801246	-6.41567	-85.3707	0.0632191	NaN	1	ENSG00000053371
SLC66A1	1	19312326..19329300	1.51378	3.74497	13.4075	0.0868423	0.172738	1	ENSG00000040487
CAPZB	1	complement(19338775..19485539)	14.3033	2.34041	5.06447	0.007431	0.049337	1	ENSG00000077549
MICOS10	1	19484403..19629821	0.0756036	-2.60683	-6.09163	0.255093	NaN	1	ENSG00000173436
NBL1	1	19596979..19658456	0.256391	-2.04982	-4.14055	0.393746	NaN	1	ENSG00000158747
MICOS10-NBL1	1	19597067..19656927	0.233572	-4.58741	-24.0408	0.173217	NaN	1	ENSG00000270136
HTR6	1	19664875..19680966	1.65072	1.82813	3.55075	0.433177	0.568135	1	ENSG00000158748
TMCO4	1	complement(19682213..19799945)	1.87234	-0.747359	-1.67872	0.713252	0.800437	1	ENSG00000162542
RNF186	1	complement(19814029..19815283)	0	NaN	NaN	NaN	NaN	NaN	ENSG00000178828
OTUD3	1	19882395..19912945	0.163131	-0.462899	-1.37831	0.83868	0.893653	1	ENSG00000169914
PLA2G2E	1	complement(19920009..19923617)	0	NaN	NaN	NaN	NaN	NaN	ENSG00000188784
PLA2G2A	1	complement(19975431..19980416)	0.108349	-3.24865	-9.50474	0.305576	NaN	1	ENSG00000188257
PLA2G5	1	20028179..20091911	0	NaN	NaN	NaN	NaN	NaN	ENSG00000127472
PLA2G2D	1	complement(20111939..20119566)	0.0191387	4.60299	24.3018	0.0643026	NaN	1	ENSG00000117215
PLA2G2F	1	20139323..20150381	0	NaN	NaN	NaN	NaN	NaN	ENSG00000158786
PLA2G2C	1	complement(20161253..20177424)	0	NaN	NaN	NaN	NaN	NaN	ENSG00000187980
UBXN10	1	20186096..20196050	0	NaN	NaN	NaN	NaN	NaN	ENSG00000162543
VWA5B1	1	20290919..20354894	0.005282	0.123412	1.08931	0.950813	NaN	1	ENSG00000158816
CAMK2N1	1	complement(20482391..20486210)	0.127763	-1.52453	-2.87693	0.528151	NaN	1	ENSG00000162545
MUL1	1	complement(20499448..20508151)	0.280981	-5.73982	-53.439	0.0919088	NaN	1	ENSG00000090432
FAM43B	1	20552573..20555020	0	NaN	NaN	NaN	NaN	NaN	ENSG00000183114
CDA	1	20589086..20618903	0	NaN	NaN	NaN	NaN	NaN	ENSG00000158825
PINK1	1	20633458..20651511	1.178	2.72697	6.62065	0.260773	0.392532	1	ENSG00000158828
DDOST	1	complement(20651767..20661544)	0.194998	-5.02857	-32.64	0.124441	NaN	1	ENSG00000244038
KIF17	1	complement(20664014..20718017)	0	NaN	NaN	NaN	NaN	NaN	ENSG00000117245
SH2D5	1	complement(20719731..20732837)	0	NaN	NaN	NaN	NaN	NaN	ENSG00000189410
HP1BP3	1	complement(20740266..20787323)	2.31142	-1.05093	-2.07186	0.496043	0.626062	1	ENSG00000127483
EIF4G3	1	complement(20806292..21176888)	1.50157	-0.077239	-1.055	0.964154	0.976817	1	ENSG00000075151
ECE1	1	complement(21217247..21345572)	1.99978	-1.8898	-3.70583	0.283371	0.41854	1	ENSG00000117298
NBPF3	1	21440128..21485005	0.0149101	1.23314	2.35079	0.527872	NaN	1	ENSG00000142794
ALPL	1	21509397..21578410	0	NaN	NaN	NaN	NaN	NaN	ENSG00000162551
RAP1GAP	1	complement(21596215..21669363)	0	NaN	NaN	NaN	NaN	NaN	ENSG00000076864
USP48	1	complement(21678298..21783606)	2.39381	-5.09739	-34.2347	0.001088	0.0189008	1	ENSG00000090686
LDLRAD2	1	21812265..21825225	0.0110659	-2.09675	-4.27744	0.470324	NaN	1	ENSG00000187942
HSPG2	1	complement(21822244..21937310)	0.132073	-7.27905	-155.314	0.03928	0.110141	1	ENSG00000142798
CELA3B	1	21977022..21998642	0.0491974	-2.60919	-6.1016	0.391924	NaN	1	ENSG00000219073
CELA3A	1	22001657..22012542	0.0720944	-2.60919	-6.1016	0.391934	NaN	1	ENSG00000142789
CDC42	1	22025511..22101360	5.65276	2.21024	4.62751	0.0214533	0.0819869	1	ENSG00000070831
WNT4	1	complement(22117313..22143969)	0.125194	-5.57667	-47.7249	0.100884	NaN	1	ENSG00000162552
AL591122.1	1	complement(22364630..22366482)	0	NaN	NaN	NaN	NaN	NaN	ENSG00000279625
ZBTB40	1	22428838..22531157	0.821227	-5.23101	-37.557	0.0104539	0.0584584	1	ENSG00000184677
EPHA8	1	22563489..22603595	0.005641	0.122771	1.08882	0.949205	NaN	1	ENSG00000070886
C1QA	1	22636628..22639678	0.008316	-0.522277	-1.43622	0.842564	NaN	1	ENSG00000173372
C1QC	1	22643633..22648110	0	NaN	NaN	NaN	NaN	NaN	ENSG00000159189
C1QB	1	22652762..22661637	0	NaN	NaN	NaN	NaN	NaN	ENSG00000173369
EPHB2	1	22710839..22921500	0.0009468	-0.522321	-1.43626	0.842551	NaN	1	ENSG00000133216
LACTBL1	1	complement(22953043..22965338)	0	NaN	NaN	NaN	NaN	NaN	ENSG00000215906
TEX46	1	complement(23010834..23015852)	0	NaN	NaN	NaN	NaN	NaN	ENSG00000227868
KDM1A	1	23019443..23083689	4.01679	2.65362	6.29245	0.195924	0.318103	1	ENSG00000004487
LUZP1	1	complement(23084023..23177808)	0.654673	-8.98902	-508.117	0.003755	0.0352547	1	ENSG00000169641
HTR1D	1	complement(23191895..23194729)	0	NaN	NaN	NaN	NaN	NaN	ENSG00000179546
HNRNPR	1	complement(23303771..23344336)	1.2737	-0.67819	-1.60013	0.690553	0.783457	1	ENSG00000125944
ZNF436	1	complement(23359448..23369836)	0.00461	-0.52246	-1.4364	0.842508	NaN	1	ENSG00000125945
TCEA3	1	complement(23380909..23424748)	0.329419	-6.39555	-84.1885	0.0677585	NaN	1	ENSG00000204219
ASAP3	1	complement(23428563..23484568)	0	NaN	NaN	NaN	NaN	NaN	ENSG00000088280
E2F2	1	complement(23506438..23531233)	0.455545	-5.19043	-36.5154	0.0328042	0.101376	1	ENSG00000007968
ID3	1	complement(23557926..23559501)	0	NaN	NaN	NaN	NaN	NaN	ENSG00000117318
RPL11	1	23691742..23696835	17.9227	-0.795581	-1.73578	0.549104	0.671384	1	ENSG00000142676
ELOA	1	23743155..23762059	0.481098	1.79186	3.4626	0.410661	0.546899	1	ENSG00000011007
PITHD1	1	23778418..23788232	0.665706	-6.83444	-114.122	0.049637	0.12242	1	ENSG00000057757
LYPLA2	1	23791145..23795539	0.122632	-0.563137	-1.47748	0.805415	NaN	1	ENSG00000011009
GALE	1	complement(23795599..23800781)	0.405556	-5.93561	-61.2062	0.0779603	NaN	1	ENSG00000117308
HMGCL	1	complement(23801885..23838620)	0.0345695	-1.79428	-3.46841	0.523759	NaN	1	ENSG00000117305
FUCA1	1	complement(23845077..23868294)	0.009912	-1.25502	-2.3867	0.642897	NaN	1	ENSG00000179163
CNR2	1	complement(23870515..23913362)	0.0248423	1.56406	2.95685	0.419519	NaN	1	ENSG00000188822
PNRC2	1	23956839..23963462	5.45859	-6.12383	-69.7357	0.0003059	0.009294	1	ENSG00000189266
SRSF10	1	complement(23964347..23980927)	1.54614	-1.82012	-3.53111	0.290706	0.426106	1	ENSG00000188529
MYOM3	1	complement(24056035..24112135)	0.008639	-1.76743	-3.40447	0.528728	NaN	1	ENSG00000142661
IL22RA1	1	complement(24119771..24143140)	0.0150229	3.72339	13.2084	0.102425	NaN	1	ENSG00000142677
IFNLR1	1	complement(24154168..24187959)	0.0243105	-0.643823	-1.56246	0.768343	NaN	1	ENSG00000185436
GRHL3	1	24319357..24364482	0.052149	-2.31215	-4.96623	0.384578	NaN	1	ENSG00000158055
STPG1	1	complement(24356999..24416934)	0	NaN	NaN	NaN	NaN	NaN	ENSG00000001460
NIPAL3	1	24415802..24472976	0.185877	3.10336	8.59419	0.132027	0.235928	1	ENSG00000001461
RCAN3	1	24502351..24541040	3.02757	1.0192	2.02679	0.484121	0.614663	1	ENSG00000117602
NCMAP	1	24556087..24609328	0.006446	3.72257	13.2009	0.0980025	NaN	1	ENSG00000184454
SRRM1	1	24631716..24673281	2.99399	1.37454	2.59286	0.388484	0.525402	1	ENSG00000133226
CLIC4	1	24745382..24844321	0.31787	6.08088	67.6905	0.0112595	0.0607793	1	ENSG00000169504
RUNX3	1	complement(24899511..24965121)	11.6331	-2.45917	-5.499	0.0272405	0.0922239	1	ENSG00000020633
SYF2	1	complement(25222276..25232502)	14.536	6.34259	81.1538	0.002316	0.0282996	1	ENSG00000117614
RSRP1	1	complement(25242249..25338213)	2.5322	-0.227619	-1.1709	0.893947	0.930982	1	ENSG00000117616
RHD	1	25272393..25330445	0.347155	-2.75053	-6.72963	0.21869	NaN	1	ENSG00000187010
TMEM50A	1	25338317..25362361	2.28477	-1.99088	-3.97478	0.298202	0.432887	1	ENSG00000183726
RHCE	1	complement(25362249..25430192)	0	NaN	NaN	NaN	NaN	NaN	ENSG00000188672
MACO1	1	25430858..25500209	1.00786	0.97964	1.97197	0.621119	0.730597	1	ENSG00000204178
LDLRAP1	1	25543606..25568886	11.2979	2.32018	4.99394	0.15607	0.266984	1	ENSG00000157978
MAN1C1	1	25617468..25786207	0.548226	-1.74562	-3.35338	0.39357	0.530514	1	ENSG00000117643
SELENON	1	25800176..25818221	2.73055	-0.850823	-1.80353	0.647462	0.750476	1	ENSG00000162430
AL020996.2	1	25811470..25823744	0.0303755	-0.522277	-1.43622	0.842564	NaN	1	ENSG00000255054
MTFR1L	1	25818640..25832942	0.0860646	-4.90833	-30.03	0.137932	NaN	1	ENSG00000117640
AUNIP	1	complement(25831913..25859458)	0.0122474	2.93599	7.65279	0.218951	NaN	1	ENSG00000127423
PAQR7	1	complement(25861210..25871253)	0.006441	0.608471	1.52464	0.723872	NaN	1	ENSG00000182749
STMN1	1	complement(25884181..25906991)	3.27672	-6.55248	-93.8629	0.006034	0.0441255	1	ENSG00000117632
PAFAH2	1	complement(25959767..25998117)	11.9533	6.82143	113.098	0.0009308	0.0171118	1	ENSG00000158006
EXTL1	1	26019884..26036464	0.002851	-0.522321	-1.43626	0.842551	NaN	1	ENSG00000158008
SLC30A2	1	complement(26037252..26046118)	0.003123	-0.522277	-1.43622	0.842564	NaN	1	ENSG00000158014
TRIM63	1	complement(26051304..26068436)	0	NaN	NaN	NaN	NaN	NaN	ENSG00000158022
PDIK1L	1	26111165..26125555	0.002225	-0.522277	-1.43622	0.842564	NaN	1	ENSG00000175087
FAM110D	1	26159079..26163962	0.003625	-0.522277	-1.43622	0.842564	NaN	1	ENSG00000197245
C1orf232	1	complement(26164161..26168581)	0	NaN	NaN	NaN	NaN	NaN	ENSG00000282872
AL391650.1	1	complement(26169516..26171831)	0	NaN	NaN	NaN	NaN	NaN	ENSG00000236782
ZNF593	1	26169908..26170873	0	NaN	NaN	NaN	NaN	NaN	ENSG00000142684
CNKSR1	1	26177484..26189884	0.158366	-5.12429	-34.8791	0.126202	NaN	1	ENSG00000142675
CATSPER4	1	26190561..26202968	0	NaN	NaN	NaN	NaN	NaN	ENSG00000188782
CEP85	1	26234200..26278808	0.0788458	-4.62881	-24.7406	0.144038	NaN	1	ENSG00000130695
SH3BGRL3	1	26280086..26281522	20.4251	-5.98618	-63.3898	0.0002074	0.007384	1	ENSG00000142669
UBXN11	1	complement(26281328..26318363)	0.0403205	-0.376813	-1.29847	0.863612	NaN	1	ENSG00000158062
CD52	1	26317958..26320523	5.58648	-3.74825	-13.4381	0.0869866	0.172918	1	ENSG00000169442
CRYBG2	1	complement(26321698..26360080)	0.93617	11.3241	2563.85	0.0002389	0.008103	1	ENSG00000176092
ZNF683	1	complement(26361634..26374522)	0.662402	-5.2404	-37.8023	0.0688056	0.146791	1	ENSG00000176083
LIN28A	1	26410817..26429728	0.0148386	1.14455	2.21078	0.552422	NaN	1	ENSG00000131914
DHDDS	1	26432282..26471306	0.47071	-1.95884	-3.88748	0.369756	0.507013	1	ENSG00000117682
HMGN2	1	26472440..26476642	3.70493	0.209508	1.15629	0.912886	0.942473	1	ENSG00000198830
RPS6KA1	1	26529761..26575030	2.1758	-6.80336	-111.69	0.005644	0.0427053	1	ENSG00000117676
ARID1A	1	26693236..26782104	6.01892	-1.44476	-2.72217	0.159921	0.271938	1	ENSG00000117713
PIGV	1	26787054..26800659	0.0104878	2.64575	6.25823	0.171593	NaN	1	ENSG00000060642
ZDHHC18	1	26826688..26857604	0.897082	-1.37902	-2.60091	0.45944	0.593576	1	ENSG00000204160
SFN	1	26863149..26864456	0	NaN	NaN	NaN	NaN	NaN	ENSG00000175793
GPN2	1	complement(26876132..26890283)	0.386542	-0.724152	-1.65193	0.759803	0.837507	1	ENSG00000142751
GPATCH3	1	complement(26890488..26900467)	0.335879	-5.86863	-58.4295	0.0874237	NaN	1	ENSG00000198746
NUDC	1	26900238..26946871	0.063798	-3.68101	-12.8261	0.231759	NaN	1	ENSG00000090273
NR0B2	1	complement(26911489..26913975)	0	NaN	NaN	NaN	NaN	NaN	ENSG00000131910
KDF1	1	complement(26949562..26960468)	0	NaN	NaN	NaN	NaN	NaN	ENSG00000175707
TRNP1	1	26993692..27000886	0.0149023	2.93599	7.65279	0.218951	NaN	1	ENSG00000253368
TENT5B	1	complement(27005020..27012850)	0	NaN	NaN	NaN	NaN	NaN	ENSG00000158246
SLC9A1	1	complement(27098809..27166981)	1.97796	-3.19845	-9.17974	0.0797025	0.162359	1	ENSG00000090020
WDTC1	1	27234632..27308636	3.66178	-8.15598	-285.23	3.475e-05	0.002477	0.535919	ENSG00000142784
TMEM222	1	27322145..27336400	0.378838	-6.24882	-76.047	0.0629845	NaN	1	ENSG00000186501
SYTL1	1	27342020..27353937	6.13203	-5.37035	-41.3652	0.002801	0.0305622	1	ENSG00000142765
MAP3K6	1	complement(27354067..27366961)	0.374975	-7.12071	-139.17	0.0368127	0.10684	1	ENSG00000142733
FCN3	1	complement(27369112..27374824)	0	NaN	NaN	NaN	NaN	NaN	ENSG00000142748
CD164L2	1	complement(27379176..27383333)	0	NaN	NaN	NaN	NaN	NaN	ENSG00000174950
GPR3	1	27392622..27395814	0.0138005	1.34685	2.54356	0.471485	NaN	1	ENSG00000181773
WASF2	1	complement(27404230..27490167)	4.57386	1.09767	2.14008	0.41442	0.550972	1	ENSG00000158195
AHDC1	1	complement(27534035..27604431)	1.32384	-9.5207	-734.542	0.003051	0.0322231	1	ENSG00000126705
FGR	1	complement(27612064..27635185)	5.52337	-10.429	-1378.65	0.0008938	0.0167433	1	ENSG00000000938
IFI6	1	complement(27666064..27672198)	0.284927	-4.1907	-18.2611	0.177779	NaN	1	ENSG00000126709
FAM76A	1	27725979..27763122	0.586447	-0.365379	-1.28822	0.873909	0.917645	1	ENSG00000009780
STX12	1	27773219..27824443	0.179774	0.314985	1.244	0.891992	NaN	1	ENSG00000117758
PPP1R8	1	27830782..27851676	1.15277	-3.34255	-10.1439	0.158361	0.269985	1	ENSG00000117751
THEMIS2	1	27872543..27886685	2.16944	-4.01527	-16.1702	0.044582	0.115893	1	ENSG00000130775
RPA2	1	complement(27891524..27914746)	0.0305398	-2.52203	-5.7439	0.395475	NaN	1	ENSG00000117748
SMPDL3B	1	27935000..27959157	0.0181599	-1.44379	-2.72035	0.593795	NaN	1	ENSG00000130768
XKR8	1	27959973..27968093	0.187214	-4.97527	-31.4561	0.138354	NaN	1	ENSG00000158156
EYA3	1	complement(27970344..28088637)	0.128392	0.45985	1.3754	0.831115	NaN	1	ENSG00000158161
PTAFR	1	complement(28147166..28193936)	0.317512	0.576702	1.49144	0.809048	0.873294	1	ENSG00000169403
DNAJC8	1	complement(28199456..28233029)	0.318126	2.45532	5.48435	0.25434	NaN	1	ENSG00000126698
ATP5IF1	1	28236109..28246906	36.3559	6.38414	83.5254	0.0002423	0.008148	1	ENSG00000130770
SESN2	1	28259518..28282491	1.39354	-6.93658	-122.495	0.007045	0.0479521	1	ENSG00000130766
MED18	1	28329002..28335965	0.11923	6.15914	71.4635	0.0307833	NaN	1	ENSG00000130772
PHACTR4	1	28369582..28500364	5.21439	3.31514	9.95304	0.0472091	0.119735	1	ENSG00000204138
RCC1	1	28505943..28539300	0.101184	-3.23464	-9.41291	0.220133	NaN	1	ENSG00000180198
AL513497.1	1	28544460..28546542	0.218533	4.80809	28.0142	0.0248815	NaN	1	ENSG00000279443
TRNAU1AP	1	28553085..28578545	1.78261	3.15664	8.91753	0.157777	0.269107	1	ENSG00000180098
TAF12	1	complement(28589323..28643085)	0.627092	-6.23371	-75.2549	0.069731	0.147997	1	ENSG00000120656
RAB42	1	28592200..28595443	0.005831	1.34621	2.54244	0.443826	NaN	1	ENSG00000188060
GMEB1	1	28668732..28719353	0.386576	-1.5488	-2.92573	0.445578	0.580624	1	ENSG00000162419
YTHDF2	1	28736621..28769775	2.32593	-3.25738	-9.56244	0.118139	0.216874	1	ENSG00000198492
OPRD1	1	28812142..28871267	0.004529	1.39665	2.63289	0.427131	NaN	1	ENSG00000116329
EPB41	1	28887091..29120046	3.89922	-1.6779	-3.19963	0.144313	0.252099	1	ENSG00000159023
TMEM200B	1	complement(29119429..29123903)	0.0508005	-1.6763	-3.19608	0.493215	NaN	1	ENSG00000253304
SRSF4	1	complement(29147743..29181900)	3.13582	-2.04592	-4.12937	0.236858	0.365986	1	ENSG00000116350
MECR	1	complement(29192657..29230942)	0.0189743	-2.38501	-5.22347	0.409883	NaN	1	ENSG00000116353
PTPRU	1	29236516..29326813	0.001799	-0.522277	-1.43622	0.842564	NaN	1	ENSG00000060656
MATN1	1	complement(30711277..30723585)	0.003349	1.34626	2.54252	0.429752	NaN	1	ENSG00000162510
LAPTM5	1	complement(30732469..30757774)	26.5495	0.599414	1.5151	0.574158	0.69297	1	ENSG00000162511
SDC3	1	complement(30869466..30908758)	0	NaN	NaN	NaN	NaN	NaN	ENSG00000162512
PUM1	1	complement(30931506..31065991)	2.42122	-1.20106	-2.29909	0.448521	0.583205	1	ENSG00000134644
NKAIN1	1	complement(31179745..31239887)	0	NaN	NaN	NaN	NaN	NaN	ENSG00000084628
SNRNP40	1	complement(31259568..31296788)	0.41481	2.15446	4.45201	0.321959	0.457169	1	ENSG00000060688
ZCCHC17	1	31296982..31364953	0.567597	0.88365	1.84504	0.701626	0.791632	1	ENSG00000121766
FABP3	1	complement(31365253..31376850)	0	NaN	NaN	NaN	NaN	NaN	ENSG00000121769
SERINC2	1	31409565..31434680	0.004744	2.93516	7.64844	0.218816	NaN	1	ENSG00000168528
TINAGL1	1	31576485..31587686	0.005025	-0.522321	-1.43626	0.842551	NaN	1	ENSG00000142910
HCRTR1	1	31617686..31632518	0.0421622	-2.85475	-7.2338	0.362261	NaN	1	ENSG00000121764
PEF1	1	complement(31629866..31644896)	3.00632	-0.525028	-1.43896	0.80811	0.872661	1	ENSG00000162517
COL16A1	1	complement(31652263..31704319)	0.001657	-0.522277	-1.43622	0.842564	NaN	1	ENSG00000084636
ADGRB2	1	complement(31727117..31764893)	1.21711	11.0709	2151.22	0.0001783	0.007015	1	ENSG00000121753
SPOCD1	1	complement(31790422..31816051)	0	NaN	NaN	NaN	NaN	NaN	ENSG00000134668
PTP4A2	1	complement(31906421..31944856)	3.63073	-6.15341	-71.1805	0.0002881	0.009103	1	ENSG00000184007
KHDRBS1	1	32013868..32060850	3.32497	-4.37091	-20.6907	0.0250352	0.0885046	1	ENSG00000121774
TMEM39B	1	32072031..32102866	0.155996	-4.57313	-23.804	0.139526	NaN	1	ENSG00000121775
KPNA6	1	32108056..32176563	2.49323	-0.866463	-1.82319	0.57249	0.691807	1	ENSG00000025800
TXLNA	1	32179675..32198285	0.441311	-0.0870257	-1.06218	0.967565	0.979139	1	ENSG00000084652
CCDC28B	1	32200386..32205387	0.242571	0.300616	1.23167	0.893464	NaN	1	ENSG00000160050
IQCC	1	32205661..32208687	0.116388	1.09025	2.12911	0.64283	NaN	1	ENSG00000160051
DCDC2B	1	32209094..32216196	0.369448	-5.16208	-35.8048	0.136061	NaN	1	ENSG00000222046
TMEM234	1	complement(32214472..32222359)	0.750638	-7.37578	-166.085	0.0344381	0.104175	1	ENSG00000160055
EIF3I	1	32221928..32231604	0.231123	-2.53744	-5.80559	0.27472	NaN	1	ENSG00000084623
FAM167B	1	32247222..32248856	0	NaN	NaN	NaN	NaN	NaN	ENSG00000183615
LCK	1	32251239..32286165	13.1174	1.75723	3.38049	0.262316	0.394552	1	ENSG00000182866
HDAC1	1	32292083..32333635	0.413476	-1.45933	-2.7498	0.509928	NaN	1	ENSG00000116478
MARCKSL1	1	complement(32333839..32336233)	1.25375	-7.28396	-155.844	0.0280912	0.0934999	1	ENSG00000175130
TSSK3	1	32351521..32364312	0.941924	-6.37015	-82.7189	0.0535371	0.127475	1	ENSG00000162526
FAM229A	1	complement(32361270..32364278)	0.202553	5.93033	60.9828	0.0244803	NaN	1	ENSG00000225828
BSDC1	1	complement(32365103..32394731)	6.24926	-1.62849	-3.09189	0.253054	0.38449	1	ENSG00000160058
AL033529.1	1	32465057..32600792	0	NaN	NaN	NaN	NaN	NaN	ENSG00000254553
ZBTB8B	1	32465072..32496686	0.006119	-2.56922	-5.93488	0.378032	NaN	1	ENSG00000273274
ZBTB8A	1	32539427..32605941	0.0108755	2.33313	5.03896	0.219857	NaN	1	ENSG00000160062
ZBTB8OS	1	complement(32600172..32650903)	0.418884	-3.35129	-10.2056	0.171209	0.286247	1	ENSG00000176261
RBBP4	1	32651142..32686211	0.702451	1.95569	3.87902	0.306921	0.442119	1	ENSG00000162521
SYNC	1	complement(32679906..32703596)	1.12979	-8.35731	-327.946	0.0128131	0.0647488	1	ENSG00000162520
KIAA1522	1	32741830..32774970	0.007547	-1.44379	-2.72035	0.593733	NaN	1	ENSG00000162522
YARS1	1	complement(32775237..32818153)	2.19087	-3.67171	-12.7437	0.0658752	0.142666	1	ENSG00000134684
S100PBP	1	32816767..32858875	0.340208	-3.95219	-15.4785	0.0714517	0.150558	1	ENSG00000116497
FNDC5	1	complement(32862268..32872482)	0	NaN	NaN	NaN	NaN	NaN	ENSG00000160097
HPCA	1	32885994..32898441	0	NaN	NaN	NaN	NaN	NaN	ENSG00000121905
TMEM54	1	complement(32894594..32901438)	0	NaN	NaN	NaN	NaN	NaN	ENSG00000121900
RNF19B	1	complement(32936445..32964685)	0.849238	-7.48315	-178.917	0.0228299	0.0842522	1	ENSG00000116514
AL031602.1	1	32973553..32974463	0.0323729	2.93599	7.65279	0.218951	NaN	1	ENSG00000278966
AK2	1	complement(33007940..33080996)	1.22316	-4.06833	-16.7761	0.0264034	0.0909233	1	ENSG00000004455
AZIN2	1	33081104..33123492	0.0128859	-2.71404	-6.56158	0.364258	NaN	1	ENSG00000142920
AL662907.1	1	complement(33141871..33143230)	2.68151	-8.08639	-271.798	0.0141243	0.0675972	1	ENSG00000278997
TRIM62	1	complement(33145399..33182059)	1.19867	-2.59714	-6.05087	0.178318	0.295826	1	ENSG00000116525
AL662907.2	1	33162851..33166298	0.584316	-3.37833	-10.3987	0.157574	0.268941	1	ENSG00000279179
ZNF362	1	33256492..33300719	0.38865	-6.54728	-93.5249	0.057928	0.132301	1	ENSG00000160094
A3GALT2	1	complement(33306766..33321098)	0	NaN	NaN	NaN	NaN	NaN	ENSG00000184389
PHC2	1	complement(33323623..33431052)	0.340103	-6.81873	-112.886	0.0418978	NaN	1	ENSG00000134686
ZSCAN20	1	33472645..33496507	0.0885908	-3.57389	-11.9083	0.176248	NaN	1	ENSG00000121903
CSMD2	1	complement(33513999..34165842)	0.0348945	-5.65725	-50.4665	0.0916447	NaN	1	ENSG00000121904
HMGB4	1	33860475..33864791	0.109785	-4.53578	-23.1956	0.178147	NaN	1	ENSG00000176256
C1orf94	1	34166883..34219131	0.0264975	5.09782	34.2451	0.0417918	NaN	1	ENSG00000142698
SMIM12	1	complement(34712737..34859755)	1.66421	-5.52419	-46.0199	0.001515	0.0228779	1	ENSG00000163866
GJB5	1	34755047..34758512	0	NaN	NaN	NaN	NaN	NaN	ENSG00000189280
GJB4	1	34759740..34762327	0	NaN	NaN	NaN	NaN	NaN	ENSG00000189433
GJB3	1	34781214..34786369	0	NaN	NaN	NaN	NaN	NaN	ENSG00000188910
GJA4	1	34792999..34795747	0	NaN	NaN	NaN	NaN	NaN	ENSG00000187513
DLGAP3	1	complement(34865436..34929650)	0	NaN	NaN	NaN	NaN	NaN	ENSG00000116544
AC114490.3	1	complement(34974356..34985313)	0.111224	-4.67873	-25.6117	0.170315	NaN	1	ENSG00000284773
AC114490.2	1	complement(34981533..35031741)	0.0130951	-2.00376	-4.01043	0.49105	NaN	1	ENSG00000271741
TMEM35B	1	complement(34981535..34985353)	0.445213	4.04746	16.5351	0.0687621	NaN	1	ENSG00000243749
ZMYM6	1	complement(34986165..35031945)	0.0835898	-3.16946	-8.99711	0.190739	NaN	1	ENSG00000163867
ZMYM1	1	35032172..35115859	0.0233367	0.236527	1.17815	0.914516	NaN	1	ENSG00000197056
SFPQ	1	complement(35176378..35193145)	11.8026	1.1439	2.20978	0.307241	0.442419	1	ENSG00000116560
ZMYM4	1	35268709..35422058	0.424176	-1.24762	-2.37449	0.521602	0.648335	1	ENSG00000146463
KIAA0319L	1	complement(35433492..35557950)	2.15823	1.7553	3.37597	0.316065	0.451407	1	ENSG00000142687
NCDN	1	35557473..35567274	1.2497	1.74582	3.35385	0.362637	0.499864	1	ENSG00000020129
TFAP2E	1	35573314..35595328	0.0451911	-0.0321374	-1.02253	0.988801	NaN	1	ENSG00000116819
PSMB2	1	complement(35599541..35641526)	12.4123	4.05497	16.6214	0.005324	0.0413266	1	ENSG00000126067
C1orf216	1	complement(35713877..35718894)	0.0112221	2.93599	7.65279	0.218951	NaN	1	ENSG00000142686
CLSPN	1	complement(35720218..35769978)	0.0385994	-4.86316	-29.1043	0.138481	NaN	1	ENSG00000092853
AGO4	1	35808016..35857890	1.58841	1.88437	3.69192	0.316446	0.451708	1	ENSG00000134698
AGO1	1	35869808..35930532	1.28375	-3.53666	-11.6049	0.0206019	0.0806316	1	ENSG00000092847
AGO3	1	35930718..36072500	0.905315	-3.96583	-15.6255	0.0122374	0.0633029	1	ENSG00000126070
TEKT2	1	36084094..36088275	0	NaN	NaN	NaN	NaN	NaN	ENSG00000092850
ADPRS	1	36088892..36093932	0.02458	-2.00376	-4.01043	0.490968	NaN	1	ENSG00000116863
COL8A2	1	complement(36095239..36125222)	1.09574	-8.68623	-411.923	0.0104637	0.0584721	1	ENSG00000171812
TRAPPC3	1	complement(36136570..36156053)	0.0528837	-3.14011	-8.81589	0.306763	NaN	1	ENSG00000054116
MAP7D1	1	36155579..36180849	1.65396	-7.25014	-152.234	0.002576	0.0296005	1	ENSG00000116871
THRAP3	1	36224432..36305357	4.05836	-0.479131	-1.3939	0.767983	0.84357	1	ENSG00000054118
SH3D21	1	36306368..36329340	0.0360793	-4.58693	-24.0327	0.156499	NaN	1	ENSG00000214193
EVA1B	1	complement(36322031..36324154)	0.010541	-0.522321	-1.43626	0.842551	NaN	1	ENSG00000142694
STK40	1	complement(36339624..36385924)	0.691527	-8.08029	-270.651	0.0133091	0.0657761	1	ENSG00000196182
LSM10	1	complement(36391238..36397908)	0.0353909	-1.68105	-3.20662	0.543833	NaN	1	ENSG00000181817
OSCP1	1	complement(36415827..36450451)	0	NaN	NaN	NaN	NaN	NaN	ENSG00000116885
MRPS15	1	complement(36455718..36464384)	1.21483	-6.52682	-92.208	0.0483995	0.121122	1	ENSG00000116898
CSF3R	1	complement(36466043..36483278)	0.769658	-7.8232	-226.474	0.0227498	0.0842522	1	ENSG00000119535
GRIK3	1	complement(36795527..37034515)	0.001163	-0.522321	-1.43626	0.842551	NaN	1	ENSG00000163873
ZC3H12A	1	37474580..37484377	4.75309	-0.0548233	-1.03873	0.972377	0.982491	1	ENSG00000163874
MEAF6	1	complement(37492575..37514774)	0.382257	-6.36088	-82.1896	0.0594573	0.13412	1	ENSG00000163875
SNIP1	1	complement(37534449..37554293)	0.458256	0.620987	1.53793	0.79081	0.859999	1	ENSG00000163877
DNALI1	1	37556919..37566857	0.038299	-3.12507	-8.7245	0.323422	NaN	1	ENSG00000163879
GNL2	1	complement(37566816..37595937)	0.789936	-1.67522	-3.19368	0.421216	0.556024	1	ENSG00000134697
RSPO1	1	complement(37611350..37634892)	0.020974	3.31076	9.9229	0.103507	NaN	1	ENSG00000169218
C1orf109	1	complement(37681570..37692249)	0.0560702	-3.82558	-14.178	0.246938	NaN	1	ENSG00000116922
CDCA8	1	37692481..37709719	0	NaN	NaN	NaN	NaN	NaN	ENSG00000134690
EPHA10	1	complement(37713880..37765133)	0.005389	-2.1085	-4.31242	0.45435	NaN	1	ENSG00000183317
MANEAL	1	37793802..37801137	0.125165	-0.105606	-1.07595	0.966331	NaN	1	ENSG00000185090
YRDC	1	complement(37802945..37808208)	0.185106	-4.73676	-26.6628	0.151414	NaN	1	ENSG00000196449
C1orf122	1	37806979..37809454	0.174366	-4.98457	-31.6595	0.132969	NaN	1	ENSG00000197982
MTF1	1	complement(37809574..37859592)	0.884904	0.381042	1.30228	0.840794	0.894936	1	ENSG00000188786
INPP5B	1	complement(37860697..37947057)	0.826931	1.23177	2.34854	0.489023	0.619288	1	ENSG00000204084
SF3A3	1	complement(37956975..37990075)	0.717085	-7.35099	-163.256	0.022086	0.0832856	1	ENSG00000183431
FHL3	1	complement(37996770..38005606)	0.0133239	-0.52246	-1.4364	0.842508	NaN	1	ENSG00000183386
UTP11	1	38009258..38024820	0.259403	-5.40213	-42.2866	0.102681	NaN	1	ENSG00000183520
POU3F1	1	complement(38043829..38046793)	0	NaN	NaN	NaN	NaN	NaN	ENSG00000185668
RRAGC	1	complement(38838198..38859772)	0.0838352	-4.06763	-16.7679	0.223345	NaN	1	ENSG00000116954
MYCBP	1	complement(38862493..38873368)	0.840511	-7.35842	-164.099	0.0301871	0.0968253	1	ENSG00000214114
AL139260.3	1	complement(38864501..38881617)	0.004666	-0.522321	-1.43626	0.842551	NaN	1	ENSG00000274944
GJA9	1	complement(38874069..38881587)	0	NaN	NaN	NaN	NaN	NaN	ENSG00000131233
RHBDL2	1	complement(38885807..38941830)	0.0334449	-3.18677	-9.10571	0.285368	NaN	1	ENSG00000158315
AKIRIN1	1	38991276..39006059	3.11692	2.88564	7.39032	0.160053	0.272091	1	ENSG00000174574
NDUFS5	1	39026318..39034636	4.59976	-7.64763	-200.524	0.0231936	0.0849963	1	ENSG00000168653
MACF1	1	39081316..39487177	14.872	2.27349	4.83492	0.006188	0.0449136	1	ENSG00000127603
BMP8A	1	39491636..39529869	0.0928404	-5.32242	-40.0137	0.110221	NaN	1	ENSG00000183682
PABPC4	1	complement(39560816..39576790)	0.915133	0.34678	1.27172	0.865094	0.911796	1	ENSG00000090621
HEYL	1	complement(39623435..39639643)	0.01038	3.72339	13.2084	0.10274	NaN	1	ENSG00000163909
NT5C1A	1	complement(39659121..39672038)	0	NaN	NaN	NaN	NaN	NaN	ENSG00000116981
HPCAL4	1	complement(39678648..39691485)	0.0215682	3.94981	15.453	0.0654846	NaN	1	ENSG00000116983
PPIE	1	39692182..39763914	0.0429099	-2.28988	-4.89014	0.36627	NaN	1	ENSG00000084072
BMP8B	1	complement(39757182..39788865)	0.012222	4.34341	20.3001	0.0742377	NaN	1	ENSG00000116985
OXCT2	1	complement(39769523..39771348)	0	NaN	NaN	NaN	NaN	NaN	ENSG00000198754
TRIT1	1	complement(39838110..39883511)	0.173756	-6.42181	-85.735	0.0575026	NaN	1	ENSG00000043514
MYCL	1	complement(39895426..39902256)	0	NaN	NaN	NaN	NaN	NaN	ENSG00000116990
MFSD2A	1	39955112..39969968	0.0618218	-3.41149	-10.6405	0.291394	NaN	1	ENSG00000168389
CAP1	1	40040233..40072649	2.47558	-1.24253	-2.36613	0.524564	0.650516	1	ENSG00000131236
PPT1	1	complement(40071461..40097727)	20.1026	6.13682	70.3666	0.0001835	0.007077	1	ENSG00000131238
RLF	1	40161387..40240921	2.51224	-2.33104	-5.03168	0.150951	0.260363	1	ENSG00000117000
TMCO2	1	40245947..40251684	0	NaN	NaN	NaN	NaN	NaN	ENSG00000188800
ZMPSTE24	1	40258236..40294180	0.502698	-2.49088	-5.62123	0.253662	0.384994	1	ENSG00000084073
COL9A2	1	complement(40300489..40317813)	0	NaN	NaN	NaN	NaN	NaN	ENSG00000049089
SMAP2	1	40344850..40423326	10.9502	0.745791	1.67689	0.542018	0.665511	1	ENSG00000084070
ZFP69B	1	40450102..40463718	0.580624	-6.67743	-102.354	0.0597759	0.134391	1	ENSG00000187801
AL603839.4	1	40473055..40474059	0	NaN	NaN	NaN	NaN	NaN	ENSG00000279667
ZFP69	1	40477290..40496343	1.05062	9.67449	817.167	0.001689	0.0239391	1	ENSG00000187815
EXO5	1	40508741..40516556	0.210223	-3.05642	-8.31904	0.240504	NaN	1	ENSG00000164002
ZNF684	1	40531573..40548167	0.370673	-6.34561	-81.3238	0.0661449	NaN	1	ENSG00000117010
RIMS3	1	complement(40620680..40665682)	0.004193	-1.68105	-3.20662	0.543893	NaN	1	ENSG00000117016
NFYC	1	40691648..40771603	0.481612	0.299275	1.23053	0.889884	0.928326	1	ENSG00000066136
KCNQ4	1	40783787..40840452	0	NaN	NaN	NaN	NaN	NaN	ENSG00000117013
CITED4	1	complement(40861054..40862363)	0.201413	-4.28466	-19.49	0.201629	NaN	1	ENSG00000179862
CTPS1	1	40979688..41012565	3.23718	-6.81783	-112.816	4.112e-05	0.002756	0.634122	ENSG00000171793
SLFNL1	1	complement(41015597..41023237)	1.05923	-5.37752	-41.5714	0.0145602	0.0682336	1	ENSG00000171790
SCMH1	1	complement(41027200..41242154)	1.8597	-1.4731	-2.77617	0.415502	0.551341	1	ENSG00000010803
FOXO6	1	41361922..41383590	0	NaN	NaN	NaN	NaN	NaN	ENSG00000204060
EDN2	1	complement(41478775..41484683)	0	NaN	NaN	NaN	NaN	NaN	ENSG00000127129
HIVEP3	1	complement(41506365..42035925)	2.62502	0.446398	1.36263	0.728436	0.813647	1	ENSG00000127124
AC119676.1	1	complement(41585306..41628816)	0	NaN	NaN	NaN	NaN	NaN	ENSG00000284895
GUCA2B	1	42153410..42155820	0	NaN	NaN	NaN	NaN	NaN	ENSG00000044012
GUCA2A	1	complement(42162690..42164745)	0	NaN	NaN	NaN	NaN	NaN	ENSG00000197273
FOXJ3	1	complement(42176539..42335877)	3.37935	0.0922191	1.06601	0.94993	0.967603	1	ENSG00000198815
RIMKLA	1	42380792..42424232	0.0311116	-0.976708	-1.96797	0.688671	NaN	1	ENSG00000177181
ZMYND12	1	complement(42430329..42456253)	0	NaN	NaN	NaN	NaN	NaN	ENSG00000066185
PPCS	1	42456117..42473385	1.20905	-8.03283	-261.893	0.0184046	0.076259	1	ENSG00000127125
CCDC30	1	42463221..42657190	0.0562661	0.0505901	1.03569	0.983499	0.989297	1	ENSG00000186409
PPIH	1	42658423..42676758	0.150846	-4.05718	-16.6469	0.199354	NaN	1	ENSG00000171960
YBX1	1	42682418..42703805	21.2151	3.90954	15.0276	0.00776	0.0502509	1	ENSG00000065978
CLDN19	1	complement(42733093..42740254)	0.0627707	-2.47158	-5.54651	0.347147	NaN	1	ENSG00000164007
P3H1	1	complement(42746335..42767084)	0.183915	-5.55862	-47.1314	0.0918949	NaN	1	ENSG00000117385
C1orf50	1	42767249..42779491	0.0934903	-0.818063	-1.76304	0.726469	NaN	1	ENSG00000164008
AC098484.3	1	42767292..42794493	1.13519	8.97297	502.495	0.003372	0.0334944	1	ENSG00000283580
TMEM269	1	42785007..42816619	0.0569622	-2.58734	-6.00988	0.297345	NaN	1	ENSG00000274386
SVBP	1	complement(42807052..42817397)	0.809095	-5.64065	-49.8889	0.101494	NaN	1	ENSG00000177868
ERMAP	1	42817122..42844991	0.0114452	-1.74599	-3.35426	0.521484	NaN	1	ENSG00000164010
ZNF691	1	42846573..42852477	0.004983	-0.522277	-1.43622	0.842564	NaN	1	ENSG00000164011
SLC2A1	1	complement(42925375..42958868)	2.29128	-2.89811	-7.45451	0.141951	0.248958	1	ENSG00000117394
FAM183A	1	43145153..43156396	0	NaN	NaN	NaN	NaN	NaN	ENSG00000186973
EBNA1BP2	1	complement(43164175..43270936)	0.616933	-6.3126	-79.4845	0.0619227	NaN	1	ENSG00000117395
CFAP57	1	43172149..43254358	0.006261	-1.7417	-3.34429	0.540695	NaN	1	ENSG00000243710
TMEM125	1	43269983..43274002	0	NaN	NaN	NaN	NaN	NaN	ENSG00000179178
C1orf210	1	complement(43281877..43285617)	0	NaN	NaN	NaN	NaN	NaN	ENSG00000253313
TIE1	1	43300982..43323108	0	NaN	NaN	NaN	NaN	NaN	ENSG00000066056
MPL	1	43337818..43354466	0.007846	0.828064	1.7753	0.675192	NaN	1	ENSG00000117400
CDC20	1	43358981..43363203	0.006358	-0.522321	-1.43626	0.842551	NaN	1	ENSG00000117399
ELOVL1	1	complement(43363398..43368074)	0.0728429	-3.47197	-11.096	0.266406	NaN	1	ENSG00000066322
MED8	1	complement(43383917..43389808)	2.56614	4.14712	17.7177	0.0552501	0.128791	1	ENSG00000159479
SZT2	1	43389882..43454247	3.99029	-0.634912	-1.55284	0.514559	0.642321	1	ENSG00000198198
HYI	1	complement(43451003..43453989)	0.244013	-4.88052	-29.4567	0.152081	NaN	1	ENSG00000178922
PTPRF	1	43525187..43623666	0.912771	10.9574	1988.47	0.0002577	0.00847	1	ENSG00000142949
KDM4A	1	43650149..43705518	0.864421	2.86801	7.30057	0.172692	0.288128	1	ENSG00000066135
AL451062.4	1	43650149..43931014	0	NaN	NaN	NaN	NaN	NaN	ENSG00000284989
ST3GAL3	1	43705824..43931165	0.577673	-0.208095	-1.15516	0.914374	0.94339	1	ENSG00000126091
ARTN	1	43933320..43937240	0.0110996	2.93599	7.65279	0.218951	NaN	1	ENSG00000117407
IPO13	1	43946950..43968022	0.241282	8.2683	308.324	0.006484	NaN	1	ENSG00000117408
DPH2	1	43970000..43973369	0.399062	-6.38654	-83.6642	0.0632629	NaN	1	ENSG00000132768
ATP6V0B	1	43974487..43978295	0.243533	-3.83575	-14.2782	0.152856	NaN	1	ENSG00000117410
B4GALT2	1	43978943..43991170	0	NaN	NaN	NaN	NaN	NaN	ENSG00000117411
CCDC24	1	43991359..43996528	0.681611	-7.36263	-164.578	0.0294619	0.0956715	1	ENSG00000159214
SLC6A9	1	complement(43991500..44031467)	0	NaN	NaN	NaN	NaN	NaN	ENSG00000196517
KLF17	1	44118821..44135140	0.003211	-0.522277	-1.43622	0.842564	NaN	1	ENSG00000171872
KLF18	1	complement(44137821..44141631)	0.00684	-1.26006	-2.39506	0.634314	NaN	1	ENSG00000283039
DMAP1	1	44213455..44220681	1.38148	-3.91127	-15.0456	0.10481	0.198853	1	ENSG00000178028
ERI3	1	complement(44221070..44355260)	7.17697	6.29674	78.6155	0.001395	0.0216082	1	ENSG00000117419
RNF220	1	44405194..44651724	1.73993	-9.04284	-527.431	0.00368	0.0347625	1	ENSG00000187147
TMEM53	1	complement(44635238..44674481)	0.0358026	-3.58284	-11.9823	0.229026	NaN	1	ENSG00000126106
ARMH1	1	44674692..44725591	0.327126	-0.572572	-1.48717	0.805729	0.871312	1	ENSG00000198520
KIF2C	1	44739818..44767767	0	NaN	NaN	NaN	NaN	NaN	ENSG00000142945
RPS8	1	44775251..44778779	19.906	0.898521	1.86415	0.573706	0.692744	1	ENSG00000142937
BEST4	1	complement(44783585..44788170)	0.169629	-5.06985	-33.5874	0.1425	NaN	1	ENSG00000142959
PLK3	1	44800377..44805990	6.75271	-0.182273	-1.13467	0.906655	0.937942	1	ENSG00000173846
TCTEX1D4	1	complement(44805913..44806675)	16.5432	5.04349	32.9794	0.0233195	0.0852195	1	ENSG00000188396
BTBD19	1	44808482..44815585	2.83669	0.556063	1.47025	0.767022	0.842868	1	ENSG00000222009
PTCH2	1	complement(44819844..44843253)	0.0680867	-1.05845	-2.0827	0.650233	NaN	1	ENSG00000117425
EIF2B3	1	complement(44850522..44986722)	0.0352984	-3.07814	-8.44524	0.303969	NaN	1	ENSG00000070785
HECTD3	1	complement(45002540..45011324)	0.342738	-6.70877	-104.603	0.0378232	NaN	1	ENSG00000126107
UROD	1	45010950..45015575	0.0153165	1.39674	2.63305	0.425422	NaN	1	ENSG00000126088
ZSWIM5	1	complement(45016399..45306209)	0.20565	-3.00306	-8.01698	0.23491	0.363834	1	ENSG00000162415
HPDL	1	45326895..45328679	0.0284185	-2.26439	-4.80452	0.445605	NaN	1	ENSG00000186603
MUTYH	1	complement(45329163..45340893)	1.88229	-7.97607	-251.788	0.001212	0.0201315	1	ENSG00000132781
AL451136.1	1	complement(45329262..45491155)	0.0989617	-4.45619	-21.9506	0.186782	NaN	1	ENSG00000288208
TOE1	1	45340052..45343973	8.56539	5.93332	61.1091	0.007158	0.0484596	1	ENSG00000132773
TESK2	1	complement(45343883..45491163)	3.80946	9.76819	872.004	4.476e-05	0.00291	0.690194	ENSG00000070759
CCDC163	1	complement(45493866..45500079)	0.0235534	-2.12741	-4.36932	0.457939	NaN	1	ENSG00000280670
MMACHC	1	45500300..45513382	0.102018	-2.2709	-4.82625	0.362383	NaN	1	ENSG00000132763
PRDX1	1	complement(45511036..45523047)	0.79149	-2.1679	-4.49369	0.343036	0.479227	1	ENSG00000117450
AKR1A1	1	45550543..45570049	0.0526005	-3.37312	-10.3612	0.267878	NaN	1	ENSG00000117448
NASP	1	45583846..45618904	1.09263	0.243577	1.18392	0.906244	0.93771	1	ENSG00000132780
CCDC17	1	complement(45620044..45624057)	8.84872	7.17978	144.987	0.001337	0.0211204	1	ENSG00000159588
GPBP1L1	1	complement(45627304..45688113)	1.52465	-1.39741	-2.63428	0.451827	0.585953	1	ENSG00000159592
TMEM69	1	45688181..45694436	0.006925	-0.522277	-1.43622	0.842564	NaN	1	ENSG00000159596
IPP	1	complement(45694324..45750653)	0.255111	-5.98329	-63.2628	0.078476	NaN	1	ENSG00000197429
MAST2	1	45786987..46036122	0.998833	-2.95791	-7.76999	0.131132	0.234755	1	ENSG00000086015
PIK3R3	1	complement(46040140..46133036)	0.92447	-8.7846	-440.99	0.008926	0.054569	1	ENSG00000117461
P3R3URF-PIK3R3	1	complement(46043661..46176488)	0.206499	3.91546	15.0893	0.0871907	NaN	1	ENSG00000278139
TSPAN1	1	46175073..46185962	0	NaN	NaN	NaN	NaN	NaN	ENSG00000117472
P3R3URF	1	complement(46175486..46176488)	0	NaN	NaN	NaN	NaN	NaN	ENSG00000250719
POMGNT1	1	complement(46188682..46220305)	0.612244	-7.49016	-179.789	0.0256887	0.089534	1	ENSG00000085998
LURAP1	1	46203334..46221256	2.63176	11.0537	2125.62	0.0003493	0.00979	1	ENSG00000171357
RAD54L	1	46246461..46278480	0.003392	-0.522321	-1.43626	0.842551	NaN	1	ENSG00000085999
LRRC41	1	complement(46261196..46303608)	1.67205	-3.98155	-15.7967	0.0289849	0.0950427	1	ENSG00000132128
UQCRH	1	46303698..46316776	1.18526	-1.93506	-3.82395	0.384902	NaN	1	ENSG00000173660
NSUN4	1	46340177..46365152	1.76127	1.97292	3.92562	0.251065	0.382455	1	ENSG00000117481
FAAH	1	46394317..46413848	0.400173	-6.0263	-65.1773	0.0786248	NaN	1	ENSG00000117480
DMBX1	1	46489836..46516216	0.002262	-0.522321	-1.43626	0.842551	NaN	1	ENSG00000197587
TMEM275	1	complement(46532166..46543969)	0	NaN	NaN	NaN	NaN	NaN	ENSG00000282881
KNCN	1	complement(46545641..46551647)	0	NaN	NaN	NaN	NaN	NaN	ENSG00000162456
MKNK1	1	complement(46557408..46616843)	0.383904	-2.37982	-5.20472	0.330883	0.466474	1	ENSG00000079277
MOB3C	1	complement(46607715..46616891)	0.180673	-3.9734	-15.7077	0.105472	0.199724	1	ENSG00000142961
ATPAF1	1	complement(46632737..46673867)	0.0361609	-3.74414	-13.3998	0.256027	NaN	1	ENSG00000123472
TEX38	1	46668855..46673594	1.69108	1.82124	3.53385	0.474172	0.606139	1	ENSG00000186118
EFCAB14	1	complement(46674659..46719146)	1.94231	-3.13393	-8.77821	0.0568144	0.130758	1	ENSG00000159658
CYP4B1	1	46757838..46819413	0	NaN	NaN	NaN	NaN	NaN	ENSG00000142973
CYP4A11	1	complement(46929177..46941484)	0	NaN	NaN	NaN	NaN	NaN	ENSG00000187048
CYP4X1	1	47023669..47050751	0	NaN	NaN	NaN	NaN	NaN	ENSG00000186377
CYP4Z1	1	47067231..47118318	0	NaN	NaN	NaN	NaN	NaN	ENSG00000186160
CYP4A22	1	47137435..47149735	0.0114709	-1.44379	-2.72035	0.59367	NaN	1	ENSG00000162365
PDZK1IP1	1	complement(47183582..47191044)	0	NaN	NaN	NaN	NaN	NaN	ENSG00000162366
TAL1	1	complement(47216290..47232220)	1.5058	-9.20753	-591.211	0.006479	0.0459677	1	ENSG00000162367
STIL	1	complement(47250139..47314147)	0.460669	-2.77073	-6.82455	0.286753	0.421793	1	ENSG00000123473
CMPK1	1	47333797..47378839	3.60294	2.35191	5.10499	0.23104	0.359395	1	ENSG00000162368
FOXE3	1	47416285..47418052	0	NaN	NaN	NaN	NaN	NaN	ENSG00000186790
FOXD2	1	47438044..47440691	0	NaN	NaN	NaN	NaN	NaN	ENSG00000186564
TRABD2B	1	complement(47760528..47997385)	0.001299	-0.522231	-1.43617	0.842578	NaN	1	ENSG00000269113
AL356289.2	1	48102068..48104736	0.0869638	-4.16129	-17.8926	0.189769	NaN	1	ENSG00000279096
SLC5A9	1	48222685..48248644	0.038538	-3.5086	-11.3813	0.262008	NaN	1	ENSG00000117834
AL109659.3	1	complement(48262230..48263179)	0	NaN	NaN	NaN	NaN	NaN	ENSG00000279214
SPATA6	1	complement(48295373..48472208)	0.0314738	-3.6586	-12.6284	0.245158	NaN	1	ENSG00000132122
AGBL4	1	complement(48532854..50023954)	0.0270468	-1.25592	-2.38819	0.611668	NaN	1	ENSG00000186094
BEND5	1	complement(48727519..48776969)	0.0115443	-1.25993	-2.39484	0.631964	NaN	1	ENSG00000162373
AL645730.1	1	49994318..49996218	0	NaN	NaN	NaN	NaN	NaN	ENSG00000279324
ELAVL4	1	50024029..50203772	0	NaN	NaN	NaN	NaN	NaN	ENSG00000162374
DMRTA2	1	complement(50417550..50423443)	0.003618	-0.522321	-1.43626	0.842551	NaN	1	ENSG00000142700
FAF1	1	complement(50437028..50960267)	4.59313	2.82752	7.09855	0.0718305	0.151116	1	ENSG00000185104
CDKN2C	1	50960745..50974634	0.0511764	-3.55331	-11.7396	0.259728	NaN	1	ENSG00000123080
C1orf185	1	51102221..51148086	0.0198735	-1.25502	-2.3867	0.642899	NaN	1	ENSG00000204006
RNF11	1	51236273..51273447	2.16227	-5.24128	-37.8252	0.0119805	0.0628417	1	ENSG00000123091
TTC39A	1	complement(51287258..51345116)	0.247444	5.29262	39.1956	0.0219837	0.0830377	1	ENSG00000085831
EPS15	1	complement(51354263..51519266)	5.73581	1.01565	2.02181	0.486463	0.61684	1	ENSG00000085832
OSBPL9	1	51577179..51798427	1.20643	-1.66927	-3.18054	0.375368	0.511811	1	ENSG00000117859
NRDC	1	complement(51789191..51878937)	4.62063	-8.07977	-270.554	1.305e-05	0.001208	0.201221	ENSG00000078618
RAB3B	1	complement(51907956..51990700)	0.005619	1.90387	3.74217	0.303786	NaN	1	ENSG00000169213
TXNDC12	1	complement(52020131..52055191)	0.0785685	-3.94748	-15.428	0.200393	NaN	1	ENSG00000117862
AL445685.3	1	complement(52020153..52033350)	0	NaN	NaN	NaN	NaN	NaN	ENSG00000285839
KTI12	1	complement(52032103..52033810)	0.0714615	-3.38751	-10.4651	0.276913	NaN	1	ENSG00000198841
BTF3L4	1	52056199..52090716	0.178307	-2.26379	-4.8025	0.298996	0.43348	1	ENSG00000134717
ZFYVE9	1	52142094..52346686	0.287198	-6.87207	-117.138	0.0442969	0.115656	1	ENSG00000157077
CC2D1B	1	complement(52345723..52366193)	3.04153	2.60829	6.0978	0.185874	0.305698	1	ENSG00000154222
ORC1	1	complement(52372829..52404423)	0.0759546	-4.16596	-17.9506	0.205427	NaN	1	ENSG00000085840
PRPF38A	1	52404602..52420836	2.40175	-4.74021	-26.7267	0.009257	0.0555541	1	ENSG00000134748
TUT4	1	complement(52408282..52553487)	2.34119	2.08172	4.23313	0.18236	0.301114	1	ENSG00000134744
GPX7	1	52602371..52609051	0.0922481	-3.2577	-9.56456	0.2938	NaN	1	ENSG00000116157
SHISAL2A	1	52633168..52669683	0.0707755	-2.58903	-6.01696	0.381584	NaN	1	ENSG00000182183
COA7	1	complement(52684449..52698347)	2.65816	-9.72633	-847.064	0.001846	0.0248891	1	ENSG00000162377
ZYG11B	1	52726453..52827336	0.0492206	-1.15896	-2.23297	0.584195	NaN	1	ENSG00000162378
ZYG11A	1	52842511..52894998	0	NaN	NaN	NaN	NaN	NaN	ENSG00000203995
ECHDC2	1	complement(52895910..52927212)	1.40132	-4.69532	-25.9078	0.0246166	0.0879179	1	ENSG00000121310
SCP2	1	52927276..53051698	1.13108	-4.00534	-16.0593	0.0491369	0.121981	1	ENSG00000116171
PODN	1	53062052..53085501	0	NaN	NaN	NaN	NaN	NaN	ENSG00000174348
SLC1A7	1	complement(53087179..53142638)	0	NaN	NaN	NaN	NaN	NaN	ENSG00000162383
CPT2	1	53196792..53214197	0.007301	1.34603	2.54211	0.452019	NaN	1	ENSG00000157184
CZIB	1	complement(53214099..53220634)	0.0184127	-1.25502	-2.3867	0.642901	NaN	1	ENSG00000162384
MAGOH	1	complement(53226900..53238518)	0.402104	-4.40422	-21.174	0.190481	NaN	1	ENSG00000162385
LRP8	1	complement(53242364..53328469)	14.0017	5.13504	35.14	0.0002153	0.007528	1	ENSG00000157193
DMRTB1	1	53459399..53467488	0	NaN	NaN	NaN	NaN	NaN	ENSG00000143006
GLIS1	1	complement(53506237..53738106)	0	NaN	NaN	NaN	NaN	NaN	ENSG00000174332
NDC1	1	complement(53765478..53838463)	1.46921	-9.06743	-536.499	0.00297	0.0316685	1	ENSG00000058804
YIPF1	1	complement(53851719..53889798)	0.0755734	-0.897884	-1.86333	0.68625	NaN	1	ENSG00000058799
DIO1	1	53891239..53911086	0.004958	-0.522231	-1.43617	0.842578	NaN	1	ENSG00000211452
HSPB11	1	complement(53916574..53945929)	0.0271354	-2.19106	-4.56639	0.446685	NaN	1	ENSG00000081870
LRRC42	1	53946085..53968168	0.0960335	6.21395	74.2309	0.0217097	NaN	1	ENSG00000116212
LDLRAD1	1	complement(54007298..54018186)	0.0107977	3.72257	13.2009	0.0980025	NaN	1	ENSG00000203985
TMEM59	1	complement(54026681..54053504)	4.44094	3.65658	12.6107	0.0279334	0.0931705	1	ENSG00000116209
AL353898.3	1	complement(54033126..54034880)	0.029277	0.554533	1.46869	0.772944	NaN	1	ENSG00000280378
TCEANC2	1	54053584..54112519	0.0857001	-4.07118	-16.8092	0.100149	NaN	1	ENSG00000116205
AL357673.1	1	complement(54132686..54200073)	0	NaN	NaN	NaN	NaN	NaN	ENSG00000256407
CDCP2	1	complement(54132968..54153770)	0.00355	-0.522321	-1.43626	0.842551	NaN	1	ENSG00000157211
CYB5RL	1	complement(54169651..54200036)	0.0716401	-2.77106	-6.82609	0.28179	NaN	1	ENSG00000215883
MRPL37	1	54184041..54225464	0.449401	-6.22939	-75.0297	0.0710958	NaN	1	ENSG00000116221
SSBP3	1	complement(54225432..54413479)	0.645267	-3.9953	-15.9479	0.115531	0.213429	1	ENSG00000157216
ACOT11	1	54542257..54639192	0.0992381	1.40594	2.64991	0.527225	NaN	1	ENSG00000162390
FAM151A	1	complement(54609181..54623556)	0.004872	-0.522231	-1.43617	0.842578	NaN	1	ENSG00000162391
MROH7	1	54641754..54710266	0.12696	7.63826	199.226	0.0112097	NaN	1	ENSG00000184313
MROH7-TTC4	1	54641786..54742308	0.001649	-0.522277	-1.43622	0.842564	NaN	1	ENSG00000271723
TTC4	1	54715861..54742657	0.310347	7.71259	209.759	0.0106957	NaN	1	ENSG00000243725
PARS2	1	complement(54756898..54764523)	0	NaN	NaN	NaN	NaN	NaN	ENSG00000162396
TTC22	1	complement(54779712..54801323)	0.422455	-7.25915	-153.187	0.0275435	0.0925736	1	ENSG00000006555
LEXM	1	54806063..54842252	0	NaN	NaN	NaN	NaN	NaN	ENSG00000162398
DHCR24	1	complement(54849627..54887195)	0.13869	3.46953	11.0773	0.125298	NaN	1	ENSG00000116133
TMEM61	1	54980628..54992288	0.00778	-0.522231	-1.43617	0.842578	NaN	1	ENSG00000143001
BSND	1	54998933..55017172	0.005257	4.60299	24.3018	0.064364	NaN	1	ENSG00000162399
PCSK9	1	55039447..55064852	0	NaN	NaN	NaN	NaN	NaN	ENSG00000169174
USP24	1	complement(55066359..55215364)	5.57239	-0.006582	-1.00457	0.995386	0.996996	1	ENSG00000162402
AC119674.2	1	complement(56173433..56524495)	0	NaN	NaN	NaN	NaN	NaN	ENSG00000284686
PLPP3	1	complement(56494761..56645301)	0	NaN	NaN	NaN	NaN	NaN	ENSG00000162407
PRKAA2	1	56645314..56715335	0.388832	-8.12562	-279.29	0.0142379	0.0676638	1	ENSG00000162409
FYB2	1	complement(56718789..56819696)	0	NaN	NaN	NaN	NaN	NaN	ENSG00000187889
C8A	1	56854797..56918223	0	NaN	NaN	NaN	NaN	NaN	ENSG00000157131
C8B	1	complement(56929207..56966140)	0.0271883	-2.55303	-5.86864	0.40388	NaN	1	ENSG00000021852
DAB1	1	complement(56994778..58546734)	0.0171805	-2.98469	-7.91554	0.343686	NaN	1	ENSG00000173406
OMA1	1	complement(58415384..58546802)	0.401123	-6.78261	-110.095	0.0390081	0.109924	1	ENSG00000162600
TACSTD2	1	complement(58575433..58577252)	0	NaN	NaN	NaN	NaN	NaN	ENSG00000184292
MYSM1	1	complement(58643440..58700077)	1.6494	-0.088322	-1.06313	0.950713	0.967936	1	ENSG00000162601
JUN	1	complement(58780791..58784047)	20.2339	0.77282	1.70861	0.422673	0.557518	1	ENSG00000177606
FGGY	1	59296638..59810647	0.001054	-0.522277	-1.43622	0.842564	NaN	1	ENSG00000172456
HOOK1	1	59814786..59876322	0.0644639	-4.96479	-31.2285	0.124403	NaN	1	ENSG00000134709
CYP2J2	1	complement(59893308..59926773)	0	NaN	NaN	NaN	NaN	NaN	ENSG00000134716
C1orf87	1	complement(59987269..60073770)	0	NaN	NaN	NaN	NaN	NaN	ENSG00000162598
NFIA	1	60865259..61462788	8.62833	7.69838	207.704	1.149e-05	0.001102	0.177188	ENSG00000162599
TM2D1	1	complement(61681046..61725423)	0.0510898	-1.79249	-3.46412	0.439382	NaN	1	ENSG00000162604
PATJ	1	61742406..62178675	3.92887	0.895175	1.85984	0.443851	0.579044	1	ENSG00000132849
L1TD1	1	62194849..62212328	0.005296	-1.25502	-2.3867	0.642904	NaN	1	ENSG00000240563
KANK4	1	complement(62236165..62319434)	0.005985	-2.084	-4.2398	0.460663	NaN	1	ENSG00000132854
USP1	1	62436297..62451804	2.60583	-7.89319	-237.731	0.0003197	0.009457	1	ENSG00000162607
DOCK7	1	complement(62454298..62688386)	0.417548	-2.50282	-5.66793	0.186193	0.306031	1	ENSG00000116641
ANGPTL3	1	62597520..62606313	0	NaN	NaN	NaN	NaN	NaN	ENSG00000132855
AL138847.2	1	62607766..62609584	0.005372	-0.522231	-1.43617	0.842578	NaN	1	ENSG00000278967
ATG4C	1	62784132..62865516	0.0130236	-2.00376	-4.01043	0.490823	NaN	1	ENSG00000125703
FOXD3	1	63322567..63325128	0	NaN	NaN	NaN	NaN	NaN	ENSG00000187140
ALG6	1	63367575..63438553	0.22529	-2.46153	-5.50801	0.293032	NaN	1	ENSG00000088035
ITGB3BP	1	complement(63440770..63593721)	0.030185	3.72339	13.2084	0.103066	NaN	1	ENSG00000142856
EFCAB7	1	63523372..63572693	0.528065	-6.53948	-93.0209	0.0501685	0.122891	1	ENSG00000203965
PGM1	1	63593411..63660245	0.620739	-2.45348	-5.47737	0.298932	0.43348	1	ENSG00000079739
ROR1	1	63774017..64181498	0.0107684	-2.6732	-6.37841	0.385722	NaN	1	ENSG00000185483
UBE2U	1	64203627..64267368	0	NaN	NaN	NaN	NaN	NaN	ENSG00000177414
CACHD1	1	64470129..64693058	0.00452	2.93599	7.65279	0.218951	NaN	1	ENSG00000158966
RAVER2	1	64745095..64833232	0.476785	-1.78781	-3.4529	0.407684	0.544179	1	ENSG00000162437
JAK1	1	complement(64833229..65067754)	15.8698	2.11832	4.34187	0.0208239	0.0810699	1	ENSG00000162434
AK4	1	65147549..65232145	0.008447	-2.39815	-5.27127	0.400437	NaN	1	ENSG00000162433
DNAJC6	1	65248219..65415871	0.27872	-7.01175	-129.047	0.0411523	0.112231	1	ENSG00000116675
LEPROT	1	65420587..65436007	0.280197	-6.81481	-112.58	0.0430001	0.114492	1	ENSG00000213625
LEPR	1	65420652..65641559	0.19785	-7.25289	-152.523	0.0366146	0.106619	1	ENSG00000116678
PDE4B	1	65792514..66374579	6.64426	0.767905	1.70279	0.566962	0.687131	1	ENSG00000184588
SGIP1	1	66533383..66751139	0.0009703	-0.522321	-1.43626	0.842551	NaN	1	ENSG00000118473
TCTEX1D1	1	66752459..66779047	0	NaN	NaN	NaN	NaN	NaN	ENSG00000152760
INSL5	1	complement(66797741..66801256)	0	NaN	NaN	NaN	NaN	NaN	ENSG00000172410
WDR78	1	complement(66812885..66924856)	0.0859752	-3.85068	-14.4268	0.14431	NaN	1	ENSG00000152763
MIER1	1	66924895..66988619	2.08416	0.819593	1.76491	0.593741	0.709031	1	ENSG00000198160
SLC35D1	1	complement(66999350..67054148)	3.2838	2.03632	4.10198	0.227876	0.35574	1	ENSG00000116704
C1orf141	1	complement(67092165..67231853)	0	NaN	NaN	NaN	NaN	NaN	ENSG00000203963
IL23R	1	67138907..67259979	0.0316636	-3.14299	-8.8335	0.293321	NaN	1	ENSG00000162594
IL12RB2	1	67307364..67397090	8.44936	7.54024	186.14	3.695e-05	0.002573	0.569862	ENSG00000081985
SERBP1	1	complement(67407810..67430415)	0.680226	2.40052	5.27993	0.240529	0.370176	1	ENSG00000142864
GADD45A	1	67685201..67688334	0.550194	-0.266972	-1.20328	0.911557	0.941472	1	ENSG00000116717
GNG12	1	complement(67701475..67833467)	0	NaN	NaN	NaN	NaN	NaN	ENSG00000172380
DIRAS3	1	complement(68045886..68051631)	0	NaN	NaN	NaN	NaN	NaN	ENSG00000162595
WLS	1	complement(68098473..68233120)	0	NaN	NaN	NaN	NaN	NaN	ENSG00000116729
RPE65	1	complement(68428822..68449954)	0	NaN	NaN	NaN	NaN	NaN	ENSG00000116745
DEPDC1	1	complement(68474152..68497221)	0.0750295	6.93526	122.383	0.0181478	NaN	1	ENSG00000024526
LRRC7	1	69567922..70151945	0.033611	3.22698	9.36303	0.126815	NaN	1	ENSG00000033122
LRRC40	1	complement(70144805..70205579)	0.781503	-7.45883	-175.927	0.0202228	0.0798761	1	ENSG00000066557
SRSF11	1	70205682..70253052	2.82756	0.649123	1.56821	0.665702	0.764746	1	ENSG00000116754
ANKRD13C	1	complement(70258999..70354734)	1.12631	-1.86271	-3.6369	0.294191	0.4295	1	ENSG00000118454
HHLA3	1	70354805..70385339	0.0173941	-1.26006	-2.39506	0.633141	NaN	1	ENSG00000197568
CTH	1	70411218..70439851	0.602235	-6.70355	-104.224	0.058384	0.132701	1	ENSG00000116761
PTGER3	1	complement(70852353..71047808)	0.001051	-0.522277	-1.43622	0.842564	NaN	1	ENSG00000050628
ZRANB2	1	complement(71063291..71081289)	2.1752	0.949385	1.93105	0.615431	0.726078	1	ENSG00000132485
NEGR1	1	complement(71395943..72282539)	0.0204952	-0.668919	-1.58988	0.772541	NaN	1	ENSG00000172260
AL732618.1	1	complement(72979014..72979314)	0	NaN	NaN	NaN	NaN	NaN	ENSG00000280317
LRRIQ3	1	complement(74026015..74198187)	0	NaN	NaN	NaN	NaN	NaN	ENSG00000162620
FPGT	1	74198212..74234086	0.0175881	1.0258	2.03609	0.630515	NaN	1	ENSG00000254685
FPGT-TNNI3K	1	74198235..74544393	1.01922	12.1056	4406.91	5.839e-05	0.003378	0.90047	ENSG00000259030
TNNI3K	1	74235387..74544428	0	NaN	NaN	NaN	NaN	NaN	ENSG00000116783
LRRC53	1	complement(74469878..74512614)	0	NaN	NaN	NaN	NaN	NaN	ENSG00000162621
ERICH3	1	complement(74568117..74673792)	0	NaN	NaN	NaN	NaN	NaN	ENSG00000178965
CRYZ	1	complement(74705482..74733408)	0.00431	-0.522277	-1.43622	0.842564	NaN	1	ENSG00000116791
TYW3	1	74733152..74766678	0.700906	-6.17759	-72.3835	0.0339436	0.103502	1	ENSG00000162623
LHX8	1	75128434..75161533	0	NaN	NaN	NaN	NaN	NaN	ENSG00000162624
SLC44A5	1	complement(75202131..75611116)	0.001809	-0.522321	-1.43626	0.842551	NaN	1	ENSG00000137968
ACADM	1	75724347..75787575	0.875634	-6.29029	-78.2645	0.0124626	0.0639555	1	ENSG00000117054
RABGGTB	1	75786197..75795086	1.9672	-7.9109	-240.668	0.0134935	0.0660654	1	ENSG00000137955
MSH4	1	75796882..75913242	0.0202425	-2.18502	-4.54734	0.452634	NaN	1	ENSG00000057468
ASB17	1	complement(75918873..75932404)	0	NaN	NaN	NaN	NaN	NaN	ENSG00000154007
ST6GALNAC3	1	76074746..76634603	0.0962924	-5.6867	-51.507	0.0950444	NaN	1	ENSG00000184005
ST6GALNAC5	1	76867480..77067546	0	NaN	NaN	NaN	NaN	NaN	ENSG00000117069
PIGK	1	complement(77088989..77219430)	2.27055	2.31141	4.96366	0.277806	0.411867	1	ENSG00000142892
AK5	1	77282019..77559966	0	NaN	NaN	NaN	NaN	NaN	ENSG00000154027
AC118549.1	1	complement(77562416..77683419)	2.11517	-6.0182	-64.8125	0.00165	0.0237401	1	ENSG00000036549
USP33	1	complement(77695987..77759852)	1.77229	-9.4083	-679.487	0.00198	0.0256608	1	ENSG00000077254
MIGA1	1	77779624..77879539	2.97852	4.18466	18.1848	0.033771	0.103226	1	ENSG00000180488
NEXN	1	77888513..77943895	0.116212	-4.99069	-31.7942	0.124088	NaN	1	ENSG00000162614
FUBP1	1	complement(77944055..77979110)	2.71665	1.08602	2.12287	0.545104	0.667946	1	ENSG00000162613
DNAJB4	1	77979175..78017964	0.213679	0.965388	1.95259	0.682479	NaN	1	ENSG00000162616
GIPC2	1	77979542..78138444	0.003395	2.93516	7.64844	0.218816	NaN	1	ENSG00000137960
PTGFR	1	78303884..78540701	0.0134926	-2.81125	-7.01895	0.363648	NaN	1	ENSG00000122420
IFI44L	1	78619922..78646145	0.120906	-1.52329	-2.87447	0.507354	NaN	1	ENSG00000137959
IFI44	1	78649796..78664078	1.14615	-0.459082	-1.37467	0.848659	0.90087	1	ENSG00000137965
ADGRL4	1	complement(78889764..79282124)	0.006307	2.93599	7.65279	0.218951	NaN	1	ENSG00000162618
ADGRL2	1	81306147..81992436	0.354708	-7.61979	-196.691	0.0293423	0.0954779	1	ENSG00000117114
TTLL7	1	complement(83865024..83999150)	0	NaN	NaN	NaN	NaN	NaN	ENSG00000137941
PRKACB	1	84078062..84238498	1.43044	-6.66995	-101.825	0.001864	0.0249408	1	ENSG00000142875
SAMD13	1	84298366..84389957	0.189403	-5.1972	-36.6871	0.133696	NaN	1	ENSG00000203943
DNASE2B	1	84398532..84415018	0	NaN	NaN	NaN	NaN	NaN	ENSG00000137976
RPF1	1	84479259..84498352	5.79207	3.47621	11.1287	0.0950303	0.18448	1	ENSG00000117133
GNG5	1	complement(84498325..84506581)	3.48065	-6.40512	-84.7485	0.014706	0.0684068	1	ENSG00000174021
SPATA1	1	84506300..84566194	0.006767	-1.25993	-2.39484	0.632003	NaN	1	ENSG00000122432
CTBS	1	complement(84549611..84574480)	0.0137592	0.781352	1.71874	0.709134	NaN	1	ENSG00000117151
SSX2IP	1	complement(84643707..84690803)	0.0415903	1.49804	2.8246	0.501841	NaN	1	ENSG00000117155
LPAR3	1	complement(84811602..84893206)	0.003628	2.93516	7.64844	0.218816	NaN	1	ENSG00000171517
MCOLN2	1	complement(84925583..84997113)	1.11506	-0.794573	-1.73456	0.701683	0.791632	1	ENSG00000153898
WDR63	1	84999147..85133138	0.111204	-5.10276	-34.3624	0.140731	NaN	1	ENSG00000162643
MCOLN3	1	complement(85018082..85048500)	0.496411	-7.5329	-185.195	0.0287636	0.0946913	1	ENSG00000055732
AL603750.1	1	complement(85152487..85154203)	0	NaN	NaN	NaN	NaN	NaN	ENSG00000280099
SYDE2	1	complement(85156889..85201016)	0.050291	-1.18679	-2.27645	0.615599	NaN	1	ENSG00000097096
C1orf52	1	complement(85249953..85259672)	0.503719	-7.0216	-129.931	0.035357	0.104967	1	ENSG00000162642
BCL10	1	complement(85265776..85276632)	0.761036	-1.54641	-2.92089	0.493398	0.623624	1	ENSG00000142867
DDAH1	1	complement(85318481..85578363)	0.0128588	4.34341	20.3001	0.0742269	NaN	1	ENSG00000153904
CCN1	1	85580761..85583950	0	NaN	NaN	NaN	NaN	NaN	ENSG00000142871
ZNHIT6	1	complement(85649417..85708433)	0.202709	-6.60021	-97.0197	0.0480927	0.120623	1	ENSG00000117174
COL24A1	1	complement(85729233..86156943)	0.0254615	-4.00237	-16.0263	0.22762	NaN	1	ENSG00000171502
ODF2L	1	complement(86346824..86396342)	1.45578	-1.46506	-2.76074	0.366049	0.503334	1	ENSG00000122417
CLCA2	1	86424171..86456553	0	NaN	NaN	NaN	NaN	NaN	ENSG00000137975
CLCA1	1	86468368..86500259	0	NaN	NaN	NaN	NaN	NaN	ENSG00000016490
CLCA4	1	86547078..86580754	0.00346	-0.522321	-1.43626	0.842551	NaN	1	ENSG00000016602
SH3GLB1	1	86704570..86748184	3.98272	3.58694	12.0165	0.0678684	0.145343	1	ENSG00000097033
SELENOF	1	complement(86862445..86914424)	1.65909	-0.980506	-1.97316	0.653064	0.754856	1	ENSG00000183291
HS2ST1	1	86914635..87109982	0.24924	-7.23549	-150.695	0.0317979	0.0997949	1	ENSG00000153936
AC093155.3	1	86993009..87169204	0	NaN	NaN	NaN	NaN	NaN	ENSG00000267561
LMO4	1	87328880..87348923	0.006194	-1.26016	-2.39522	0.622756	NaN	1	ENSG00000143013
AL445437.1	1	complement(87805286..87808372)	0	NaN	NaN	NaN	NaN	NaN	ENSG00000279778
PKN2	1	88684222..88836255	2.69573	1.34276	2.53635	0.413846	0.550395	1	ENSG00000065243
GTF2B	1	complement(88852633..88891944)	0.484152	-0.272563	-1.20795	0.897765	0.933106	1	ENSG00000137947
KYAT3	1	complement(88935773..88992953)	8.30364	4.71659	26.2926	0.0194123	0.0779907	1	ENSG00000137944
RBMXL1	1	complement(88979456..88992960)	0.002522	1.34621	2.54244	0.444391	NaN	1	ENSG00000213516
GBP3	1	complement(89006679..89022894)	0.324761	-3.87889	-14.7117	0.124371	0.225161	1	ENSG00000117226
GBP1	1	complement(89052319..89065230)	0.299091	-0.823236	-1.76937	0.716456	0.803171	1	ENSG00000117228
GBP2	1	complement(89106132..89150456)	2.2174	0.910327	1.87947	0.603788	0.716858	1	ENSG00000162645
GBP7	1	complement(89131742..89176009)	0	NaN	NaN	NaN	NaN	NaN	ENSG00000213512
GBP4	1	complement(89181144..89198942)	22.4179	5.58454	47.9861	1.418e-05	0.001297	0.218603	ENSG00000162654
GBP5	1	complement(89258950..89272804)	1.01057	0.767011	1.70174	0.696596	0.788343	1	ENSG00000154451
GBP6	1	89364059..89388160	0	NaN	NaN	NaN	NaN	NaN	ENSG00000183347
LRRC8B	1	89524836..89597864	1.17687	1.1843	2.27254	0.503887	0.632511	1	ENSG00000197147
LRRC8C	1	89633072..89769903	18.0278	3.53454	11.5878	0.001486	0.0226377	1	ENSG00000171488
AC093423.3	1	89633140..89933250	0	NaN	NaN	NaN	NaN	NaN	ENSG00000271949
LRRC8D	1	89821014..89936611	0.55974	-3.69784	-12.9766	0.11344	0.210507	1	ENSG00000171492
ZNF326	1	89995110..90035533	1.50981	3.64935	12.5477	0.0431753	0.114765	1	ENSG00000162664
BARHL2	1	complement(90711539..90717302)	0	NaN	NaN	NaN	NaN	NaN	ENSG00000143032
ZNF644	1	complement(90915298..91022272)	7.66018	1.67307	3.18892	0.182551	0.301303	1	ENSG00000122482
HFM1	1	complement(91260766..91404856)	0.0516326	-2.76465	-6.79583	0.297365	NaN	1	ENSG00000162669
CDC7	1	91500851..91525764	0.350762	-1.97408	-3.92878	0.39659	0.533761	1	ENSG00000097046
TGFBR3	1	complement(91680343..91906335)	2.65043	-3.56509	-11.8358	0.0216378	0.0820145	1	ENSG00000069702
BRDT	1	91949371..92014426	0	NaN	NaN	NaN	NaN	NaN	ENSG00000137948
EPHX4	1	92029985..92063538	0.0153651	-0.52246	-1.4364	0.842508	NaN	1	ENSG00000172031
SETSIP	1	complement(92074533..92075441)	0.129776	5.57631	47.7129	0.0316021	NaN	1	ENSG00000230667
BTBD8	1	92080305..92184725	0.710196	10.5371	1485.9	0.0005711	0.013255	1	ENSG00000189195
C1orf146	1	92217915..92245813	0	NaN	NaN	NaN	NaN	NaN	ENSG00000203910
GLMN	1	complement(92246402..92298987)	0.390945	-3.7243	-13.2168	0.167091	NaN	1	ENSG00000174842
RPAP2	1	92299059..92402056	0.0883228	2.21177	4.63243	0.284893	0.420078	1	ENSG00000122484
GFI1	1	complement(92473043..92486925)	0.0350622	-3.74954	-13.4501	0.232844	NaN	1	ENSG00000162676
EVI5	1	complement(92508696..92792404)	0.0972297	4.98319	31.6294	0.0328938	NaN	1	ENSG00000067208
RPL5	1	92832013..92841924	23.9391	1.57583	2.98107	0.22363	0.351132	1	ENSG00000122406
DIPK1A	1	complement(92832737..92961522)	1.06874	-8.05264	-265.514	0.0135551	0.0661198	1	ENSG00000154511
MTF2	1	93079235..93139079	0.404126	-2.00369	-4.01025	0.375834	0.512134	1	ENSG00000143033
TMED5	1	complement(93149742..93180516)	3.34517	-1.24546	-2.37094	0.430494	0.56518	1	ENSG00000117500
CCDC18	1	93179919..93278730	0.821964	2.10184	4.29256	0.360439	0.497445	1	ENSG00000122483
DR1	1	93345907..93369493	1.10606	-8.01206	-258.15	0.0003391	0.009761	1	ENSG00000117505
FNBP1L	1	93448131..93554661	0.217808	-2.84471	-7.18363	0.257903	0.389495	1	ENSG00000137942
BCAR3	1	complement(93561741..93847150)	0	NaN	NaN	NaN	NaN	NaN	ENSG00000137936
DNTTIP2	1	complement(93866284..93879918)	0.658162	1.51804	2.86401	0.440773	0.575412	1	ENSG00000067334
GCLM	1	complement(93885199..93909456)	6.08839	6.00281	64.125	0.001172	0.019785	1	ENSG00000023909
ABCA4	1	complement(93992834..94121148)	0	NaN	NaN	NaN	NaN	NaN	ENSG00000198691
ARHGAP29	1	complement(94148988..94275068)	0	NaN	NaN	NaN	NaN	NaN	ENSG00000137962
ABCD3	1	94418389..94518666	0.156294	-5.58896	-48.1333	0.0849068	NaN	1	ENSG00000117528
F3	1	complement(94529173..94541759)	0.161881	6.8075	112.011	0.0200587	NaN	1	ENSG00000117525
SLC44A3	1	94820342..94895246	0.061511	-3.73411	-13.3069	0.252699	NaN	1	ENSG00000143036
CNN3	1	complement(94896949..94927223)	0.00501	-0.522321	-1.43626	0.842551	NaN	1	ENSG00000117519
ALG14	1	complement(94974405..95072951)	0.196766	-2.14178	-4.41305	0.389141	0.525931	1	ENSG00000172339
TLCD4	1	95117355..95197607	0.002723	-1.25997	-2.39491	0.625268	NaN	1	ENSG00000152078
TLCD4-RWDD3	1	95117923..95247225	0	NaN	NaN	NaN	NaN	NaN	ENSG00000271092
RWDD3	1	95234210..95247225	0.008476	-0.522277	-1.43622	0.842564	NaN	1	ENSG00000122481
PTBP2	1	96721665..96823738	1.43964	-1.5873	-3.00487	0.287076	0.42219	1	ENSG00000117569
DPYD	1	complement(97077743..97995000)	2.56841	-0.262294	-1.19938	0.86268	0.910701	1	ENSG00000188641
AC095031.1	1	complement(98660388..98661059)	0	NaN	NaN	NaN	NaN	NaN	ENSG00000280040
SNX7	1	98661701..98760500	0	NaN	NaN	NaN	NaN	NaN	ENSG00000162627
PLPPR5	1	complement(98890245..99005032)	0	NaN	NaN	NaN	NaN	NaN	ENSG00000117598
PLPPR4	1	99263953..99309590	0.008277	-2.09527	-4.27307	0.472379	NaN	1	ENSG00000117600
PALMD	1	99646113..99694541	0	NaN	NaN	NaN	NaN	NaN	ENSG00000099260
FRRS1	1	complement(99703970..99766635)	0.0188946	2.67858	6.40224	0.198354	NaN	1	ENSG00000156869
AGL	1	99850361..99924023	0.395601	-7.89234	-237.592	0.0161026	0.0716198	1	ENSG00000162688
SLC35A3	1	99969351..100035634	0.703401	0.247541	1.18718	0.887957	0.927077	1	ENSG00000117620
AC118553.2	1	99970011..100083321	2.51172	-0.656949	-1.57674	0.680447	0.776582	1	ENSG00000283761
MFSD14A	1	100038095..100083377	1.7679	1.38724	2.61577	0.50995	0.637883	1	ENSG00000156875
SASS6	1	complement(100083563..100132955)	0.276964	-4.6807	-25.6467	0.0666696	NaN	1	ENSG00000156876
TRMT13	1	100133150..100150498	0.10135	-4.96633	-31.2618	0.149383	NaN	1	ENSG00000122435
LRRC39	1	complement(100148449..100178273)	0	NaN	NaN	NaN	NaN	NaN	ENSG00000122477
DBT	1	complement(100186919..100249834)	0.0400607	0.842563	1.79323	0.682392	NaN	1	ENSG00000137992
RTCA	1	100266207..100292769	1.24088	-2.95407	-7.7493	0.187517	0.307629	1	ENSG00000137996
CDC14A	1	100345001..100520277	7.02152	1.20076	2.29861	0.287347	0.42243	1	ENSG00000079335
GPR88	1	100538139..100542021	0	NaN	NaN	NaN	NaN	NaN	ENSG00000181656
VCAM1	1	100719742..100739045	0	NaN	NaN	NaN	NaN	NaN	ENSG00000162692
EXTL2	1	complement(100872372..100895179)	0	NaN	NaN	NaN	NaN	NaN	ENSG00000162694
SLC30A7	1	100896076..100981757	1.24708	-0.795325	-1.73547	0.646426	0.749496	1	ENSG00000162695
DPH5	1	complement(100989623..101026088)	0.0474036	-2.73753	-6.66928	0.361365	NaN	1	ENSG00000117543
S1PR1	1	101236865..101243713	12.1098	-0.637386	-1.55551	0.621687	0.730918	1	ENSG00000170989
OLFM3	1	complement(101802560..101996926)	0.0960395	-5.00852	-32.1896	0.139226	NaN	1	ENSG00000118733
COL11A1	1	complement(102876467..103108872)	0	NaN	NaN	NaN	NaN	NaN	ENSG00000060718
RNPC3	1	103525691..103555239	0.68698	-7.76404	-217.374	0.0164875	0.0724714	1	ENSG00000185946
AMY2B	1	103553815..103579534	20.0799	9.95079	989.663	2.402e-09	1.01e-06	3.704e-05	ENSG00000240038
AMY2A	1	103616811..103625780	0.0934152	1.13605	2.19779	0.629421	NaN	1	ENSG00000243480
AMY1A	1	103655290..103664554	0	NaN	NaN	NaN	NaN	NaN	ENSG00000237763
AMY1B	1	complement(103687415..103696680)	0	NaN	NaN	NaN	NaN	NaN	ENSG00000174876
AMY1C	1	103750406..103758690	0	NaN	NaN	NaN	NaN	NaN	ENSG00000187733
PRMT6	1	107056674..107067636	0.00499	-1.26006	-2.39506	0.634329	NaN	1	ENSG00000198890
NTNG1	1	107140007..107483458	0	NaN	NaN	NaN	NaN	NaN	ENSG00000162631
VAV3	1	complement(107571161..107965180)	4.06028	-3.81988	-14.1221	0.0169774	0.0736139	1	ENSG00000134215
SLC25A24	1	complement(108134043..108200849)	0.158026	-6.3363	-80.8007	0.0586179	0.133027	1	ENSG00000085491
AL359258.3	1	108200413..108202743	0.004192	-0.522231	-1.43617	0.842578	NaN	1	ENSG00000280186
NBPF4	1	complement(108223341..108244081)	0	NaN	NaN	NaN	NaN	NaN	ENSG00000196427
NBPF6	1	108450282..108471002	0	NaN	NaN	NaN	NaN	NaN	ENSG00000186086
FAM102B	1	108560089..108644900	0.171235	-4.66526	-25.3737	0.0747475	NaN	1	ENSG00000162636
HENMT1	1	complement(108648290..108661526)	0.0308038	-2.61558	-6.12869	0.380404	NaN	1	ENSG00000162639
PRPF38B	1	108692310..108702928	6.87795	2.28873	4.88625	0.0816574	0.16512	1	ENSG00000134186
FNDC7	1	108712908..108742749	0.008303	3.72257	13.2009	0.0980025	NaN	1	ENSG00000143107
STXBP3	1	108746674..108809523	0.642072	-0.612242	-1.52863	0.778386	0.850958	1	ENSG00000116266
AKNAD1	1	complement(108815898..108963484)	0.00464	-1.26002	-2.39499	0.62764	NaN	1	ENSG00000162641
GPSM2	1	108875350..108934545	0.372231	-7.97472	-251.554	0.0144404	0.0680342	1	ENSG00000121957
CLCC1	1	complement(108929508..108963457)	1.28049	-0.873716	-1.83238	0.667655	0.765983	1	ENSG00000121940
WDR47	1	complement(108970214..109042113)	0.960164	3.60194	12.1421	0.120864	0.220867	1	ENSG00000085433
TAF13	1	complement(109062486..109076003)	0.376585	-5.33815	-40.4522	0.106048	NaN	1	ENSG00000197780
TMEM167B	1	109090764..109096934	5.15374	6.54761	93.5462	0.001524	0.022925	1	ENSG00000215717
C1orf194	1	complement(109105951..109113857)	0	NaN	NaN	NaN	NaN	NaN	ENSG00000179902
KIAA1324	1	109113679..109206781	4.63547	4.64879	25.0857	0.0241778	0.0869257	1	ENSG00000116299
SARS1	1	109213918..109238182	13.6589	4.39624	21.0572	0.0190304	0.0772842	1	ENSG00000031698
CELSR2	1	109249539..109275751	0.0904921	-6.13727	-70.3884	0.0795782	0.162292	1	ENSG00000143126
PSRC1	1	complement(109279556..109283186)	0	NaN	NaN	NaN	NaN	NaN	ENSG00000134222
MYBPHL	1	complement(109292365..109307011)	0.0219759	2.93599	7.65279	0.218951	NaN	1	ENSG00000221986
SORT1	1	complement(109309568..109397918)	0.003693	2.93599	7.65279	0.218951	NaN	1	ENSG00000134243
PSMA5	1	complement(109399042..109426448)	0.814794	-8.17639	-289.294	0.0121186	0.0632707	1	ENSG00000143106
SYPL2	1	109466546..109482134	0	NaN	NaN	NaN	NaN	NaN	ENSG00000143028
ATXN7L2	1	109483479..109492804	0.206123	-5.62428	-49.3261	0.0889106	NaN	1	ENSG00000162650
CYB561D1	1	109494052..109502932	0.005812	-1.74585	-3.35393	0.526253	NaN	1	ENSG00000174151
AMIGO1	1	complement(109504178..109509738)	0.009994	-2.0919	-4.26309	0.463474	NaN	1	ENSG00000181754
GPR61	1	109539872..109548406	0.005966	2.93599	7.65279	0.218951	NaN	1	ENSG00000156097
GNAI3	1	109548615..109600195	1.25202	-0.0849472	-1.06065	0.959892	0.974633	1	ENSG00000065135
GNAT2	1	complement(109603254..109619929)	9.42443	11.854	3701.75	6.058e-05	0.003381	0.934155	ENSG00000134183
AMPD2	1	109616104..109632053	10.0938	3.00682	8.03792	0.0582003	0.132525	1	ENSG00000116337
GSTM4	1	109656099..109674836	0.815994	-2.12003	-4.34702	0.371817	0.508551	1	ENSG00000168765
GSTM2	1	109668022..109709551	1.10669	-4.79098	-27.6839	0.0320222	0.100207	1	ENSG00000213366
GSTM1	1	109687814..109709039	0.149398	-4.16863	-17.9838	0.201382	NaN	1	ENSG00000134184
GSTM5	1	109711780..109775428	0.007334	1.34626	2.54252	0.429752	NaN	1	ENSG00000134201
GSTM3	1	complement(109733932..109741038)	0.0139904	2.12281	4.35541	0.267293	NaN	1	ENSG00000134202
EPS8L3	1	complement(109750080..109764027)	0	NaN	NaN	NaN	NaN	NaN	ENSG00000198758
CSF1	1	109910242..109930992	0.317171	-3.08761	-8.50085	0.209538	0.334479	1	ENSG00000184371
AHCYL1	1	109984765..110023742	0.280758	-5.0751	-33.7099	0.0627883	0.137917	1	ENSG00000168710
STRIP1	1	110031577..110074641	0.647162	-7.50225	-181.302	0.0201097	0.0797495	1	ENSG00000143093
ALX3	1	complement(110059870..110070672)	0	NaN	NaN	NaN	NaN	NaN	ENSG00000156150
UBL4B	1	110112443..110113947	0	NaN	NaN	NaN	NaN	NaN	ENSG00000186150
SLC6A17	1	110150494..110202202	0.0173277	-0.786855	-1.72531	0.727443	NaN	1	ENSG00000197106
KCNC4	1	110211343..110283100	0.598786	0.696593	1.62067	0.66661	0.76519	1	ENSG00000116396
RBM15	1	110338506..110346681	14.4861	5.74601	53.6688	0.001811	0.0246963	1	ENSG00000162775
SLC16A4	1	complement(110362851..110391082)	0.192816	-2.57974	-5.97833	0.293023	NaN	1	ENSG00000168679
LAMTOR5	1	complement(110401249..110407942)	3.79209	-8.76736	-435.751	0.009373	0.0559121	1	ENSG00000134248
PROK1	1	110451149..110457358	0	NaN	NaN	NaN	NaN	NaN	ENSG00000143125
KCNA10	1	complement(110517217..110519175)	0	NaN	NaN	NaN	NaN	NaN	ENSG00000143105
KCNA2	1	complement(110519837..110631474)	0.0840127	-2.88751	-7.39993	0.247969	NaN	1	ENSG00000177301
KCNA3	1	complement(110672465..110674940)	8.21558	-4.29817	-19.6733	0.003834	0.035619	1	ENSG00000177272
CD53	1	110871188..110899922	14.423	0.00359	1.00249	0.998116	0.998878	1	ENSG00000143119
LRIF1	1	complement(110947190..110963965)	1.3171	-6.94239	-122.99	0.007676	0.0500182	1	ENSG00000121931
DRAM2	1	complement(111117333..111140216)	0.0200957	-0.5012	-1.41539	0.813179	NaN	1	ENSG00000156171
CEPT1	1	111139627..111185104	0.344918	0.252358	1.19115	0.908073	0.938736	1	ENSG00000134255
DENND2D	1	complement(111185969..111204535)	4.56028	3.30854	9.90761	0.109139	0.204712	1	ENSG00000162777
CHI3L2	1	111200771..111243440	0.244634	-5.84043	-57.2989	0.0773083	NaN	1	ENSG00000064886
CHIA	1	111290851..111320566	0	NaN	NaN	NaN	NaN	NaN	ENSG00000134216
PIFO	1	111346600..111353013	0	NaN	NaN	NaN	NaN	NaN	ENSG00000173947
OVGP1	1	complement(111414319..111427735)	0.34959	-5.87548	-58.7077	0.0728626	NaN	1	ENSG00000085465
WDR77	1	complement(111439890..111449256)	1.83919	-4.04704	-16.5303	0.0554648	0.12887	1	ENSG00000116455
ATP5PB	1	111448864..111462773	1.66196	-4.31633	-19.9225	0.0509146	0.124049	1	ENSG00000116459
C1orf162	1	111473792..111478512	0.741619	0.963235	1.94968	0.682342	0.777721	1	ENSG00000143110
TMIGD3	1	complement(111483348..111563962)	0	NaN	NaN	NaN	NaN	NaN	ENSG00000121933
ADORA3	1	complement(111499429..111503633)	0	NaN	NaN	NaN	NaN	NaN	ENSG00000282608
RAP1A	1	111542218..111716691	0.933182	0.89128	1.85482	0.657397	0.758068	1	ENSG00000116473
INKA2	1	complement(111680630..111755824)	0.008397	-0.508964	-1.42303	0.810827	NaN	1	ENSG00000197852
DDX20	1	111755245..111768000	5.83577	6.05816	66.6327	0.0002121	0.007451	1	ENSG00000064703
KCND3	1	complement(111770662..111989155)	0.0112521	2.04347	4.12235	0.299003	NaN	1	ENSG00000171385
CTTNBP2NL	1	112396214..112463456	0.655483	-5.66015	-50.5678	0.0302493	0.0968273	1	ENSG00000143079
WNT2B	1	112466541..112530165	0.258369	-7.95029	-247.33	0.0176615	0.0752768	1	ENSG00000134245
ST7L	1	complement(112523514..112620825)	0.233411	4.18488	18.1876	0.0593659	0.134023	1	ENSG00000007341
CAPZA1	1	112619805..112671616	12.2643	1.24222	2.36562	0.35731	0.494514	1	ENSG00000116489
MOV10	1	112673141..112700746	6.81676	-2.14319	-4.41739	0.142629	0.249741	1	ENSG00000155363
RHOC	1	complement(112701127..112707434)	0.261434	-6.04244	-65.9107	0.0819204	NaN	1	ENSG00000155366
AL603832.3	1	complement(112702614..112711433)	0	NaN	NaN	NaN	NaN	NaN	ENSG00000271810
PPM1J	1	complement(112709994..112715477)	0	NaN	NaN	NaN	NaN	NaN	ENSG00000155367
TAFA3	1	112720419..112727235	0	NaN	NaN	NaN	NaN	NaN	ENSG00000184599
SLC16A1	1	complement(112911847..112957013)	0.763119	-8.24989	-304.414	0.009422	0.0561397	1	ENSG00000155380
LRIG2	1	113073198..113132260	0.657129	-4.96584	-31.2511	0.0128056	0.0647488	1	ENSG00000198799
MAGI3	1	113390515..113685923	0.20913	-5.38837	-41.8853	0.0692619	0.147285	1	ENSG00000081026
PHTF1	1	complement(113696831..113759489)	1.36986	-8.90878	-480.63	0.007497	0.0494855	1	ENSG00000116793
RSBN1	1	complement(113761832..113812476)	0.810983	-1.83356	-3.56416	0.323015	0.458255	1	ENSG00000081019
PTPN22	1	complement(113813811..113871753)	1.11692	-0.670388	-1.5915	0.716709	0.803171	1	ENSG00000134242
BCL2L15	1	complement(113876816..113887581)	0.0112401	-2.40661	-5.30227	0.408095	NaN	1	ENSG00000188761
AP4B1	1	complement(113894194..113905201)	11.5259	5.08279	33.8901	0.003158	0.0324785	1	ENSG00000134262
DCLRE1B	1	113905213..113914086	0.005704	-0.52246	-1.4364	0.842508	NaN	1	ENSG00000118655
HIPK1	1	113929324..113977869	7.9	0.19512	1.14482	0.851603	0.902778	1	ENSG00000163349
OLFML3	1	113979391..114035572	0	NaN	NaN	NaN	NaN	NaN	ENSG00000116774
SYT6	1	complement(114089291..114153919)	0.0174141	-2.9864	-7.92495	0.33955	NaN	1	ENSG00000134207
TRIM33	1	complement(114392790..114511203)	7.26011	3.42997	10.7776	0.0119489	0.0627594	1	ENSG00000197323
BCAS2	1	complement(114567557..114581629)	2.70087	-0.453251	-1.36912	0.827396	0.886673	1	ENSG00000116752
DENND2C	1	complement(114582848..114670422)	0.210119	-6.59937	-96.9633	0.0522684	0.126072	1	ENSG00000175984
AMPD1	1	complement(114673090..114695618)	0	NaN	NaN	NaN	NaN	NaN	ENSG00000116748
NRAS	1	complement(114704469..114716771)	0.961872	-3.90741	-15.0054	0.071158	0.150099	1	ENSG00000213281
CSDE1	1	complement(114716913..114758676)	5.23724	-1.08615	-2.12307	0.440752	0.575412	1	ENSG00000009307
SIKE1	1	complement(114769479..114780685)	0.213758	-0.0360398	-1.0253	0.987536	0.991821	1	ENSG00000052723
SYCP1	1	114854863..114995370	0	NaN	NaN	NaN	NaN	NaN	ENSG00000198765
TSHB	1	115029826..115034302	0	NaN	NaN	NaN	NaN	NaN	ENSG00000134200
TSPAN2	1	complement(115048011..115089503)	0.296829	-1.26072	-2.39615	0.588555	0.705047	1	ENSG00000134198
NGF	1	complement(115285917..115338249)	0	NaN	NaN	NaN	NaN	NaN	ENSG00000134259
VANGL1	1	115641970..115698224	0.009882	-2.6381	-6.22511	0.366944	NaN	1	ENSG00000173218
CASQ2	1	complement(115700007..115768781)	0.186971	-5.35982	-41.0644	0.123139	NaN	1	ENSG00000118729
NHLH2	1	complement(115836377..115843917)	0	NaN	NaN	NaN	NaN	NaN	ENSG00000177551
SLC22A15	1	115976513..116070054	0.0443167	-2.63343	-6.20501	0.32991	NaN	1	ENSG00000163393
MAB21L3	1	116111755..116135240	0.0158906	1.56353	2.95576	0.439542	NaN	1	ENSG00000173212
ATP1A1	1	116372668..116410261	3.70968	-3.09932	-8.57015	0.0434792	0.115124	1	ENSG00000163399
CD58	1	complement(116514534..116571039)	2.42061	-8.48644	-358.651	0.006777	0.0471633	1	ENSG00000116815
IGSF3	1	complement(116574399..116667755)	0.0237704	0.313378	1.24261	0.894442	NaN	1	ENSG00000143061
CD2	1	116754430..116769229	1.57933	0.4546	1.3704	0.828186	0.886916	1	ENSG00000116824
PTGFRN	1	116909916..116990353	0.004671	2.93599	7.65279	0.218951	NaN	1	ENSG00000134247
CD101	1	117001750..117036476	0.0063	-0.52246	-1.4364	0.842508	NaN	1	ENSG00000134256
TTF2	1	117060326..117107453	1.03678	3.80656	13.9923	0.0808803	0.164097	1	ENSG00000116830
TRIM45	1	complement(117111060..117122587)	0.0391135	-3.79961	-13.925	0.231155	NaN	1	ENSG00000134253
VTCN1	1	complement(117143587..117210960)	0	NaN	NaN	NaN	NaN	NaN	ENSG00000134258
MAN1A2	1	117367449..117528872	1.58306	0.732034	1.66098	0.65325	0.754961	1	ENSG00000198162
AL157902.2	1	117493515..117495006	0.58464	2.08485	4.24232	0.381208	0.517575	1	ENSG00000279513
TENT5C	1	117606048..117628389	55.0174	4.01443	16.1608	8.451e-06	0.0008985	0.130318	ENSG00000183508
GDAP2	1	complement(117863485..117929621)	0.466296	-5.55248	-46.9314	0.014609	0.0682336	1	ENSG00000196505
WDR3	1	117929720..117966543	0.386828	2.71486	6.5653	0.225513	0.353032	1	ENSG00000065183
SPAG17	1	complement(117953590..118185228)	0.003946	-1.7417	-3.34429	0.540739	NaN	1	ENSG00000155761
TBX15	1	complement(118883046..118989556)	0.037368	-3.74414	-13.3998	0.256092	NaN	1	ENSG00000092607
WARS2	1	complement(119031216..119140671)	0.221901	-5.65151	-50.2658	0.0807932	NaN	1	ENSG00000116874
HAO2	1	119368779..119394130	0	NaN	NaN	NaN	NaN	NaN	ENSG00000116882
HSD3B2	1	119414931..119423035	0.016063	2.93599	7.65279	0.218951	NaN	1	ENSG00000203859
HSD3B1	1	119507198..119515054	0	NaN	NaN	NaN	NaN	NaN	ENSG00000203857
ZNF697	1	complement(119619377..119648266)	0	NaN	NaN	NaN	NaN	NaN	ENSG00000143067
PHGDH	1	119648411..119744226	0.0270264	-3.03224	-8.18076	0.318595	NaN	1	ENSG00000092621
HMGCS2	1	complement(119748002..119768905)	0	NaN	NaN	NaN	NaN	NaN	ENSG00000134240
REG4	1	complement(119794017..119811580)	0	NaN	NaN	NaN	NaN	NaN	ENSG00000134193
ADAM30	1	complement(119893533..119896515)	0	NaN	NaN	NaN	NaN	NaN	ENSG00000134249
NOTCH2	1	complement(119911553..120100779)	2.75523	-0.781728	-1.71919	0.557495	0.679742	1	ENSG00000134250
SEC22B	1	complement(120150898..120176520)	1.97273	0.647935	1.56692	0.698126	0.789204	1	ENSG00000265808
AC253572.1	1	120723946..120793874	0.0182636	-1.25502	-2.3867	0.642906	NaN	1	ENSG00000286106
NBPF26	1	120723949..120842110	1.82089	-0.549108	-1.46318	0.756007	0.834218	1	ENSG00000273136
PPIAL4A	1	120889746..120890405	0	NaN	NaN	NaN	NaN	NaN	ENSG00000263353
AC241377.4	1	complement(120913151..120914238)	0.545467	0.245918	1.18585	0.917467	NaN	1	ENSG00000281741
FCGR1B	1	121087345..121097161	0	NaN	NaN	NaN	NaN	NaN	ENSG00000198019
FAM72B	1	complement(121167646..121185539)	0	NaN	NaN	NaN	NaN	NaN	ENSG00000188610
SRGAP2C	1	121184811..121392874	1.67339	-6.44918	-87.3772	0.0008892	0.0167122	1	ENSG00000171943
H3-2	1	complement(143894544..143905966)	0.00648	2.13366	4.38829	0.209889	NaN	1	ENSG00000273213
FAM72C	1	complement(143955364..143971965)	0	NaN	NaN	NaN	NaN	NaN	ENSG00000263513
PPIAL4E	1	complement(144372875..144373659)	0	NaN	NaN	NaN	NaN	NaN	ENSG00000271567
NBPF15	1	complement(144421386..144461674)	3.73145	2.49162	5.62408	0.117412	0.21584	1	ENSG00000266338
PPIAL4F	1	144592868..144593652	0	NaN	NaN	NaN	NaN	NaN	ENSG00000279782
SRGAP2B	1	complement(144887265..145095528)	0.449868	-5.57945	-47.8168	0.0204676	0.080359	1	ENSG00000196369
FAM72D	1	145095974..145112696	0.201754	-5.32813	-40.1723	0.124743	NaN	1	ENSG00000215784
AC241585.2	1	145214851..145215938	2.86501	1.31446	2.48709	0.522671	0.649357	1	ENSG00000281571
PPIAL4D	1	complement(145241630..145242124)	0	NaN	NaN	NaN	NaN	NaN	ENSG00000256374
NBPF20	1	complement(145289900..145405778)	0.178069	-1.02335	-2.03263	0.615534	0.72609	1	ENSG00000162825
AC239860.3	1	145459798..145462007	0	NaN	NaN	NaN	NaN	NaN	ENSG00000286620
GPR89A	1	145607988..145670650	0.221466	0.185945	1.13756	0.935287	NaN	1	ENSG00000117262
PDZK1	1	complement(145670852..145708148)	0.0377796	0.258869	1.19654	0.89903	NaN	1	ENSG00000174827
CD160	1	145719471..145739288	0.307284	-6.63117	-99.1244	0.0544703	0.128052	1	ENSG00000117281
RNF115	1	complement(145738868..145824095)	0.921845	-6.59269	-96.5153	0.001135	0.0193795	1	ENSG00000265491
POLR3C	1	145824088..145844402	0.840654	-3.58513	-12.0014	0.0796547	0.162347	1	ENSG00000186141
NUDT17	1	145845630..145848954	1.69462	-7.63877	-199.295	0.0246388	0.0879307	1	ENSG00000186364
PIAS3	1	complement(145848522..145859836)	1.38351	-6.81399	-112.517	0.008676	0.0537558	1	ENSG00000131788
ANKRD35	1	complement(145866560..145885866)	0.007629	3.72257	13.2009	0.0980025	NaN	1	ENSG00000198483
ITGA10	1	complement(145891208..145910111)	0.0127936	-0.829414	-1.77696	0.705925	NaN	1	ENSG00000143127
PEX11B	1	complement(145911350..145918717)	0.409307	-4.06195	-16.7021	0.125251	NaN	1	ENSG00000131779
RBM8A	1	complement(145917714..145927678)	8.11353	5.80999	56.1024	0.001426	0.0220018	1	ENSG00000265241
AC243547.3	1	145927258..145977811	0.0528406	-0.522277	-1.43622	0.842564	NaN	1	ENSG00000280778
LIX1L	1	complement(145933423..145958017)	1.23433	1.89239	3.7125	0.328843	0.46418	1	ENSG00000271601
ANKRD34A	1	complement(145959441..145964575)	0.0273991	-2.91796	-7.55778	0.332022	NaN	1	ENSG00000272031
POLR3GL	1	145964690..145978848	8.79862	8.72384	422.802	0.000148	0.006127	1	ENSG00000121851
TXNIP	1	complement(145992435..145996579)	10.1239	-1.11695	-2.16888	0.361233	0.498421	1	ENSG00000265972
HJV	1	complement(146017468..146036746)	0	NaN	NaN	NaN	NaN	NaN	ENSG00000168509
NBPF10	1	complement(146064711..146229000)	1.52489	2.62196	6.15587	0.112865	0.210133	1	ENSG00000271425
NOTCH2NLA	1	complement(146146203..146229026)	1.6706	-1.04723	-2.06656	0.595258	0.709942	1	ENSG00000264343
PPIAL4H	1	complement(146344131..146344790)	0	NaN	NaN	NaN	NaN	NaN	ENSG00000270339
NBPF12	1	146938744..146996202	2.97085	1.43051	2.69542	0.30843	0.443805	1	ENSG00000268043
PRKAB2	1	complement(147155106..147172550)	1.13265	-6.27044	-77.1952	0.008013	0.0511244	1	ENSG00000131791
FMO5	1	complement(147175351..147243050)	0	NaN	NaN	NaN	NaN	NaN	ENSG00000131781
CHD1L	1	147242654..147295765	1.26782	-3.05243	-8.29607	0.130728	0.234244	1	ENSG00000131778
BCL9	1	147541501..147626216	5.21041	4.52155	22.9679	0.0185402	0.0764616	1	ENSG00000116128
ACP6	1	complement(147629652..147670524)	0.117918	-3.40273	-10.576	0.178113	0.295656	1	ENSG00000162836
GJA5	1	complement(147756199..147773362)	0.006711	-0.52246	-1.4364	0.842508	NaN	1	ENSG00000265107
GJA8	1	147907956..147909257	0	NaN	NaN	NaN	NaN	NaN	ENSG00000121634
GPR89B	1	147928393..147993592	0.0867999	-4.05814	-16.6579	0.200076	NaN	1	ENSG00000188092
NBPF11	1	complement(148102046..148152322)	1.38887	-0.255178	-1.19348	0.883905	0.924675	1	ENSG00000263956
AC245100.8	1	148458814..148459871	4.91982	4.53721	23.2186	0.03357	0.102814	1	ENSG00000280649
PPIAL4G	1	complement(148479824..148483679)	0.0160933	-0.770681	-1.70607	0.708251	NaN	1	ENSG00000236334
NBPF14	1	complement(148531385..148679742)	1.77861	0.794301	1.73424	0.562393	0.683384	1	ENSG00000270629
NOTCH2NLB	1	complement(148607040..148679779)	0.0191838	-1.26006	-2.39506	0.633199	NaN	1	ENSG00000286019
NUDT4B	1	148748894..148750099	0	NaN	NaN	NaN	NaN	NaN	ENSG00000177144
PDE4DIP	1	148808181..149048286	0.32377	-3.68729	-12.8821	0.0478409	0.120257	1	ENSG00000178104
NBPF9	1	complement(149054027..149103561)	0.524057	-1.07977	-2.1137	0.56511	0.685627	1	ENSG00000269713
NOTCH2NLC	1	149390614..149468030	5.56874	-2.48615	-5.60282	0.0734614	0.15364	1	ENSG00000286219
AC242842.3	1	149390623..149556361	0.0176914	-4.2855	-19.5013	0.19284	NaN	1	ENSG00000286185
NBPF19	1	149475338..149556361	0.629871	0.926474	1.90062	0.575079	0.693444	1	ENSG00000271383
PPIAL4C	1	149583865..149584464	0	NaN	NaN	NaN	NaN	NaN	ENSG00000263464
FCGR1A	1	149782671..149792518	0	NaN	NaN	NaN	NaN	NaN	ENSG00000150337
H2BC18	1	complement(149782689..149812373)	1.75249	-0.197086	-1.14638	0.928378	0.954584	1	ENSG00000203814
H3C13	1	complement(149813225..149813693)	0	NaN	NaN	NaN	NaN	NaN	ENSG00000183598
H4C14	1	149832659..149839767	0.11126	-2.35749	-5.12478	0.343899	NaN	1	ENSG00000270882
H3C14	1	complement(149839538..149841193)	0.006126	-0.522277	-1.43622	0.842564	NaN	1	ENSG00000203811
H2AC18	1	complement(149842188..149842736)	0.125279	-2.60919	-6.1016	0.392123	NaN	1	ENSG00000203812
H2AC19	1	149851061..149851624	11.1098	-4.86778	-29.1977	0.0285156	0.0943483	1	ENSG00000272196
H3C15	1	149852619..149854274	0	NaN	NaN	NaN	NaN	NaN	ENSG00000203852
H4C15	1	complement(149854045..149861210)	0	NaN	NaN	NaN	NaN	NaN	ENSG00000270276
H2BC21	1	complement(149884459..149886652)	1.41141	-7.94263	-246.02	0.0143675	0.0678533	1	ENSG00000184678
H2AC20	1	149886918..149887411	0.079883	-2.09115	-4.26087	0.456009	NaN	1	ENSG00000184260
H2AC21	1	complement(149887469..149887965)	1.09537	-2.85346	-7.2273	0.286649	NaN	1	ENSG00000184270
BOLA1	1	149887890..149900798	0.0151333	-0.52246	-1.4364	0.842508	NaN	1	ENSG00000178096
SV2A	1	complement(149903318..149917844)	0.0761073	-2.188	-4.55674	0.38867	NaN	1	ENSG00000159164
SF3B4	1	complement(149923317..149927803)	0.784514	-5.08152	-33.8602	0.057684	NaN	1	ENSG00000143368
MTMR11	1	complement(149928651..149936879)	0.0519941	-3.67764	-12.7961	0.2501	NaN	1	ENSG00000014914
OTUD7B	1	complement(149937812..150010726)	0.118292	-4.00377	-16.0418	0.148544	0.257207	1	ENSG00000264522
VPS45	1	150067279..150145329	0.319198	-6.5277	-92.2642	0.0565999	0.130633	1	ENSG00000136631
PLEKHO1	1	150149183..150164720	0.36673	-6.13727	-70.3884	0.0794692	0.162285	1	ENSG00000023902
ANP32E	1	complement(150218417..150236156)	3.54581	-1.31189	-2.48267	0.424593	0.559393	1	ENSG00000143401
CA14	1	150257251..150265078	0.0130164	3.72257	13.2009	0.0980025	NaN	1	ENSG00000118298
APH1A	1	complement(150265399..150269580)	1.72143	-1.95265	-3.87085	0.377695	0.514313	1	ENSG00000117362
C1orf54	1	150268200..150280916	0.143793	-0.347109	-1.27201	0.883991	NaN	1	ENSG00000118292
CIART	1	150282543..150287093	0.005018	-0.522277	-1.43622	0.842564	NaN	1	ENSG00000159208
MRPS21	1	150293720..150308979	0.546346	-6.03999	-65.7987	0.0747326	NaN	1	ENSG00000266472
PRPF3	1	150321479..150353233	4.7577	3.09482	8.54343	0.141977	0.248958	1	ENSG00000117360
RPRD2	1	150363091..150476566	1.10587	-1.35711	-2.56172	0.448963	0.583585	1	ENSG00000163125
TARS2	1	150487364..150507609	0.140416	-3.2291	-9.37683	0.194732	NaN	1	ENSG00000143374
ECM1	1	150508062..150513789	0	NaN	NaN	NaN	NaN	NaN	ENSG00000143369
ADAMTSL4	1	150549369..150560937	4.6396	3.05042	8.28456	0.0675554	0.14487	1	ENSG00000143382
MCL1	1	complement(150574551..150579738)	23.3077	0.404775	1.32388	0.638782	0.743378	1	ENSG00000143384
ENSA	1	complement(150600851..150629612)	2.98913	1.37321	2.59046	0.373149	0.510065	1	ENSG00000143420
GOLPH3L	1	complement(150646230..150697154)	0.0762707	-4.3665	-20.6275	0.176866	NaN	1	ENSG00000143457
HORMAD1	1	complement(150698060..150720895)	0	NaN	NaN	NaN	NaN	NaN	ENSG00000143452
CTSS	1	complement(150730188..150765792)	20.3654	5.31611	39.8391	0.0009222	0.0170733	1	ENSG00000163131
CTSK	1	complement(150796208..150808260)	7.63017	2.51136	5.70158	0.209176	0.334036	1	ENSG00000143387
ARNT	1	complement(150809713..150876708)	2.84481	-5.32798	-40.168	0.002184	0.0272302	1	ENSG00000143437
CTXND2	1	150887136..150913292	0	NaN	NaN	NaN	NaN	NaN	ENSG00000283324
SETDB1	1	150926263..150964744	0.585586	-7.7981	-222.568	0.0184349	0.076259	1	ENSG00000143379
CERS2	1	complement(150960583..150975004)	1.7254	-6.12308	-69.6995	0.005645	0.0427053	1	ENSG00000143418
ANXA9	1	150982249..150995634	0	NaN	NaN	NaN	NaN	NaN	ENSG00000143412
MINDY1	1	complement(150996086..151008375)	0.224817	-6.13236	-70.1497	0.0606203	NaN	1	ENSG00000143409
PRUNE1	1	151008420..151035713	0.120476	-1.17734	-2.26159	0.620457	NaN	1	ENSG00000143363
BNIPL	1	151036321..151047720	0	NaN	NaN	NaN	NaN	NaN	ENSG00000163141
C1orf56	1	151047751..151051986	0.166114	6.71597	105.126	0.0214628	NaN	1	ENSG00000143443
CDC42SE1	1	complement(151050971..151070325)	2.40832	-0.329239	-1.25635	0.854382	0.904991	1	ENSG00000197622
MLLT11	1	151060397..151069544	0.252898	-5.61849	-49.1286	0.0989176	NaN	1	ENSG00000213190
GABPB2	1	151070578..151125542	0.213008	-3.30581	-9.88893	0.127185	0.229306	1	ENSG00000143458
SEMA6C	1	complement(151131685..151146664)	0.0184045	-3.14224	-8.82896	0.317278	NaN	1	ENSG00000143434
TNFAIP8L2	1	151156649..151159749	0.008761	-0.522277	-1.43622	0.842564	NaN	1	ENSG00000163154
SCNM1	1	151156664..151170296	0.528778	-6.40027	-84.4645	0.055748	0.129287	1	ENSG00000163156
LYSMD1	1	complement(151159748..151165948)	0	NaN	NaN	NaN	NaN	NaN	ENSG00000163155
TMOD4	1	complement(151169986..151176284)	0	NaN	NaN	NaN	NaN	NaN	ENSG00000163157
VPS72	1	complement(151176304..151195321)	0.394698	5.19831	36.7154	0.030184	NaN	1	ENSG00000163159
PIP5K1A	1	151197949..151249536	0.591039	-0.827116	-1.77414	0.682319	0.777721	1	ENSG00000143398
PSMD4	1	151254709..151267479	1.35686	-4.04422	-16.498	0.0775901	0.159584	1	ENSG00000159352
ZNF687	1	151281618..151292176	7.76717	7.70024	207.971	3.495e-05	0.002477	0.538945	ENSG00000143373
PI4KB	1	complement(151291797..151327715)	3.24585	-0.351623	-1.276	0.833729	0.890186	1	ENSG00000143393
RFX5	1	complement(151340640..151347357)	2.37283	-0.030159	-1.02112	0.987103	0.991767	1	ENSG00000143390
SELENBP1	1	complement(151364304..151372707)	0	NaN	NaN	NaN	NaN	NaN	ENSG00000143416
PSMB4	1	151399560..151401937	2.57958	-7.54545	-186.813	0.0275094	0.0925713	1	ENSG00000159377
POGZ	1	complement(151402724..151459494)	2.40296	-4.66788	-25.4197	0.001785	0.0245148	1	ENSG00000143442
CGN	1	151510510..151538692	0	NaN	NaN	NaN	NaN	NaN	ENSG00000143375
TUFT1	1	151540305..151583583	1.97508	6.84599	115.04	0.00297	0.0316685	1	ENSG00000143367
SNX27	1	151612006..151699091	1.20339	-4.77688	-27.4147	0.00949	0.0562183	1	ENSG00000143376
CELF3	1	complement(151700058..151716803)	0.005283	2.93599	7.65279	0.218951	NaN	1	ENSG00000159409
RIIAD1	1	151710433..151729805	0	NaN	NaN	NaN	NaN	NaN	ENSG00000178796
MRPL9	1	complement(151759647..151763496)	0.298983	-2.10658	-4.30671	0.383121	NaN	1	ENSG00000143436
OAZ3	1	151762899..151771334	1.08396	6.53513	92.7405	0.005278	0.0411871	1	ENSG00000143450
TDRKH	1	complement(151770107..151791416)	0.0314747	-3.62405	-12.3295	0.254247	NaN	1	ENSG00000182134
LINGO4	1	complement(151800264..151805419)	0.004335	-0.522321	-1.43626	0.842551	NaN	1	ENSG00000213171
RORC	1	complement(151806071..151831845)	0.017427	-2.48365	-5.5931	0.412566	NaN	1	ENSG00000143365
C2CD4D	1	complement(151837819..151840557)	0	NaN	NaN	NaN	NaN	NaN	ENSG00000225556
THEM5	1	complement(151847101..151853712)	0.0168342	-1.25993	-2.39484	0.632043	NaN	1	ENSG00000196407
THEM4	1	complement(151870866..151909637)	1.6255	-3.70313	-13.0243	0.0854838	0.170621	1	ENSG00000159445
S100A10	1	complement(151982915..151993859)	1.18879	-6.12308	-69.6995	0.0634412	NaN	1	ENSG00000197747
S100A11	1	complement(152032506..152047907)	2.31125	-6.71316	-104.921	0.0444133	0.115769	1	ENSG00000163191
TCHHL1	1	complement(152084141..152089064)	1.3899	-8.62934	-395.996	0.009957	0.0572133	1	ENSG00000182898
TCHH	1	complement(152106317..152115454)	0	NaN	NaN	NaN	NaN	NaN	ENSG00000159450
RPTN	1	complement(152153595..152159228)	0	NaN	NaN	NaN	NaN	NaN	ENSG00000215853
HRNR	1	complement(152212076..152224193)	0.107142	-6.33892	-80.9479	0.0706765	NaN	1	ENSG00000197915
FLG	1	complement(152302165..152325239)	0.004011	4.60299	24.3018	0.0644254	NaN	1	ENSG00000143631
FLG2	1	complement(152348735..152360006)	0.002183	-1.25997	-2.39491	0.625341	NaN	1	ENSG00000143520
CRNN	1	complement(152409243..152414263)	1.14149	-7.37738	-166.27	0.0362951	0.106081	1	ENSG00000143536
LCE5A	1	152510803..152512177	0	NaN	NaN	NaN	NaN	NaN	ENSG00000186207
CRCT1	1	152514482..152516008	0	NaN	NaN	NaN	NaN	NaN	ENSG00000169509
LCE3E	1	complement(152565654..152566780)	0	NaN	NaN	NaN	NaN	NaN	ENSG00000185966
LCE3D	1	complement(152579381..152580516)	0	NaN	NaN	NaN	NaN	NaN	ENSG00000163202
LCE3C	1	152600662..152601086	0	NaN	NaN	NaN	NaN	NaN	ENSG00000244057
LCE3B	1	152613811..152614098	0	NaN	NaN	NaN	NaN	NaN	ENSG00000187238
LCE3A	1	complement(152622834..152623103)	0	NaN	NaN	NaN	NaN	NaN	ENSG00000185962
LCE2D	1	152663380..152664659	0	NaN	NaN	NaN	NaN	NaN	ENSG00000187223
LCE2C	1	152675295..152676574	0	NaN	NaN	NaN	NaN	NaN	ENSG00000187180
LCE2B	1	152686123..152687397	0	NaN	NaN	NaN	NaN	NaN	ENSG00000159455
LCE2A	1	152698345..152699442	0	NaN	NaN	NaN	NaN	NaN	ENSG00000187173
LCE4A	1	152708160..152709491	0	NaN	NaN	NaN	NaN	NaN	ENSG00000187170
C1orf68	1	152719522..152720470	0	NaN	NaN	NaN	NaN	NaN	ENSG00000198854
KPRP	1	152759561..152762052	0	NaN	NaN	NaN	NaN	NaN	ENSG00000203786
LCE1F	1	152776372..152776728	0	NaN	NaN	NaN	NaN	NaN	ENSG00000240386
LCE1E	1	152786214..152788426	0	NaN	NaN	NaN	NaN	NaN	ENSG00000186226
LCE1D	1	152796721..152798181	0	NaN	NaN	NaN	NaN	NaN	ENSG00000172155
LCE1C	1	complement(152804835..152806628)	0	NaN	NaN	NaN	NaN	NaN	ENSG00000197084
LCE1B	1	152811971..152813108	0	NaN	NaN	NaN	NaN	NaN	ENSG00000196734
LCE1A	1	152827473..152828097	0	NaN	NaN	NaN	NaN	NaN	ENSG00000186844
LCE6A	1	152842856..152843983	0	NaN	NaN	NaN	NaN	NaN	ENSG00000235942
AL162596.1	1	152859996..152860985	0	NaN	NaN	NaN	NaN	NaN	ENSG00000285946
SMCP	1	152878322..152885047	0	NaN	NaN	NaN	NaN	NaN	ENSG00000163206
IVL	1	152908546..152911886	0	NaN	NaN	NaN	NaN	NaN	ENSG00000163207
SPRR5	1	152947154..152949258	0	NaN	NaN	NaN	NaN	NaN	ENSG00000283227
SPRR4	1	152970648..152972574	0	NaN	NaN	NaN	NaN	NaN	ENSG00000184148
SPRR1A	1	152985231..152985500	0	NaN	NaN	NaN	NaN	NaN	ENSG00000169474
SPRR3	1	153001747..153003856	0	NaN	NaN	NaN	NaN	NaN	ENSG00000163209
SPRR1B	1	153031203..153032900	0	NaN	NaN	NaN	NaN	NaN	ENSG00000169469
SPRR2D	1	complement(153039732..153041931)	0	NaN	NaN	NaN	NaN	NaN	ENSG00000163216
SPRR2A	1	complement(153056120..153057512)	0	NaN	NaN	NaN	NaN	NaN	ENSG00000241794
SPRR2B	1	complement(153070224..153070840)	0	NaN	NaN	NaN	NaN	NaN	ENSG00000196805
SPRR2E	1	complement(153093135..153106184)	0	NaN	NaN	NaN	NaN	NaN	ENSG00000203785
SPRR2F	1	complement(153112121..153113516)	0	NaN	NaN	NaN	NaN	NaN	ENSG00000244094
SPRR2G	1	complement(153149582..153150890)	0	NaN	NaN	NaN	NaN	NaN	ENSG00000159516
LELP1	1	153203430..153205120	0	NaN	NaN	NaN	NaN	NaN	ENSG00000203784
PRR9	1	153217584..153219310	0	NaN	NaN	NaN	NaN	NaN	ENSG00000203783
LORICRIN	1	153259687..153262124	0	NaN	NaN	NaN	NaN	NaN	ENSG00000203782
PGLYRP3	1	complement(153297862..153310718)	0	NaN	NaN	NaN	NaN	NaN	ENSG00000159527
PGLYRP4	1	complement(153330120..153348841)	0	NaN	NaN	NaN	NaN	NaN	ENSG00000163218
S100A9	1	153357854..153361023	0.644463	-4.8729	-29.3015	0.138906	NaN	1	ENSG00000163220
S100A12	1	complement(153373711..153375621)	0.261991	-3.33164	-10.0675	0.279414	NaN	1	ENSG00000163221
S100A8	1	complement(153390032..153391073)	0.547303	-2.07372	-4.2097	0.379723	NaN	1	ENSG00000143546
S100A7A	1	153416520..153423222	0.0179158	-2.80241	-6.97607	0.35739	NaN	1	ENSG00000184330
S100A7L2	1	complement(153437058..153439949)	0	NaN	NaN	NaN	NaN	NaN	ENSG00000197364
S100A7	1	complement(153457744..153460651)	0	NaN	NaN	NaN	NaN	NaN	ENSG00000143556
S100A6	1	complement(153534599..153536244)	4.09029	-4.70268	-26.0404	0.0348626	0.104535	1	ENSG00000197956
S100A5	1	complement(153537147..153541765)	0	NaN	NaN	NaN	NaN	NaN	ENSG00000196420
S100A4	1	complement(153543613..153550136)	7.20697	-3.58423	-11.9939	0.0772855	0.159142	1	ENSG00000196154
S100A3	1	complement(153547329..153549258)	0	NaN	NaN	NaN	NaN	NaN	ENSG00000188015
S100A2	1	complement(153561108..153567890)	0.0190761	2.93599	7.65279	0.218951	NaN	1	ENSG00000196754
S100A16	1	complement(153606886..153613145)	0	NaN	NaN	NaN	NaN	NaN	ENSG00000188643
S100A14	1	complement(153614255..153616986)	0	NaN	NaN	NaN	NaN	NaN	ENSG00000189334
S100A13	1	complement(153618787..153631360)	0	NaN	NaN	NaN	NaN	NaN	ENSG00000189171
S100A1	1	153627926..153632039	0	NaN	NaN	NaN	NaN	NaN	ENSG00000160678
CHTOP	1	153633982..153646306	1.79918	-4.66983	-25.4541	0.0240218	0.0866592	1	ENSG00000160679
SNAPIN	1	153658703..153661852	0.906476	-4.56058	-23.5978	0.09663	NaN	1	ENSG00000143553
ILF2	1	complement(153661788..153671028)	3.83207	-5.92139	-60.6059	0.004862	0.0402654	1	ENSG00000143621
NPR1	1	153678688..153693992	0.005272	-0.52246	-1.4364	0.842508	NaN	1	ENSG00000169418
INTS3	1	153728050..153774808	2.01601	0.415555	1.33381	0.820791	0.882373	1	ENSG00000143624
SLC27A3	1	153774354..153780157	0.16461	-5.4258	-42.9862	0.112557	NaN	1	ENSG00000143554
GATAD2B	1	complement(153789030..153923360)	3.98645	0.608005	1.52415	0.653778	0.755348	1	ENSG00000143614
DENND4B	1	complement(153929501..153946718)	6.71875	-1.8001	-3.48244	0.181865	0.30036	1	ENSG00000198837
CRTC2	1	complement(153947669..153958615)	6.55393	0.0375162	1.02635	0.981276	0.988057	1	ENSG00000160741
SLC39A1	1	complement(153959099..153968184)	0.0453404	-3.73744	-13.3377	0.241715	NaN	1	ENSG00000143570
AL358472.7	1	complement(153959151..153975887)	0	NaN	NaN	NaN	NaN	NaN	ENSG00000285779
CREB3L4	1	153967534..153974361	0.0157428	-1.2602	-2.39529	0.623708	NaN	1	ENSG00000143578
JTB	1	complement(153974269..153977674)	1.70803	-7.6139	-195.89	0.019404	0.0779907	1	ENSG00000143543
AL358472.6	1	complement(153975850..153986246)	0	NaN	NaN	NaN	NaN	NaN	ENSG00000285641
RAB13	1	complement(153981617..153986358)	0.128423	-4.04539	-16.5114	0.222527	NaN	1	ENSG00000143545
RPS27	1	153990762..153992155	43.7618	-3.2667	-9.62443	0.0270969	0.091982	1	ENSG00000177954
NUP210L	1	complement(153992685..154155116)	0.0166575	-3.04631	-8.26099	0.324957	NaN	1	ENSG00000143552
TPM3	1	complement(154155304..154194648)	2.06703	0.384615	1.30551	0.773548	0.847622	1	ENSG00000143549
C1orf189	1	complement(154199085..154206333)	0	NaN	NaN	NaN	NaN	NaN	ENSG00000163263
C1orf43	1	complement(154206696..154220637)	1.03051	-6.01014	-64.4513	0.0202113	0.0798761	1	ENSG00000143612
UBAP2L	1	154220179..154271510	2.44969	1.08332	2.11891	0.52718	0.652691	1	ENSG00000143569
HAX1	1	154272589..154275875	0.196498	-4.23405	-18.8181	0.196257	NaN	1	ENSG00000143575
AQP10	1	154321090..154325325	0	NaN	NaN	NaN	NaN	NaN	ENSG00000143595
ATP8B2	1	154325553..154351304	7.49981	-5.64187	-49.9312	2.818e-06	0.0003695	0.0434556	ENSG00000143515
IL6R	1	154405193..154469450	4.97036	-11.2828	-2491.48	6.653e-05	0.00361	1	ENSG00000160712
SHE	1	complement(154469772..154502412)	0.310839	-7.72091	-210.973	0.0279852	0.0932601	1	ENSG00000169291
TDRD10	1	154502219..154548147	0.004393	-0.522321	-1.43626	0.842551	NaN	1	ENSG00000163239
UBE2Q1	1	complement(154548577..154559028)	0.207354	-5.74918	-53.7869	0.0883046	NaN	1	ENSG00000160714
CHRNB2	1	154567778..154580013	0.204408	-6.51232	-91.286	0.0577217	0.132022	1	ENSG00000160716
ADAR	1	complement(154582057..154628013)	7.83601	0.536325	1.45027	0.666086	0.764963	1	ENSG00000160710
KCNN3	1	complement(154697455..154870281)	0.004337	1.47017	2.77055	0.434979	NaN	1	ENSG00000143603
PMVK	1	complement(154924740..154936719)	0	NaN	NaN	NaN	NaN	NaN	ENSG00000163344
PBXIP1	1	complement(154944076..154956123)	28.7137	1.98254	3.95188	0.0490521	0.121863	1	ENSG00000163346
PYGO2	1	complement(154957026..154963853)	15.2013	3.98289	15.8113	0.0410953	0.112231	1	ENSG00000163348
SHC1	1	complement(154962298..154974395)	1.3248	-1.09072	-2.12981	0.559918	0.681181	1	ENSG00000160691
CKS1B	1	154974653..154979251	0.0772327	-3.2895	-9.77774	0.281062	NaN	1	ENSG00000173207
FLAD1	1	154983338..154993111	0.0374097	-0.865128	-1.8215	0.709925	NaN	1	ENSG00000160688
LENEP	1	154993586..154994315	0	NaN	NaN	NaN	NaN	NaN	ENSG00000163352
ZBTB7B	1	155002630..155018522	0.325978	-1.60088	-3.03327	0.514182	NaN	1	ENSG00000160685
DCST2	1	complement(155018520..155033781)	0	NaN	NaN	NaN	NaN	NaN	ENSG00000163354
DCST1	1	155033824..155050930	0.004316	-0.522321	-1.43626	0.842551	NaN	1	ENSG00000163357
ADAM15	1	155050566..155062775	0.009448	0.608285	1.52445	0.732687	NaN	1	ENSG00000143537
EFNA4	1	155063737..155069553	0.0175532	-0.52246	-1.4364	0.842508	NaN	1	ENSG00000243364
AL691442.2	1	155063748..155086807	0	NaN	NaN	NaN	NaN	NaN	ENSG00000251246
EFNA3	1	155078837..155087538	0	NaN	NaN	NaN	NaN	NaN	ENSG00000143590
EFNA1	1	155127876..155134899	0	NaN	NaN	NaN	NaN	NaN	ENSG00000169242
SLC50A1	1	155135344..155138857	5.80154	-9.64762	-802.088	0.003485	0.0340618	1	ENSG00000169241
DPM3	1	complement(155139891..155140595)	0.374119	-4.31512	-19.9058	0.182625	NaN	1	ENSG00000179085
KRTCAP2	1	complement(155169408..155173475)	0.559199	2.6326	6.20142	0.243532	NaN	1	ENSG00000163463
AL713999.1	1	complement(155169409..155187272)	0	NaN	NaN	NaN	NaN	NaN	ENSG00000273088
TRIM46	1	155173787..155184971	0.501016	2.02731	4.07645	0.379168	0.515784	1	ENSG00000163462
MUC1	1	complement(155185824..155192916)	1.00054	4.90741	30.0108	0.039164	0.110127	1	ENSG00000185499
THBS3	1	complement(155195588..155209051)	3.22928	-0.969084	-1.9576	0.61841	0.728425	1	ENSG00000169231
MTX1	1	155208699..155213824	0.92347	6.26801	77.0653	0.009636	0.0566836	1	ENSG00000173171
GBA	1	complement(155234452..155244699)	7.37682	7.38634	167.305	0.0004531	0.0115576	1	ENSG00000177628
FAM189B	1	complement(155247205..155255483)	0	NaN	NaN	NaN	NaN	NaN	ENSG00000160767
SCAMP3	1	complement(155255979..155262430)	2.21385	-8.08665	-271.846	0.0126644	0.0646324	1	ENSG00000116521
CLK2	1	complement(155262868..155278491)	0.0501588	-3.25173	-9.52508	0.29142	NaN	1	ENSG00000176444
HCN3	1	155277463..155289848	0.002546	-0.522231	-1.43617	0.842578	NaN	1	ENSG00000143630
PKLR	1	complement(155289293..155301438)	0	NaN	NaN	NaN	NaN	NaN	ENSG00000143627
FDPS	1	155308748..155320666	0.168996	-4.60169	-24.2798	0.173952	NaN	1	ENSG00000160752
RUSC1	1	155320894..155331114	1.06362	-5.01464	-32.3263	0.0314651	0.099053	1	ENSG00000160753
ASH1L	1	complement(155335268..155562807)	4.23693	0.325876	1.25342	0.783443	0.854827	1	ENSG00000116539
MSTO1	1	155610205..155614951	0.198205	-1.0146	-2.02034	0.643749	NaN	1	ENSG00000125459
YY1AP1	1	complement(155659443..155689000)	3.54802	0.331845	1.25862	0.824653	0.885059	1	ENSG00000163374
DAP3	1	155687960..155739010	0.987179	-5.44226	-43.4793	0.0207043	0.0808007	1	ENSG00000132676
GON4L	1	complement(155749662..155859400)	1.67698	-4.02183	-16.2439	0.0122477	0.0633145	1	ENSG00000116580
SYT11	1	155859567..155885199	0.681733	-5.86061	-58.1059	0.0112602	0.0607793	1	ENSG00000132718
RIT1	1	complement(155897808..155911404)	1.34174	-6.51343	-91.3562	0.004007	0.0364511	1	ENSG00000143622
KHDC4	1	complement(155913045..155934413)	0.374442	-3.55389	-11.7443	0.107102	0.201839	1	ENSG00000132680
RXFP4	1	155941638..155943087	0.0152168	-0.52246	-1.4364	0.842508	NaN	1	ENSG00000173080
ARHGEF2	1	complement(155946851..156007070)	0.377658	-2.27816	-4.85058	0.303405	0.438411	1	ENSG00000116584
SSR2	1	complement(156009048..156020951)	0.971609	-1.93985	-3.83666	0.35146	0.487877	1	ENSG00000163479
UBQLN4	1	complement(156035299..156053798)	0.118376	-5.02685	-32.601	0.122668	NaN	1	ENSG00000160803
LAMTOR2	1	156054782..156058506	0.0925113	-2.48365	-5.5931	0.41252	NaN	1	ENSG00000116586
RAB25	1	156061160..156070504	0	NaN	NaN	NaN	NaN	NaN	ENSG00000132698
MEX3A	1	complement(156072013..156082465)	0.10554	-3.48464	-11.1939	0.177722	NaN	1	ENSG00000254726
LMNA	1	156082573..156140089	15.0186	-0.118332	-1.08548	0.905508	0.93771	1	ENSG00000160789
SEMA4A	1	156147366..156177752	3.5214	4.19754	18.3479	0.0442659	0.115655	1	ENSG00000196189
SLC25A44	1	156193932..156212796	1.13919	1.39924	2.63762	0.503836	0.632511	1	ENSG00000160785
PMF1-BGLAP	1	156212982..156243332	0.217785	-4.22339	-18.6796	0.194485	NaN	1	ENSG00000260238
PMF1	1	156212993..156240042	1.22152	-7.41785	-171	0.0237844	0.0862209	1	ENSG00000160783
BGLAP	1	156242184..156243317	0	NaN	NaN	NaN	NaN	NaN	ENSG00000242252
PAQR6	1	complement(156243320..156248117)	0.0721522	-0.347109	-1.27201	0.883984	NaN	1	ENSG00000160781
SMG5	1	complement(156249224..156282825)	2.2012	-5.88427	-59.0667	0.003397	0.0335817	1	ENSG00000198952
TMEM79	1	156282935..156293185	0.004458	-0.522277	-1.43622	0.842564	NaN	1	ENSG00000163472
GLMP	1	complement(156290089..156295689)	0.170799	-0.902626	-1.86947	0.700857	NaN	1	ENSG00000198715
VHLL	1	complement(156298624..156299307)	0	NaN	NaN	NaN	NaN	NaN	ENSG00000189030
CCT3	1	complement(156308968..156367873)	1.08489	-4.69089	-25.8284	0.0491252	0.121981	1	ENSG00000163468
TSACC	1	156337314..156346995	0	NaN	NaN	NaN	NaN	NaN	ENSG00000163467
RHBG	1	156369211..156385219	0	NaN	NaN	NaN	NaN	NaN	ENSG00000132677
C1orf61	1	complement(156404250..156456763)	0	NaN	NaN	NaN	NaN	NaN	ENSG00000125462
MEF2D	1	complement(156463727..156500779)	12.3195	0.191948	1.14231	0.837374	0.892866	1	ENSG00000116604
IQGAP3	1	complement(156525405..156572604)	0	NaN	NaN	NaN	NaN	NaN	ENSG00000183856
TTC24	1	156579727..156586770	0	NaN	NaN	NaN	NaN	NaN	ENSG00000187862
NAXE	1	156591762..156594299	0	NaN	NaN	NaN	NaN	NaN	ENSG00000163382
GPATCH4	1	complement(156594487..156601496)	20.5404	3.51592	11.4392	0.0949452	0.184434	1	ENSG00000160818
HAPLN2	1	156619331..156625725	0	NaN	NaN	NaN	NaN	NaN	ENSG00000132702
BCAN	1	156641390..156659532	0	NaN	NaN	NaN	NaN	NaN	ENSG00000132692
NES	1	complement(156668763..156677407)	0.004117	-1.26081	-2.3963	0.643439	NaN	1	ENSG00000132688
CRABP2	1	complement(156699606..156705816)	0	NaN	NaN	NaN	NaN	NaN	ENSG00000143320
ISG20L2	1	complement(156721891..156728766)	3.39572	-3.16443	-8.96581	0.0523367	0.12616	1	ENSG00000143319
RRNAD1	1	156728442..156736960	2.36952	-8.90985	-480.986	0.007168	0.0484596	1	ENSG00000143303
MRPL24	1	complement(156737303..156741590)	0.0126659	-1.25502	-2.3867	0.642909	NaN	1	ENSG00000143314
HDGF	1	complement(156742109..156766925)	2.11857	-6.33029	-80.465	0.005366	0.0415131	1	ENSG00000143321
PRCC	1	156750610..156800815	1.54122	3.75534	13.5043	0.0927121	0.181865	1	ENSG00000143294
SH2D2A	1	complement(156806243..156816862)	4.89398	0.882141	1.84311	0.626846	0.734698	1	ENSG00000027869
NTRK1	1	156815640..156881850	1.69472	2.28773	4.88287	0.245364	0.375881	1	ENSG00000198400
INSRR	1	complement(156840063..156859117)	0	NaN	NaN	NaN	NaN	NaN	ENSG00000027644
PEAR1	1	156893698..156916434	0.47491	-5.1764	-36.162	0.0570211	0.130914	1	ENSG00000187800
LRRC71	1	156920632..156933094	0	NaN	NaN	NaN	NaN	NaN	ENSG00000160838
ARHGEF11	1	complement(156934840..157045370)	0.528824	2.07423	4.21118	0.405768	0.542311	1	ENSG00000132694
ETV3L	1	complement(157092043..157112412)	0	NaN	NaN	NaN	NaN	NaN	ENSG00000253831
ETV3	1	complement(157121191..157138474)	2.51933	-2.45484	-5.48252	0.131221	0.234861	1	ENSG00000117036
FCRL5	1	complement(157513377..157552515)	0.002299	-1.25993	-2.39484	0.632082	NaN	1	ENSG00000143297
FCRL4	1	complement(157573747..157598085)	0	NaN	NaN	NaN	NaN	NaN	ENSG00000163518
FCRL3	1	complement(157674321..157700769)	1.60398	-4.54312	-23.3139	0.0401102	0.111318	1	ENSG00000160856
FCRL2	1	complement(157745733..157777132)	0.0221021	-2.55303	-5.86864	0.403977	NaN	1	ENSG00000132704
FCRL1	1	complement(157794403..157820120)	0.140451	-4.98773	-31.7291	0.148794	NaN	1	ENSG00000163534
CD5L	1	complement(157830911..157898256)	0.0300331	-2.18502	-4.54734	0.452676	NaN	1	ENSG00000073754
KIRREL1	1	157993273..158100262	0	NaN	NaN	NaN	NaN	NaN	ENSG00000183853
AL138899.3	1	complement(158127287..158128301)	0.0379144	4.22897	18.752	0.0691298	NaN	1	ENSG00000288460
CD1D	1	158178030..158186427	0.002654	-0.522277	-1.43622	0.842564	NaN	1	ENSG00000158473
CD1A	1	158254424..158258269	0	NaN	NaN	NaN	NaN	NaN	ENSG00000158477
CD1C	1	158289923..158294774	0.004155	-0.522277	-1.43622	0.842564	NaN	1	ENSG00000158481
CD1B	1	complement(158327951..158331531)	0	NaN	NaN	NaN	NaN	NaN	ENSG00000158485
CD1E	1	158353696..158357553	0.0152148	-1.2602	-2.39529	0.623729	NaN	1	ENSG00000158488
OR10T2	1	complement(158398522..158399466)	0	NaN	NaN	NaN	NaN	NaN	ENSG00000186306
OR10K2	1	complement(158418210..158426237)	0.158959	-1.57039	-2.96984	0.53027	NaN	1	ENSG00000180708
OR10K1	1	158461574..158470857	0.0220044	-0.36963	-1.29202	0.848158	NaN	1	ENSG00000173285
OR10R2	1	158472220..158480936	0	NaN	NaN	NaN	NaN	NaN	ENSG00000198965
OR6Y1	1	complement(158544550..158554405)	0.0305089	3.27349	9.6698	0.0902671	NaN	1	ENSG00000197532
OR6P1	1	complement(158560606..158570580)	0	NaN	NaN	NaN	NaN	NaN	ENSG00000186440
OR10X1	1	complement(158578919..158579899)	0	NaN	NaN	NaN	NaN	NaN	ENSG00000279111
OR10Z1	1	158605268..158612514	0.001813	-0.522321	-1.43626	0.842551	NaN	1	ENSG00000198967
SPTA1	1	complement(158610704..158686715)	0.0511892	-4.89193	-29.6904	0.155907	NaN	1	ENSG00000163554
OR6K2	1	complement(158699678..158700652)	0	NaN	NaN	NaN	NaN	NaN	ENSG00000196171
OR6K3	1	complement(158716327..158720720)	0.361765	6.59574	96.7196	0.006823	NaN	1	ENSG00000203757
OR6N1	1	complement(158747814..158772195)	0	NaN	NaN	NaN	NaN	NaN	ENSG00000197403
OR6K6	1	158754720..158755891	0	NaN	NaN	NaN	NaN	NaN	ENSG00000180433
OR6N2	1	complement(158774222..158781204)	0	NaN	NaN	NaN	NaN	NaN	ENSG00000188340
MNDA	1	158831351..158849506	0.005898	-0.522277	-1.43622	0.842564	NaN	1	ENSG00000163563
PYHIN1	1	158930796..158977059	0.94929	1.11843	2.17111	0.589488	0.705628	1	ENSG00000163564
IFI16	1	158999968..159055155	0.840403	1.52981	2.88747	0.447131	0.582182	1	ENSG00000163565
AIM2	1	complement(159062484..159147096)	0	NaN	NaN	NaN	NaN	NaN	ENSG00000163568
CADM3	1	159171609..159203313	0.003334	1.34626	2.54252	0.430337	NaN	1	ENSG00000162706
ACKR1	1	159203307..159206500	0.005001	-0.522231	-1.43617	0.842578	NaN	1	ENSG00000213088
FCER1A	1	159289714..159308224	1.01539	-6.54818	-93.5831	0.0567136	0.130742	1	ENSG00000179639
OR10J3	1	complement(159313670..159314659)	0	NaN	NaN	NaN	NaN	NaN	ENSG00000196266
OR10J4	1	159432204..159433138	0	NaN	NaN	NaN	NaN	NaN	ENSG00000249730
OR10J1	1	159437845..159443078	0	NaN	NaN	NaN	NaN	NaN	ENSG00000196184
OR10J5	1	complement(159535078..159536007)	0	NaN	NaN	NaN	NaN	NaN	ENSG00000184155
APCS	1	159587826..159588865	0	NaN	NaN	NaN	NaN	NaN	ENSG00000132703
CRP	1	complement(159712289..159714589)	0	NaN	NaN	NaN	NaN	NaN	ENSG00000132693
DUSP23	1	159780932..159782543	0	NaN	NaN	NaN	NaN	NaN	ENSG00000158716
FCRL6	1	159800511..159816257	0.0392472	-2.8403	-7.16167	0.362446	NaN	1	ENSG00000181036
SLAMF8	1	159826811..159837492	0	NaN	NaN	NaN	NaN	NaN	ENSG00000158714
AL590560.2	1	complement(159834474..159873053)	0.002609	0.608468	1.52464	0.740761	NaN	1	ENSG00000256029
VSIG8	1	complement(159854316..159862657)	0	NaN	NaN	NaN	NaN	NaN	ENSG00000243284
CFAP45	1	complement(159872364..159900165)	0.0634032	-0.994995	-1.99307	0.667784	NaN	1	ENSG00000213085
AL590560.4	1	complement(159910094..159910554)	0.239309	-3.03224	-8.18076	0.318671	NaN	1	ENSG00000279430
TAGLN2	1	complement(159918107..159925507)	9.23534	-4.66337	-25.3404	0.003011	0.0319709	1	ENSG00000158710
IGSF9	1	complement(159927039..159945613)	0.006318	3.72257	13.2009	0.0980025	NaN	1	ENSG00000085552
SLAMF9	1	complement(159951492..159954237)	0.23246	-4.35753	-20.4996	0.183794	NaN	1	ENSG00000162723
KCNJ10	1	complement(159998651..160070160)	0.001833	-0.522321	-1.43626	0.842551	NaN	1	ENSG00000177807
PIGM	1	complement(160024953..160031990)	0.0109358	5.14556	35.3972	0.0471545	NaN	1	ENSG00000143315
KCNJ9	1	160081538..160090563	0	NaN	NaN	NaN	NaN	NaN	ENSG00000162728
IGSF8	1	complement(160091340..160098943)	0.659466	-5.24704	-37.9767	0.042148	0.113424	1	ENSG00000162729
ATP1A2	1	160115759..160143591	0.008119	0.539382	1.45335	0.790672	NaN	1	ENSG00000018625
ATP1A4	1	160151586..160186980	0	NaN	NaN	NaN	NaN	NaN	ENSG00000132681
CASQ1	1	160190575..160201886	0.004903	-0.522231	-1.43617	0.842578	NaN	1	ENSG00000143318
PEA15	1	160205380..160215376	2.48529	-9.03229	-523.59	0.005037	0.0406626	1	ENSG00000162734
DCAF8	1	complement(160215715..160262549)	4.28243	2.25433	4.77113	0.205058	0.329332	1	ENSG00000132716
AL139011.2	1	complement(160216800..160285130)	0.673135	-7.43781	-173.382	0.03531	0.104935	1	ENSG00000258465
PEX19	1	complement(160276812..160286348)	0.0210713	-2.8212	-7.06751	0.351196	NaN	1	ENSG00000162735
COPA	1	complement(160288594..160343273)	4.82775	-2.41034	-5.316	0.0811276	0.164429	1	ENSG00000122218
NCSTN	1	160343316..160358952	0.281706	-1.44632	-2.72512	0.536257	NaN	1	ENSG00000162736
NHLH1	1	160367071..160372846	0	NaN	NaN	NaN	NaN	NaN	ENSG00000171786
VANGL2	1	160400564..160428670	0.002075	-0.522321	-1.43626	0.842551	NaN	1	ENSG00000162738
SLAMF6	1	complement(160485030..160523262)	0.518871	-2.691	-6.45763	0.218044	0.344907	1	ENSG00000162739
CD84	1	complement(160541095..160579516)	4.55532	-1.19949	-2.29658	0.332171	0.467717	1	ENSG00000066294
SLAMF1	1	complement(160608106..160647295)	1.76557	2.31694	4.98274	0.239494	0.368899	1	ENSG00000117090
CD48	1	complement(160678746..160711831)	0.455754	-6.90034	-119.456	0.0405186	0.111511	1	ENSG00000117091
SLAMF7	1	160739057..160754821	0.756025	-7.4204	-171.302	0.0224878	0.083827	1	ENSG00000026751
LY9	1	160796074..160828261	6.58031	2.95619	7.7607	0.0882808	0.174841	1	ENSG00000122224
CD244	1	complement(160830160..160862887)	0.594603	-6.95749	-124.284	0.0396512	0.110658	1	ENSG00000122223
ITLN1	1	complement(160876540..160885180)	0.144691	-3.82558	-14.178	0.246947	NaN	1	ENSG00000179914
ITLN2	1	complement(160945025..160954809)	0	NaN	NaN	NaN	NaN	NaN	ENSG00000158764
F11R	1	complement(160995211..161021343)	0.846539	-5.00986	-32.2194	0.0334702	0.102719	1	ENSG00000158769
AL591806.4	1	complement(160997957..161038962)	0.491506	2.96983	7.83443	0.228344	0.356187	1	ENSG00000270149
TSTD1	1	complement(161037631..161038977)	0.630561	-5.17849	-36.2144	0.123783	NaN	1	ENSG00000215845
USF1	1	complement(161039251..161045977)	1.34893	-0.993805	-1.99143	0.633076	0.739027	1	ENSG00000158773
ARHGAP30	1	complement(161046946..161069970)	7.35341	-0.298957	-1.23025	0.83065	0.888587	1	ENSG00000186517
NECTIN4	1	complement(161070998..161089558)	0	NaN	NaN	NaN	NaN	NaN	ENSG00000143217
KLHDC9	1	161098361..161100346	0.0668438	-1.3429	-2.5366	0.58492	NaN	1	ENSG00000162755
PFDN2	1	complement(161100556..161118055)	0.070828	-1.74595	-3.35415	0.530269	NaN	1	ENSG00000143256
NIT1	1	161118086..161125445	0.163466	-3.76129	-13.5601	0.178761	NaN	1	ENSG00000158793
DEDD	1	complement(161120974..161132688)	0.482884	-4.05651	-16.6392	0.105774	0.200008	1	ENSG00000158796
UFC1	1	161152776..161158856	10.4978	-6.36041	-82.1628	0.002349	0.0284666	1	ENSG00000143222
USP21	1	161159450..161165723	0.569461	-6.77333	-109.39	0.0390821	NaN	1	ENSG00000143258
PPOX	1	161166056..161178013	0.312795	-6.29844	-78.7079	0.0506502	NaN	1	ENSG00000143224
B4GALT3	1	complement(161171310..161177968)	0.608901	-1.6539	-3.14682	0.48764	0.617835	1	ENSG00000158850
ADAMTS4	1	complement(161184302..161199054)	0.153982	-6.98175	-126.391	0.0403525	0.111511	1	ENSG00000158859
NDUFS2	1	161197104..161214395	0.24379	-5.53057	-46.2239	0.0832845	NaN	1	ENSG00000158864
FCER1G	1	161215234..161220699	0.22498	-4.07888	-16.8992	0.20222	NaN	1	ENSG00000158869
APOA2	1	complement(161222292..161223631)	0	NaN	NaN	NaN	NaN	NaN	ENSG00000158874
TOMM40L	1	161225939..161230746	0.0606306	5.95686	62.1145	0.0326419	NaN	1	ENSG00000158882
NR1I3	1	complement(161229666..161238244)	0.0135532	2.93599	7.65279	0.218951	NaN	1	ENSG00000143257
PCP4L1	1	161258745..161285450	0	NaN	NaN	NaN	NaN	NaN	ENSG00000248485
MPZ	1	complement(161304735..161309972)	0	NaN	NaN	NaN	NaN	NaN	ENSG00000158887
SDHC	1	161314381..161371964	1.5538	4.36183	20.5608	0.0513672	0.12474	1	ENSG00000143252
CFAP126	1	complement(161364733..161367876)	0	NaN	NaN	NaN	NaN	NaN	ENSG00000188931
FCGR2A	1	161505430..161524013	0.109217	-4.97069	-31.3565	0.138754	NaN	1	ENSG00000143226
HSPA6	1	161524540..161526894	0	NaN	NaN	NaN	NaN	NaN	ENSG00000173110
FCGR3A	1	complement(161541759..161550737)	0.128523	-4.72486	-26.4439	0.141115	NaN	1	ENSG00000203747
FCGR2C	1	161581339..161605662	0	NaN	NaN	NaN	NaN	NaN	ENSG00000244682
FCGR3B	1	complement(161623196..161631963)	0.0922415	-4.10681	-17.2295	0.212793	NaN	1	ENSG00000162747
FCGR2B	1	161663147..161678654	0.686209	-6.81218	-112.375	0.0542212	0.127796	1	ENSG00000072694
FCRLA	1	161706972..161714352	0	NaN	NaN	NaN	NaN	NaN	ENSG00000132185
FCRLB	1	161721563..161728143	0	NaN	NaN	NaN	NaN	NaN	ENSG00000162746
DUSP12	1	161749758..161757238	0.0797187	-3.44412	-10.8838	0.269765	NaN	1	ENSG00000081721
ATF6	1	161766320..161964070	0.484538	-0.994023	-1.99173	0.623347	0.731785	1	ENSG00000118217
OLFML2B	1	complement(161983192..162023854)	0	NaN	NaN	NaN	NaN	NaN	ENSG00000162745
NOS1AP	1	162069691..162370475	0.001639	1.34626	2.54252	0.430337	NaN	1	ENSG00000198929
AL512785.2	1	162365407..162383531	0	NaN	NaN	NaN	NaN	NaN	ENSG00000254706
SPATA46	1	complement(162373203..162376854)	0	NaN	NaN	NaN	NaN	NaN	ENSG00000171722
C1orf226	1	162378841..162386812	0	NaN	NaN	NaN	NaN	NaN	ENSG00000239887
SH2D1B	1	complement(162395268..162412138)	0.008718	-0.52246	-1.4364	0.842508	NaN	1	ENSG00000198574
UHMK1	1	162497251..162529631	2.35541	1.00506	2.00703	0.533098	0.657821	1	ENSG00000152332
UAP1	1	162561506..162599842	1.73674	-2.47608	-5.56382	0.214813	0.341146	1	ENSG00000117143
DDR2	1	162631373..162787405	0	NaN	NaN	NaN	NaN	NaN	ENSG00000162733
HSD17B7	1	162790702..162812817	0.101005	-3.58526	-12.0024	0.273154	NaN	1	ENSG00000132196
CCDC190	1	complement(162824458..162868815)	0	NaN	NaN	NaN	NaN	NaN	ENSG00000185860
RGS4	1	163068775..163076802	0.005387	-1.25993	-2.39484	0.632122	NaN	1	ENSG00000117152
RGS5	1	complement(163111121..163321791)	0	NaN	NaN	NaN	NaN	NaN	ENSG00000143248
NUF2	1	163266576..163355764	0.004561	-0.522321	-1.43626	0.842551	NaN	1	ENSG00000143228
PBX1	1	164555584..164899296	0.009559	-0.465417	-1.38072	0.838927	NaN	1	ENSG00000185630
LMX1A	1	complement(165201867..165356715)	0	NaN	NaN	NaN	NaN	NaN	ENSG00000162761
RXRG	1	complement(165400922..165445355)	0	NaN	NaN	NaN	NaN	NaN	ENSG00000143171
LRRC52	1	165544000..165563957	0	NaN	NaN	NaN	NaN	NaN	ENSG00000162763
MGST3	1	165631213..165661796	0.0429442	-2.39852	-5.2726	0.401139	NaN	1	ENSG00000143198
ALDH9A1	1	complement(165662216..165698863)	0.136928	-4.83823	-28.6057	0.133702	NaN	1	ENSG00000143149
TMCO1	1	complement(165724293..165827755)	1.46011	1.81034	3.50724	0.370997	0.507969	1	ENSG00000143183
UCK2	1	165827614..165911618	0.0329421	-1.51601	-2.85999	0.529994	NaN	1	ENSG00000143179
FAM78B	1	complement(166057426..166167001)	0.002243	2.93516	7.64844	0.218816	NaN	1	ENSG00000188859
POGK	1	166839447..166856344	5.27647	6.14661	70.846	0.0003304	0.009665	1	ENSG00000143157
TADA1	1	complement(166856510..166876264)	0.108455	-4.25672	-19.1162	0.168255	NaN	1	ENSG00000152382
ILDR2	1	complement(166895711..166975540)	0.007692	-0.707313	-1.63276	0.752503	NaN	1	ENSG00000143195
MAEL	1	166975582..167022214	0	NaN	NaN	NaN	NaN	NaN	ENSG00000143194
GPA33	1	complement(167052836..167166479)	0.448817	-3.59523	-12.0857	0.167485	0.281455	1	ENSG00000143167
DUSP27	1	167094075..167129165	0.004573	-1.25993	-2.39484	0.632161	NaN	1	ENSG00000198842
POU2F1	1	167220876..167427345	2.24254	-3.91022	-15.0347	0.006876	0.0474969	1	ENSG00000143190
CD247	1	complement(167430640..167518610)	22.767	3.63775	12.4472	0.0204214	0.0802978	1	ENSG00000198821
CREG1	1	complement(167529117..167553805)	0.30376	-3.53957	-11.6283	0.151035	NaN	1	ENSG00000143162
RCSD1	1	167630093..167708696	1.18599	0.210115	1.15678	0.917356	0.945971	1	ENSG00000198771
MPZL1	1	167721192..167791919	0.008842	-1.44379	-2.72035	0.593608	NaN	1	ENSG00000197965
ADCY10	1	complement(167809386..167914215)	0	NaN	NaN	NaN	NaN	NaN	ENSG00000143199
MPC2	1	complement(167916675..167937072)	0.436003	4.07099	16.8071	0.0722081	NaN	1	ENSG00000143158
DCAF6	1	167935783..168075843	0.666018	-5.37201	-41.4129	0.0243324	0.0872597	1	ENSG00000143164
GPR161	1	complement(168079543..168137667)	1.61596	-7.48326	-178.932	0.002815	0.0305622	1	ENSG00000143147
TIPRL	1	168178962..168202109	0.0415732	-3.39465	-10.517	0.266179	NaN	1	ENSG00000143155
SFT2D2	1	168225938..168253021	5.90337	0.391261	1.31154	0.680115	0.776316	1	ENSG00000213064
TBX19	1	168280877..168314426	0.0925315	-1.92257	-3.79099	0.430126	NaN	1	ENSG00000143178
XCL2	1	complement(168540768..168543997)	0	NaN	NaN	NaN	NaN	NaN	ENSG00000143185
XCL1	1	168576605..168582069	0	NaN	NaN	NaN	NaN	NaN	ENSG00000143184
DPT	1	complement(168695468..168729206)	0.0128356	-0.52246	-1.4364	0.842508	NaN	1	ENSG00000143196
ATP1B1	1	169105697..169132722	0.237221	-5.62937	-49.5006	0.0984378	NaN	1	ENSG00000143153
NME7	1	complement(169132531..169367948)	0.309054	-5.48967	-44.9318	0.108591	NaN	1	ENSG00000143156
BLZF1	1	169367970..169396540	0.303227	4.11805	17.3643	0.0607986	0.13533	1	ENSG00000117475
CCDC181	1	complement(169394870..169460669)	0.0676163	-3.91922	-15.1287	0.235694	NaN	1	ENSG00000117477
SLC19A2	1	complement(169463909..169485944)	0.530643	-7.22222	-149.315	0.0288851	0.0949545	1	ENSG00000117479
F5	1	complement(169511951..169586588)	0.966153	1.336	2.52451	0.450522	0.584856	1	ENSG00000198734
SELP	1	complement(169588849..169630193)	12.0347	6.76606	108.839	0.001047	0.0184752	1	ENSG00000174175
C1orf112	1	169662007..169854080	0.817004	-6.71526	-105.074	0.0156137	0.0706031	1	ENSG00000000460
SELL	1	complement(169690665..169711702)	4.6993	-3.2907	-9.78586	0.0587411	0.133115	1	ENSG00000188404
SELE	1	complement(169722640..169764705)	0	NaN	NaN	NaN	NaN	NaN	ENSG00000007908
METTL18	1	complement(169792529..169794963)	0.588382	-6.17378	-72.1928	0.0774057	NaN	1	ENSG00000171806
SCYL3	1	complement(169849631..169894267)	0.585831	-8.29464	-314.005	0.012855	0.0649184	1	ENSG00000000457
KIFAP3	1	complement(169921326..170085208)	0.299817	1.9338	3.82061	0.374722	0.511328	1	ENSG00000075945
METTL11B	1	170145959..170168866	0	NaN	NaN	NaN	NaN	NaN	ENSG00000203740
GORAB	1	170532129..170553446	0.118644	-3.38774	-10.4667	0.207945	NaN	1	ENSG00000120370
PRRX1	1	170662728..170739421	0	NaN	NaN	NaN	NaN	NaN	ENSG00000116132
MROH9	1	170935471..171064765	0	NaN	NaN	NaN	NaN	NaN	ENSG00000117501
FMO3	1	171090901..171117819	0	NaN	NaN	NaN	NaN	NaN	ENSG00000007933
FMO2	1	171185249..171212686	0.002123	-0.522321	-1.43626	0.842551	NaN	1	ENSG00000094963
FMO1	1	171248471..171285978	0.008651	1.34699	2.54381	0.488997	NaN	1	ENSG00000010932
FMO4	1	171314183..171342084	0.133036	-4.56531	-23.6753	0.163282	NaN	1	ENSG00000076258
PRRC2C	1	171485551..171593511	22.3704	1.99816	3.9949	0.0204389	0.0803262	1	ENSG00000117523
MYOCOS	1	171600621..171638799	0	NaN	NaN	NaN	NaN	NaN	ENSG00000283683
MYOC	1	complement(171635417..171652688)	0	NaN	NaN	NaN	NaN	NaN	ENSG00000034971
VAMP4	1	complement(171700160..171742074)	0.604259	-7.85581	-231.65	0.0155038	0.0704293	1	ENSG00000117533
EEF1AKNMT	1	171781660..171814023	0.006023	-1.25502	-2.3867	0.642912	NaN	1	ENSG00000010165
DNM3	1	171841498..172418466	0.94078	-6.09929	-68.5598	0.005162	0.0409023	1	ENSG00000197959
PIGC	1	complement(172370189..172444086)	0.432048	-6.45451	-87.7002	0.0670528	0.144106	1	ENSG00000135845
C1orf105	1	172420685..172468831	0.0261071	-2.09315	-4.26677	0.461229	NaN	1	ENSG00000180999
SUCO	1	172532349..172611833	5.49944	1.66036	3.16096	0.185656	0.305459	1	ENSG00000094975
FASLG	1	172659103..172666876	0.005621	-0.522277	-1.43622	0.842564	NaN	1	ENSG00000117560
Z98043.1	1	172752586..172752924	0	NaN	NaN	NaN	NaN	NaN	ENSG00000279061
TNFSF18	1	complement(173039960..173050963)	0	NaN	NaN	NaN	NaN	NaN	ENSG00000120337
TNFSF4	1	complement(173183731..173207331)	1.87457	-1.14078	-2.205	0.633774	0.739525	1	ENSG00000117586
PRDX6	1	173477330..173488815	0.296002	-2.78561	-6.89526	0.232371	NaN	1	ENSG00000117592
SLC9C2	1	complement(173500460..173603072)	0	NaN	NaN	NaN	NaN	NaN	ENSG00000162753
AL139142.2	1	complement(173596060..173669837)	0	NaN	NaN	NaN	NaN	NaN	ENSG00000285777
ANKRD45	1	complement(173608336..173669851)	0	NaN	NaN	NaN	NaN	NaN	ENSG00000183831
TEX50	1	173635338..173637130	0	NaN	NaN	NaN	NaN	NaN	ENSG00000232113
KLHL20	1	173714941..173786692	0.045232	-3.72779	-13.2488	0.233676	NaN	1	ENSG00000076321
CENPL	1	complement(173799550..173824720)	0.008454	0.608471	1.52464	0.724607	NaN	1	ENSG00000120334
DARS2	1	173824653..173858808	0.578834	-7.70342	-208.43	0.0176721	0.0752812	1	ENSG00000117593
ZBTB37	1	173868082..173903549	0.570117	-1.63251	-3.10053	0.370275	0.507615	1	ENSG00000185278
SERPINC1	1	complement(173903804..173917378)	0.007169	-0.522321	-1.43626	0.842551	NaN	1	ENSG00000117601
RC3H1	1	complement(173931084..174022357)	2.98462	1.41542	2.66737	0.355157	0.492227	1	ENSG00000135870
RABGAP1L	1	174159410..174995308	3.13604	0.540892	1.45487	0.623172	0.731785	1	ENSG00000152061
GPR52	1	174447964..174449545	37.6771	4.08259	16.9427	0.0197867	0.0789062	1	ENSG00000203737
CACYBP	1	174999163..175012027	0.690186	0.478438	1.39323	0.813471	0.876885	1	ENSG00000116161
MRPS14	1	complement(175010789..175023425)	0.833404	-5.54515	-46.6935	0.0402521	0.111473	1	ENSG00000120333
TNN	1	175067833..175148075	0	NaN	NaN	NaN	NaN	NaN	ENSG00000120332
KIAA0040	1	complement(175156986..175192999)	0.711469	-7.99838	-255.712	0.0169342	0.0735651	1	ENSG00000235750
TNR	1	complement(175315194..175743616)	0.918367	-0.975488	-1.96631	0.574328	0.69307	1	ENSG00000116147
COP1	1	complement(175944831..176207286)	1.93033	-1.26597	-2.40489	0.51983	0.646848	1	ENSG00000143207
PAPPA2	1	176463171..176845601	0	NaN	NaN	NaN	NaN	NaN	ENSG00000116183
ASTN1	1	complement(176857302..177164973)	2.14298	-7.69215	-206.808	0.001993	0.0257861	1	ENSG00000152092
BRINP2	1	177170958..177282422	0.173341	-4.23552	-18.8373	0.144156	NaN	1	ENSG00000198797
SEC16B	1	complement(177923956..177984303)	0.473957	-7.6336	-198.583	0.0263695	0.0909171	1	ENSG00000120341
RASAL2	1	178094141..178484147	0.0299047	-5.211	-37.0397	0.114087	NaN	1	ENSG00000075391
CLEC20A	1	complement(178479247..178499634)	0	NaN	NaN	NaN	NaN	NaN	ENSG00000188585
TEX35	1	178513109..178548602	0.0101277	-2.00376	-4.01043	0.490824	NaN	1	ENSG00000240021
RALGPS2	1	178725147..178921841	0.276435	0.596657	1.51221	0.801289	0.867319	1	ENSG00000116191
ANGPTL1	1	complement(178849535..178871077)	0.500456	-4.6141	-24.4897	0.0671796	0.144299	1	ENSG00000116194
FAM20B	1	179025804..179076567	5.41941	3.37875	10.4017	0.0846278	0.169256	1	ENSG00000116199
TOR3A	1	179082070..179098023	0.0384178	-1.158	-2.23147	0.594735	NaN	1	ENSG00000186283
ABL2	1	complement(179099330..179229684)	0.631992	-4.77891	-27.4533	0.0186332	0.0766768	1	ENSG00000143322
SOAT1	1	179293714..179358680	1.09299	-3.77041	-13.646	0.0366119	0.106619	1	ENSG00000057252
AXDND1	1	179365720..179554735	0	NaN	NaN	NaN	NaN	NaN	ENSG00000162779
NPHS2	1	complement(179550539..179575952)	0.0365026	-2.55303	-5.86864	0.404051	NaN	1	ENSG00000116218
TDRD5	1	179591613..179691272	0	NaN	NaN	NaN	NaN	NaN	ENSG00000162782
FAM163A	1	179743163..179816198	0	NaN	NaN	NaN	NaN	NaN	ENSG00000143340
TOR1AIP2	1	complement(179839967..179877803)	0.376486	-3.60257	-12.1473	0.0611928	0.135921	1	ENSG00000169905
TOR1AIP1	1	179882042..179925000	0.543191	0.35567	1.27958	0.847249	0.899616	1	ENSG00000143337
CEP350	1	179954773..180114875	1.12693	0.676692	1.59847	0.664889	0.764011	1	ENSG00000135837
QSOX1	1	180154869..180204030	0.175663	-3.1751	-9.03234	0.165114	0.278527	1	ENSG00000116260
LHX4	1	180230264..180278984	0.25566	-5.27878	-38.8215	0.056277	NaN	1	ENSG00000121454
ACBD6	1	complement(180269653..180502954)	0.973514	0.328848	1.25601	0.873326	0.917571	1	ENSG00000230124
XPR1	1	180632022..180890279	1.26014	-0.873816	-1.8325	0.615814	0.726267	1	ENSG00000143324
KIAA1614	1	180912897..180951614	0.0143667	-1.19087	-2.2829	0.619203	NaN	1	ENSG00000135835
STX6	1	complement(180972712..181023121)	0.0352077	-3.81904	-14.1139	0.217354	NaN	1	ENSG00000135823
MR1	1	181033425..181061938	0.73774	-3.39973	-10.5541	0.0908507	0.178927	1	ENSG00000153029
IER5	1	181088700..181092900	0.556436	-0.74883	-1.68043	0.731558	0.815861	1	ENSG00000162783
CACNA1E	1	181317690..181808084	0.0005612	-0.522231	-1.43617	0.842578	NaN	1	ENSG00000198216
ZNF648	1	complement(182054570..182061712)	0.0348149	-3.31606	-9.95942	0.300228	NaN	1	ENSG00000179930
GLUL	1	complement(182378098..182392206)	1.519	-1.97195	-3.92299	0.281219	0.415882	1	ENSG00000135821
TEDDM1	1	complement(182398117..182400667)	0	NaN	NaN	NaN	NaN	NaN	ENSG00000203730
RGSL1	1	182409192..182560599	0.009424	-2.10859	-4.31269	0.454217	NaN	1	ENSG00000121446
RNASEL	1	complement(182573634..182589256)	0.0306326	-0.310967	-1.24054	0.887329	NaN	1	ENSG00000135828
RGS16	1	complement(182598623..182604389)	0.976844	-7.50171	-181.233	0.0304891	0.0971207	1	ENSG00000143333
RGS8	1	complement(182641816..182684576)	0.009592	2.7144	6.56318	0.145044	NaN	1	ENSG00000135824
NPL	1	182789293..182830384	0.0133528	-1.74595	-3.35415	0.530178	NaN	1	ENSG00000135838
DHX9	1	182839347..182887982	6.59426	2.61299	6.11768	0.0952137	0.184745	1	ENSG00000135829
SHCBP1L	1	complement(182899865..182953525)	0	NaN	NaN	NaN	NaN	NaN	ENSG00000157060
LAMC1	1	183023420..183145592	0	NaN	NaN	NaN	NaN	NaN	ENSG00000135862
LAMC2	1	183186238..183245127	0.0112834	-2.6732	-6.37841	0.385573	NaN	1	ENSG00000058085
NMNAT2	1	complement(183248237..183418380)	0.002272	2.93516	7.64844	0.218816	NaN	1	ENSG00000157064
SMG7	1	183472216..183598246	1.74902	-5.61485	-49.0048	0.002611	0.0297261	1	ENSG00000116698
NCF2	1	complement(183555562..183590876)	0.886809	0.60889	1.52508	0.7977	0.864505	1	ENSG00000116701
ARPC5	1	complement(183620846..183635783)	0.739074	-8.7417	-428.069	0.006575	0.046314	1	ENSG00000162704
RGL1	1	183636085..183928531	0.001842	-0.522231	-1.43617	0.842578	NaN	1	ENSG00000143344
APOBEC4	1	complement(183646275..183653316)	0	NaN	NaN	NaN	NaN	NaN	ENSG00000173627
COLGALT2	1	complement(183929854..184037729)	0	NaN	NaN	NaN	NaN	NaN	ENSG00000198756
TSEN15	1	184051651..184123978	0.0584299	-5.18555	-36.3919	0.115333	NaN	1	ENSG00000198860
C1orf21	1	184387029..184629019	0.0110375	-3.28965	-9.77872	0.281059	NaN	1	ENSG00000116667
EDEM3	1	complement(184690237..184754907)	8.38491	6.78463	110.25	0.0002174	0.007567	1	ENSG00000116406
NIBAN1	1	complement(184790724..184974508)	20.5379	5.23688	37.7102	0.0001545	0.006299	1	ENSG00000135842
RNF2	1	185045526..185102603	1.75849	-5.71227	-52.4282	0.005137	0.0409023	1	ENSG00000121481
TRMT1L	1	complement(185118101..185157072)	0.020032	-3.0135	-8.0752	0.321689	NaN	1	ENSG00000121486
SWT1	1	185157080..185291781	1.72607	-9.09595	-547.211	0.003763	0.035289	1	ENSG00000116668
AL356273.6	1	complement(185292384..185294372)	2.21211	-8.43917	-347.091	0.011616	0.0618459	1	ENSG00000279838
IVNS1ABP	1	complement(185296388..185317273)	6.29767	1.00985	2.0137	0.414877	0.551301	1	ENSG00000116679
AL133383.4	1	185518651..185520986	0	NaN	NaN	NaN	NaN	NaN	ENSG00000279401
HMCN1	1	185734391..186190949	0	NaN	NaN	NaN	NaN	NaN	ENSG00000143341
PRG4	1	186296279..186314567	0.092358	-2.60668	-6.091	0.316727	NaN	1	ENSG00000116690
TPR	1	complement(186311652..186375693)	14.0169	4.45888	21.9916	6.984e-05	0.003738	1	ENSG00000047410
ODR4	1	186375838..186421378	0.154348	2.13985	4.40717	0.307037	NaN	1	ENSG00000157181
PDC	1	complement(186443566..186461114)	0	NaN	NaN	NaN	NaN	NaN	ENSG00000116703
PTGS2	1	complement(186671791..186680423)	0.130784	7.9992	255.858	0.006278	NaN	1	ENSG00000073756
PLA2G4A	1	186828949..186988981	0	NaN	NaN	NaN	NaN	NaN	ENSG00000116711
BRINP3	1	complement(190097658..190478404)	0	NaN	NaN	NaN	NaN	NaN	ENSG00000162670
RGS18	1	192158462..192185815	0.0928671	-3.98933	-15.8822	0.212222	NaN	1	ENSG00000150681
RGS21	1	192316992..192367285	0	NaN	NaN	NaN	NaN	NaN	ENSG00000253148
RGS1	1	192575763..192580024	11.5194	0.672204	1.59351	0.636553	0.741857	1	ENSG00000090104
RGS13	1	192636138..192660306	0	NaN	NaN	NaN	NaN	NaN	ENSG00000127074
RPS27AP5	1	192716132..192716653	0.0422688	-0.52246	-1.4364	0.842508	NaN	1	ENSG00000231767
RGS2	1	192809039..192812275	2.99209	-8.31981	-319.53	0.009257	0.0555541	1	ENSG00000116741
UCHL5	1	complement(193012250..193060080)	0.462665	-1.375	-2.59367	0.500908	0.63028	1	ENSG00000116750
RO60	1	193059422..193091777	1.40041	-4.86624	-29.1665	0.004346	0.0380387	1	ENSG00000116747
GLRX2	1	complement(193090866..193106114)	0.554238	0.303879	1.23446	0.892202	0.929781	1	ENSG00000023572
CDC73	1	193121983..193254815	3.15768	-0.436501	-1.35332	0.764511	0.840614	1	ENSG00000134371
B3GALT2	1	complement(193178730..193186613)	0.648251	1.03128	2.04384	0.622409	0.73124	1	ENSG00000162630
KCNT2	1	complement(196225779..196609225)	0	NaN	NaN	NaN	NaN	NaN	ENSG00000162687
CFH	1	196652043..196747504	0.005048	-1.26006	-2.39506	0.633258	NaN	1	ENSG00000000971
CFHR3	1	196774813..196795407	0.005408	-1.26081	-2.3963	0.643299	NaN	1	ENSG00000116785
CFHR1	1	196819757..196832189	0	NaN	NaN	NaN	NaN	NaN	ENSG00000244414
CFHR4	1	196888014..196918713	0	NaN	NaN	NaN	NaN	NaN	ENSG00000134365
CFHR2	1	196943738..196959622	0.005575	-0.522231	-1.43617	0.842578	NaN	1	ENSG00000080910
CFHR5	1	196977556..197009678	0.203678	-5.50541	-45.4249	0.112476	NaN	1	ENSG00000134389
F13B	1	complement(197038741..197067260)	0	NaN	NaN	NaN	NaN	NaN	ENSG00000143278
ASPM	1	complement(197084127..197146694)	0.0245222	-4.49274	-22.5138	0.175006	NaN	1	ENSG00000066279
ZBTB41	1	complement(197153680..197200542)	0.84088	-3.7028	-13.0213	0.0619565	0.136892	1	ENSG00000177888
CRB1	1	197268204..197478455	0.0268214	-4.63495	-24.8461	0.163067	NaN	1	ENSG00000134376
DENND1B	1	complement(197504748..197775696)	2.61676	-2.80292	-6.97851	0.0883913	0.175003	1	ENSG00000213047
C1orf53	1	197902630..197907367	0	NaN	NaN	NaN	NaN	NaN	ENSG00000203724
LHX9	1	197911902..197935478	0.0131334	-3.31606	-9.95942	0.300392	NaN	1	ENSG00000143355
NEK7	1	198156994..198322420	3.2242	0.0987359	1.07083	0.953129	0.96982	1	ENSG00000151414
ATP6V1G3	1	complement(198523222..198540945)	0.0432401	-1.63793	-3.1122	0.551578	NaN	1	ENSG00000151418
PTPRC	1	198638457..198757476	19.1822	0.685123	1.60784	0.414733	0.551203	1	ENSG00000081237
NR5A2	1	200027614..200177420	0.00952	1.44362	2.72003	0.439803	NaN	1	ENSG00000116833
ZNF281	1	complement(200404940..200410056)	0.173779	0.46125	1.37673	0.849256	0.901139	1	ENSG00000162702
KIF14	1	complement(200551497..200620751)	0.113153	-6.02182	-64.9755	0.0862188	NaN	1	ENSG00000118193
DDX59	1	complement(200623896..200669907)	0.248175	-1.61484	-3.06277	0.47661	0.608192	1	ENSG00000118197
CAMSAP2	1	200739558..200860704	0.517588	-8.26682	-308.007	0.0186268	0.0766768	1	ENSG00000118200
GPR25	1	200872981..200874178	0.114872	-3.55001	-11.7128	0.248063	NaN	1	ENSG00000170128
INAVA	1	200891048..200915742	0.005361	3.72257	13.2009	0.0980025	NaN	1	ENSG00000163362
KIF21B	1	complement(200969390..201023700)	34.8512	3.97122	15.6839	1.774e-05	0.001507	0.273584	ENSG00000116852
CACNA1S	1	complement(201039512..201112451)	0.003229	-1.25993	-2.39484	0.632201	NaN	1	ENSG00000081248
ASCL5	1	complement(201113953..201127184)	0	NaN	NaN	NaN	NaN	NaN	ENSG00000232237
TMEM9	1	complement(201134772..201171574)	1.10733	-7.44093	-173.757	0.0291731	0.0950427	1	ENSG00000116857
IGFN1	1	201190824..201228952	0.137923	-6.98884	-127.013	0.0478767	0.120257	1	ENSG00000163395
PKP1	1	201283452..201332993	0.380685	-7.34568	-162.656	0.0351505	NaN	1	ENSG00000081277
TNNT2	1	complement(201359008..201377764)	0	NaN	NaN	NaN	NaN	NaN	ENSG00000118194
LAD1	1	complement(201380833..201399915)	0	NaN	NaN	NaN	NaN	NaN	ENSG00000159166
TNNI1	1	complement(201403768..201429866)	0.0117591	2.29492	4.90728	0.2281	NaN	1	ENSG00000159173
PHLDA3	1	complement(201464278..201469237)	0	NaN	NaN	NaN	NaN	NaN	ENSG00000174307
CSRP1	1	complement(201483530..201509456)	0.730164	-7.20706	-147.754	0.0312075	0.0987297	1	ENSG00000159176
NAV1	1	201622885..201826969	0.190944	-3.13272	-8.7709	0.160219	0.27221	1	ENSG00000134369
IPO9	1	201829149..201884291	0.560544	-2.0908	-4.25985	0.274085	0.407888	1	ENSG00000198700
SHISA4	1	201888680..201892587	0	NaN	NaN	NaN	NaN	NaN	ENSG00000198892
LMOD1	1	complement(201896456..201946588)	0	NaN	NaN	NaN	NaN	NaN	ENSG00000163431
TIMM17A	1	201955503..201970664	0.718225	-2.34511	-5.08097	0.315866	0.451368	1	ENSG00000134375
RNPEP	1	201982372..202006147	0.149641	-1.46872	-2.76776	0.523088	NaN	1	ENSG00000176393
ELF3	1	202007945..202017183	0.00208	2.93516	7.64844	0.218816	NaN	1	ENSG00000163435
GPR37L1	1	202122917..202133592	0.0221217	-2.0211	-4.05894	0.436016	NaN	1	ENSG00000170075
ARL8A	1	complement(202133404..202144743)	0.34966	-2.67445	-6.38397	0.268752	NaN	1	ENSG00000143862
PTPN7	1	complement(202147013..202161588)	2.94611	-4.46381	-22.0669	0.007261	0.0486181	1	ENSG00000143851
LGR6	1	202193901..202319781	0	NaN	NaN	NaN	NaN	NaN	ENSG00000133067
UBE2T	1	complement(202331657..202341980)	0	NaN	NaN	NaN	NaN	NaN	ENSG00000077152
PPP1R12B	1	202348699..202592706	0.575797	-0.460831	-1.37633	0.793652	0.862017	1	ENSG00000077157
SYT2	1	complement(202590596..202710454)	0.009854	1.4133	2.66346	0.486985	NaN	1	ENSG00000143858
KDM5B	1	complement(202724495..202808487)	0.252778	-3.49823	-11.2998	0.0790384	0.16182	1	ENSG00000117139
RABIF	1	complement(202878282..202889149)	0.152172	1.44662	2.72568	0.488184	NaN	1	ENSG00000183155
KLHL12	1	complement(202891116..202928636)	0.0987308	1.2072	2.30889	0.594135	NaN	1	ENSG00000117153
ADIPOR1	1	complement(202940826..202958572)	1.20349	-1.69627	-3.24062	0.409371	0.545736	1	ENSG00000159346
CYB5R1	1	complement(202961873..202967275)	0.819214	5.48523	44.7938	0.0195919	NaN	1	ENSG00000159348
TMEM183A	1	203007374..203024848	1.14985	-8.14733	-283.524	0.0145171	0.0682336	1	ENSG00000163444
PPFIA4	1	203026498..203078740	0.01553	-3.21386	-9.27827	0.312005	NaN	1	ENSG00000143847
MYOG	1	complement(203083129..203086012)	0	NaN	NaN	NaN	NaN	NaN	ENSG00000122180
ADORA1	1	203090654..203167405	0.002528	-0.522231	-1.43617	0.842578	NaN	1	ENSG00000163485
MYBPH	1	complement(203167811..203175826)	0	NaN	NaN	NaN	NaN	NaN	ENSG00000133055
CHI3L1	1	complement(203178931..203186704)	0.005594	-0.522231	-1.43617	0.842578	NaN	1	ENSG00000133048
CHIT1	1	complement(203212827..203273641)	0.185499	-5.04823	-33.0878	0.145082	NaN	1	ENSG00000133063
BTG2	1	203305491..203309602	39.1723	3.03838	8.21566	0.006478	0.0459677	1	ENSG00000159388
FMOD	1	complement(203340628..203351758)	0.12363	-4.86675	-29.1768	0.146442	NaN	1	ENSG00000122176
PRELP	1	203475806..203491352	0.0357847	3.93777	15.3245	0.0537802	NaN	1	ENSG00000188783
OPTC	1	203494153..203508949	0	NaN	NaN	NaN	NaN	NaN	ENSG00000188770
ATP2B4	1	203626561..203744081	6.13161	-0.288973	-1.22177	0.793834	0.862097	1	ENSG00000058668
LAX1	1	203765177..203776372	2.28275	-9.24397	-606.337	0.002849	0.0308362	1	ENSG00000122188
ZC3H11A	1	203795654..203854999	2.43674	1.09361	2.13407	0.384161	0.520685	1	ENSG00000058673
ZBED6	1	203795714..203854999	0.56945	-9.08888	-544.536	0.003511	0.0341299	1	ENSG00000257315
SNRPE	1	203861599..203871152	3.87211	-6.68732	-103.058	0.005749	0.0433249	1	ENSG00000182004
SOX13	1	204073115..204127743	0.441332	-7.28155	-155.584	0.0269586	0.0919419	1	ENSG00000143842
ETNK2	1	complement(204131062..204152044)	0	NaN	NaN	NaN	NaN	NaN	ENSG00000143845
REN	1	complement(204154819..204190324)	0.0580069	-3.12507	-8.7245	0.323682	NaN	1	ENSG00000143839
KISS1	1	complement(204190341..204196491)	0	NaN	NaN	NaN	NaN	NaN	ENSG00000170498
GOLT1A	1	complement(204198163..204213988)	0	NaN	NaN	NaN	NaN	NaN	ENSG00000174567
PLEKHA6	1	complement(204218853..204377665)	0.007369	-0.0546562	-1.03861	0.97826	NaN	1	ENSG00000143850
PPP1R15B	1	complement(204403381..204411817)	5.97216	-0.001467	-1.00102	0.999056	0.99931	1	ENSG00000158615
PIK3C2B	1	complement(204422628..204494724)	3.4124	1.63693	3.11004	0.325775	0.461007	1	ENSG00000133056
MDM4	1	204516379..204558120	6.93084	2.20094	4.59778	0.0444913	0.115798	1	ENSG00000198625
LRRN2	1	complement(204617170..204685738)	1.03922	2.5321	5.78414	0.28917	0.424555	1	ENSG00000170382
NFASC	1	204828651..205022822	0.0182255	-4.16124	-17.892	0.196613	NaN	1	ENSG00000163531
CNTN2	1	205042937..205078289	0.001203	-0.522321	-1.43626	0.842551	NaN	1	ENSG00000184144
TMEM81	1	complement(205083129..205084460)	0	NaN	NaN	NaN	NaN	NaN	ENSG00000174529
RBBP5	1	complement(205086142..205122015)	0.496036	1.13561	2.19712	0.593863	0.709031	1	ENSG00000117222
DSTYK	1	complement(205142505..205211702)	0.721984	2.21801	4.6525	0.264384	0.396601	1	ENSG00000133059
TMCC2	1	205227946..205285632	0.357017	-6.98884	-127.013	0.0478857	0.120257	1	ENSG00000133069
NUAK2	1	complement(205302063..205321745)	0.150162	-2.34701	-5.08767	0.348864	NaN	1	ENSG00000163545
KLHDC8A	1	complement(205336065..205357090)	0.003513	2.93516	7.64844	0.218816	NaN	1	ENSG00000162873
LEMD1	1	complement(205381378..205455954)	0	NaN	NaN	NaN	NaN	NaN	ENSG00000186007
BLACAT1	1	complement(205434885..205457091)	0.004549	2.93599	7.65279	0.21896	NaN	1	ENSG00000281406
CDK18	1	205504595..205532793	0.354329	-6.69558	-103.65	0.0554757	0.12887	1	ENSG00000117266
MFSD4A	1	205568885..205602918	1.33971	-7.32812	-160.688	0.007425	0.049337	1	ENSG00000174514
ELK4	1	complement(205597556..205632011)	1.62202	-1.554	-2.9363	0.317106	0.452483	1	ENSG00000158711
SLC45A3	1	complement(205657851..205680509)	0.0144091	-2.16931	-4.49808	0.463916	NaN	1	ENSG00000158715
NUCKS1	1	complement(205712822..205750182)	1.84584	2.84834	7.20169	0.145523	0.253425	1	ENSG00000069275
RAB29	1	complement(205767986..205775482)	0.6306	-5.02314	-32.5175	0.0402401	0.111473	1	ENSG00000117280
SLC41A1	1	complement(205789094..205813748)	0.515137	-7.68858	-206.297	0.0215254	0.0820145	1	ENSG00000133065
PM20D1	1	complement(205828025..205850132)	0.0417682	-2.99	-7.94472	0.329529	NaN	1	ENSG00000162877
SLC26A9	1	complement(205913048..205943460)	0.002036	-0.522231	-1.43617	0.842578	NaN	1	ENSG00000174502
RAB7B	1	complement(205976740..206003461)	1.20281	-6.88754	-118.401	0.0159002	0.0711486	1	ENSG00000276600
CTSE	1	complement(206009264..206023895)	0	NaN	NaN	NaN	NaN	NaN	ENSG00000196188
RHEX	1	206053173..206102449	0	NaN	NaN	NaN	NaN	NaN	ENSG00000263961
AVPR1B	1	complement(206106936..206117699)	0.002281	-0.522321	-1.43626	0.842551	NaN	1	ENSG00000198049
FAM72A	1	complement(206186179..206204414)	0.006095	-0.52246	-1.4364	0.842508	NaN	1	ENSG00000196550
SRGAP2	1	206203345..206464443	0.06028	-0.808259	-1.7511	0.686447	NaN	1	ENSG00000266028
IKBKE	1	206470476..206496889	3.34035	-0.906517	-1.87452	0.642889	0.746795	1	ENSG00000263528
RASSF5	1	206507531..206589448	1.10171	1.28862	2.44294	0.453656	0.588034	1	ENSG00000266094
AC244034.3	1	206541758..206544892	0.814122	-7.49415	-180.287	0.0288623	0.0949366	1	ENSG00000279946
EIF2D	1	complement(206571292..206612465)	1.2384	3.05449	8.30791	0.16008	0.272091	1	ENSG00000143486
DYRK3	1	206635536..206684419	0.035245	-4.67127	-25.4796	0.146047	NaN	1	ENSG00000143479
MAPKAPK2	1	206684905..206734281	18.6775	1.44684	2.7261	0.234595	0.363488	1	ENSG00000162889
IL10	1	complement(206767602..206774541)	0.0294021	3.02894	8.16209	0.140709	NaN	1	ENSG00000136634
IL19	1	206770764..206842981	0	NaN	NaN	NaN	NaN	NaN	ENSG00000142224
IL20	1	206865354..206869223	0	NaN	NaN	NaN	NaN	NaN	ENSG00000162891
IL24	1	206897443..206904139	0.789466	-6.95157	-123.775	0.0402193	NaN	1	ENSG00000162892
FCMR	1	complement(206903317..206923247)	3.25639	-3.74445	-13.4027	0.0315226	0.0991683	1	ENSG00000162894
PIGR	1	complement(206928522..206946466)	0.264379	-4.74606	-26.8353	0.0874629	0.173514	1	ENSG00000162896
FCAMR	1	complement(206957965..206970625)	0	NaN	NaN	NaN	NaN	NaN	ENSG00000162897
C1orf116	1	complement(207018522..207032756)	0.005361	2.93599	7.65279	0.218985	NaN	1	ENSG00000182795
PFKFB2	1	207034366..207081024	0.001317	1.34621	2.54244	0.444939	NaN	1	ENSG00000123836
YOD1	1	complement(207043849..207052980)	0.391744	-7.64002	-199.469	0.0287448	0.0946689	1	ENSG00000180667
C4BPB	1	207088860..207099993	0	NaN	NaN	NaN	NaN	NaN	ENSG00000123843
C4BPA	1	207104233..207144972	0	NaN	NaN	NaN	NaN	NaN	ENSG00000123838
CD55	1	207321532..207386804	10.1696	1.19033	2.28205	0.241361	0.371194	1	ENSG00000196352
CR2	1	207454230..207489895	0.0156116	-2.18502	-4.54734	0.452718	NaN	1	ENSG00000117322
CR1	1	207496147..207641765	0.409351	-6.54199	-93.1827	0.005621	0.0427053	1	ENSG00000203710
CR1L	1	207645113..207738416	0	NaN	NaN	NaN	NaN	NaN	ENSG00000197721
CD46	1	207752054..207795513	1.7831	2.10285	4.29556	0.299325	0.433798	1	ENSG00000117335
CD34	1	complement(207880972..207911402)	0.0255921	3.69184	12.9227	0.0641272	NaN	1	ENSG00000174059
PLXNA2	1	complement(208022242..208244384)	0.0200642	2.76809	6.81204	0.216639	NaN	1	ENSG00000076356
CAMK1G	1	209583714..209613939	0	NaN	NaN	NaN	NaN	NaN	ENSG00000008118
LAMB3	1	complement(209614870..209652425)	0.00276	2.93516	7.64844	0.218816	NaN	1	ENSG00000196878
G0S2	1	209675412..209676390	0.131446	-3.23231	-9.39774	0.294417	NaN	1	ENSG00000123689
HSD11B1	1	209686178..209734949	0	NaN	NaN	NaN	NaN	NaN	ENSG00000117594
TRAF3IP3	1	209756032..209782320	1.66003	0.24506	1.18514	0.902735	0.936224	1	ENSG00000009790
C1orf74	1	complement(209779208..209784559)	0.0166905	-0.207555	-1.15473	0.926827	NaN	1	ENSG00000162757
IRF6	1	complement(209785617..209806175)	0.0547724	4.78535	27.5761	0.0426869	NaN	1	ENSG00000117595
UTP25	1	209827972..209857565	0.1534	-4.02935	-16.3289	0.0929226	0.182141	1	ENSG00000117597
SYT14	1	209900923..210171389	0.0228833	-1.07268	-2.10333	0.649707	NaN	1	ENSG00000143469
SERTAD4	1	210232796..210246631	0	NaN	NaN	NaN	NaN	NaN	ENSG00000082497
HHAT	1	210328252..210676296	0.36326	-7.53773	-185.815	0.029923	0.0964893	1	ENSG00000054392
KCNH1	1	complement(210676823..211134165)	0.002479	0.608425	1.52459	0.728811	NaN	1	ENSG00000143473
AC096636.1	1	210678315..210681932	0.002804	-0.522277	-1.43622	0.842564	NaN	1	ENSG00000279333
AL590132.1	1	complement(210858125..211134146)	0	NaN	NaN	NaN	NaN	NaN	ENSG00000284299
AC092017.3	1	complement(211082872..211188533)	0	NaN	NaN	NaN	NaN	NaN	ENSG00000283952
RCOR3	1	211258377..211316385	0.83395	0.277499	1.21209	0.882901	0.923881	1	ENSG00000117625
TRAF5	1	211326615..211374946	4.7283	-4.71004	-26.1736	0.004631	0.0391772	1	ENSG00000082512
RD3	1	complement(211476522..211492917)	0.0103443	-1.44379	-2.72035	0.593545	NaN	1	ENSG00000198570
SLC30A1	1	complement(211571568..211579161)	0.0690718	-4.93243	-30.5358	0.137411	NaN	1	ENSG00000170385
NEK2	1	complement(211658657..211675630)	0.0516347	-1.21168	-2.31608	0.605268	NaN	1	ENSG00000117650
LPGAT1	1	complement(211743457..211830763)	0.32347	-5.01333	-32.2971	0.0397679	0.11072	1	ENSG00000123684
INTS7	1	complement(211940399..212035557)	0.0578678	-4.48015	-22.3183	0.161743	NaN	1	ENSG00000143493
DTL	1	212035553..212107400	0.147004	-5.60972	-48.8309	0.100898	NaN	1	ENSG00000143476
PPP2R5A	1	212285410..212361853	0.390686	0.120638	1.08722	0.957352	0.972676	1	ENSG00000066027
PACC1	1	complement(212363931..212414901)	0.257479	-5.78832	-55.2661	0.0810009	NaN	1	ENSG00000065600
NENF	1	212432920..212446379	0.014004	2.93516	7.64844	0.218816	NaN	1	ENSG00000117691
ATF3	1	212565334..212620777	0.343834	-6.09288	-68.256	0.077906	NaN	1	ENSG00000162772
FAM71A	1	212624474..212626775	0.004245	-0.522231	-1.43617	0.842578	NaN	1	ENSG00000162771
BATF3	1	complement(212686417..212699840)	0	NaN	NaN	NaN	NaN	NaN	ENSG00000123685
NSL1	1	complement(212726153..212791782)	0.288623	-2.04102	-4.11537	0.37322	0.510074	1	ENSG00000117697
TATDN3	1	212791828..212816830	0.0188648	0.741193	1.67156	0.703448	NaN	1	ENSG00000203705
SPATA45	1	complement(212830141..212847649)	0	NaN	NaN	NaN	NaN	NaN	ENSG00000185523
FLVCR1	1	212858275..212899363	0.563474	1.825	3.54307	0.415736	0.551511	1	ENSG00000162769
VASH2	1	212950520..212992037	0	NaN	NaN	NaN	NaN	NaN	ENSG00000143494
ANGEL2	1	complement(212992182..213015867)	1.63939	1.60184	3.0353	0.397484	0.534508	1	ENSG00000174606
RPS6KC1	1	213051233..213274774	0.525107	-7.91865	-241.964	0.0153683	0.0701208	1	ENSG00000136643
PROX1	1	213983181..214041510	0.146417	-6.66321	-101.35	0.057339	0.131452	1	ENSG00000117707
SMYD2	1	214281102..214337131	0.683835	-6.54372	-93.2945	0.0536846	NaN	1	ENSG00000143499
PTPN14	1	complement(214348700..214552449)	0.345779	-6.93573	-122.423	0.0130008	0.0651201	1	ENSG00000152104
CENPF	1	214603195..214664571	0.0502159	-5.35074	-40.807	0.10585	NaN	1	ENSG00000117724
KCNK2	1	215005775..215237093	0.0125919	-2.29188	-4.89695	0.426829	NaN	1	ENSG00000082482
KCTD3	1	215567304..215621807	0.087353	-4.86675	-29.1768	0.146413	NaN	1	ENSG00000136636
USH2A	1	complement(215622891..216423448)	0.0416448	-6.12581	-69.8315	0.0706414	NaN	1	ENSG00000042781
ESRRG	1	complement(216503246..217137755)	0.002564	-1.25997	-2.39491	0.625415	NaN	1	ENSG00000196482
GPATCH2	1	complement(217426992..217631090)	0.2365	-1.26635	-2.40553	0.57294	0.692031	1	ENSG00000092978
SPATA17	1	217631324..217871696	0	NaN	NaN	NaN	NaN	NaN	ENSG00000162814
RRP15	1	218285293..218337983	6.87954	8.23899	302.122	2.993e-07	6.699e-05	0.004615	ENSG00000067533
TGFB2	1	218345336..218444619	0	NaN	NaN	NaN	NaN	NaN	ENSG00000092969
LYPLAL1	1	219173869..219212865	0.219666	-5.05836	-33.321	0.12035	NaN	1	ENSG00000143353
ZC3H11B	1	complement(219608010..219613145)	0.194855	-6.09501	-68.3566	0.0812344	0.164575	1	ENSG00000215817
SLC30A10	1	complement(219685427..219958647)	0.0114687	5.14556	35.3972	0.0471716	NaN	1	ENSG00000196660
EPRS1	1	complement(219968600..220046530)	0.530645	-6.03418	-65.5345	0.0212751	0.0818158	1	ENSG00000136628
BPNT1	1	complement(220057482..220090462)	0	NaN	NaN	NaN	NaN	NaN	ENSG00000162813
IARS2	1	220094132..220148041	2.12042	-0.93263	-1.90875	0.633553	0.739474	1	ENSG00000067704
RAB3GAP2	1	complement(220148293..220272453)	1.4663	-4.53104	-23.1195	0.012588	0.0643968	1	ENSG00000118873
MARK1	1	220528136..220664461	0.0109777	4.34341	20.3001	0.0742202	NaN	1	ENSG00000116141
C1orf115	1	220690363..220699153	0.0228962	-2.18502	-4.54734	0.452759	NaN	1	ENSG00000162817
MTARC2	1	220748225..220784815	0	NaN	NaN	NaN	NaN	NaN	ENSG00000117791
MTARC1	1	220786913..220819659	8.48237	13.1846	9309.92	5.051e-10	2.839e-07	7.79e-06	ENSG00000186205
AL445423.3	1	220786990..220884503	0	NaN	NaN	NaN	NaN	NaN	ENSG00000286231
HLX	1	220879431..220885059	0	NaN	NaN	NaN	NaN	NaN	ENSG00000136630
DUSP10	1	complement(221701424..221742089)	3.98888	-3.93069	-15.2495	0.0234235	0.0854807	1	ENSG00000143507
HHIPL2	1	complement(222522258..222548104)	0.299786	-5.9045	-59.9007	0.0921254	NaN	1	ENSG00000143512
TAF1A	1	complement(222557902..222589933)	0.0169008	4.22897	18.752	0.0691917	NaN	1	ENSG00000143498
MIA3	1	222618097..222668007	0.810072	1.0533	2.07527	0.566654	0.686864	1	ENSG00000154305
AIDA	1	complement(222668013..222713210)	3.15412	-2.84721	-7.19609	0.132206	0.236087	1	ENSG00000186063
BROX	1	222712553..222735196	0.729264	-7.87811	-235.259	0.0130201	0.0651251	1	ENSG00000162819
FAM177B	1	222737207..222750805	0	NaN	NaN	NaN	NaN	NaN	ENSG00000197520
DISP1	1	222872271..223005995	0.002407	-0.522321	-1.43626	0.842551	NaN	1	ENSG00000154309
TLR5	1	complement(223109404..223143248)	0	NaN	NaN	NaN	NaN	NaN	ENSG00000187554
SUSD4	1	complement(223220819..223364178)	0.743228	-6.08583	-67.9231	0.0187325	0.0768463	1	ENSG00000143502
CCDC185	1	223393415..223395465	0	NaN	NaN	NaN	NaN	NaN	ENSG00000178395
CAPN8	1	complement(223538007..223665723)	0.002888	2.93516	7.64844	0.218816	NaN	1	ENSG00000203697
CAPN2	1	223701593..223776018	2.48682	-3.84536	-14.3737	0.0449654	0.116685	1	ENSG00000162909
TP53BP2	1	complement(223779893..223845954)	4.0494	-0.802621	-1.74427	0.605668	0.718546	1	ENSG00000143514
FBXO28	1	224114111..224162047	0.380067	-1.50521	-2.83866	0.52343	0.649661	1	ENSG00000143756
DEGS1	1	224175756..224193441	0.357899	0.562856	1.47719	0.783215	0.854827	1	ENSG00000143753
NVL	1	complement(224227334..224330189)	0.180786	-5.51828	-45.8319	0.0904329	NaN	1	ENSG00000143748
CNIH4	1	224356858..224379459	0.240685	-2.72292	-6.60207	0.254406	0.385875	1	ENSG00000143771
WDR26	1	complement(224385143..224437033)	3.89425	-2.3383	-5.05707	0.0821729	0.165821	1	ENSG00000162923
CNIH3	1	224434660..224740554	0	NaN	NaN	NaN	NaN	NaN	ENSG00000143786
DNAH14	1	224896262..225399292	0.0376342	4.1083	17.2473	0.0765947	NaN	1	ENSG00000185842
LBR	1	complement(225401502..225428925)	3.87504	1.71345	3.27944	0.314391	0.450324	1	ENSG00000143815
ENAH	1	complement(225486835..225653142)	0.06441	6.31584	79.6631	0.005388	NaN	1	ENSG00000154380
SRP9	1	225777813..225790468	9.25801	2.74092	6.68496	0.121836	0.222156	1	ENSG00000143742
EPHX1	1	225810092..225845563	0.669505	-4.55754	-23.548	0.066115	0.142949	1	ENSG00000143819
TMEM63A	1	complement(225845536..225882380)	10.9712	-0.634978	-1.55291	0.614399	0.725404	1	ENSG00000196187
LEFTY1	1	complement(225886282..225911382)	0	NaN	NaN	NaN	NaN	NaN	ENSG00000243709
AL117348.2	1	complement(225886696..225924278)	0	NaN	NaN	NaN	NaN	NaN	ENSG00000255835
PYCR2	1	complement(225919877..225924340)	0.181449	-4.85618	-28.9639	0.142137	NaN	1	ENSG00000143811
LEFTY2	1	complement(225936598..225941383)	0	NaN	NaN	NaN	NaN	NaN	ENSG00000143768
SDE2	1	complement(225982702..225999343)	0.762813	-3.04332	-8.24388	0.146749	0.254996	1	ENSG00000143751
H3-3A	1	226061851..226073212	7.73509	-2.58871	-6.0156	0.0747698	0.155591	1	ENSG00000163041
ACBD3	1	complement(226144679..226186741)	1.06301	1.00705	2.0098	0.651785	0.753931	1	ENSG00000182827
MIXL1	1	226223618..226227054	0.004816	-0.522231	-1.43617	0.842578	NaN	1	ENSG00000185155
LIN9	1	complement(226231149..226309869)	0.0199179	2.62359	6.16282	0.168365	NaN	1	ENSG00000183814
PARP1	1	complement(226360691..226408093)	1.33376	-1.27164	-2.41435	0.547726	0.670115	1	ENSG00000143799
STUM	1	226548764..226609230	0.0523573	-3.40522	-10.5943	0.208155	NaN	1	ENSG00000203685
ITPKB	1	complement(226631690..226739323)	14.0651	-1.50848	-2.84509	0.140453	0.247111	1	ENSG00000143772
PSEN2	1	226870184..226896105	0.0101302	-1.63793	-3.1122	0.551719	NaN	1	ENSG00000143801
COQ8A	1	226897536..226987545	1.45913	0.382931	1.30399	0.835142	0.891069	1	ENSG00000163050
CDC42BPA	1	complement(226989865..227318474)	0.002754	0.609063	1.52527	0.757976	NaN	1	ENSG00000143776
ZNF678	1	227563543..227677443	0.0303881	-2.10129	-4.29094	0.3659	NaN	1	ENSG00000181450
SNAP47	1	227728539..227781231	0.200092	0.0893231	1.06387	0.969268	0.980483	1	ENSG00000143740
JMJD4	1	complement(227730425..227735411)	0.395172	-6.38265	-83.4387	0.059024	NaN	1	ENSG00000081692
PRSS38	1	227815693..227846470	0	NaN	NaN	NaN	NaN	NaN	ENSG00000185888
WNT9A	1	complement(227918656..227947932)	0	NaN	NaN	NaN	NaN	NaN	ENSG00000143816
WNT3A	1	228006998..228061271	0	NaN	NaN	NaN	NaN	NaN	ENSG00000154342
ARF1	1	228082660..228099212	5.88665	-0.565934	-1.48035	0.719934	0.806327	1	ENSG00000143761
C1orf35	1	complement(228100726..228105411)	0.184239	-4.18205	-18.1519	0.19077	NaN	1	ENSG00000143793
MRPL55	1	complement(228106679..228109312)	0.03304	-2.12741	-4.36932	0.457976	NaN	1	ENSG00000162910
AL359510.2	1	228121523..228123771	0	NaN	NaN	NaN	NaN	NaN	ENSG00000280157
GUK1	1	228139962..228148984	3.90887	0.457156	1.37283	0.810669	0.874451	1	ENSG00000143774
GJC2	1	228149930..228159826	0	NaN	NaN	NaN	NaN	NaN	ENSG00000198835
IBA57	1	228165804..228182257	1.16396	-7.08887	-136.133	0.001348	0.0212189	1	ENSG00000181873
OBSCN	1	228208063..228378876	1.1159	1.37564	2.59483	0.235123	0.363892	1	ENSG00000154358
TRIM11	1	complement(228393673..228406835)	2.37193	2.60675	6.09132	0.203461	0.327277	1	ENSG00000154370
TRIM17	1	complement(228407935..228416861)	0.0342654	-0.801971	-1.74348	0.733456	NaN	1	ENSG00000162931
H3-4	1	complement(228424845..228425360)	0	NaN	NaN	NaN	NaN	NaN	ENSG00000168148
H2AW	1	complement(228456979..228457873)	1.75823	-6.9759	-125.88	0.0411385	0.112231	1	ENSG00000181218
H2BU1	1	228458107..228460470	0.004292	-0.522277	-1.43622	0.842564	NaN	1	ENSG00000196890
AL139288.2	1	complement(228486188..228487120)	0.020948	-1.25993	-2.39484	0.63224	NaN	1	ENSG00000279306
RNF187	1	228487382..228496188	0.189763	-5.45119	-43.7493	0.107198	NaN	1	ENSG00000168159
RHOU	1	228735479..228746664	0.002559	-0.522277	-1.43622	0.842564	NaN	1	ENSG00000116574
RAB4A	1	229271062..229305894	0.93244	-4.28196	-19.4536	0.0851464	0.170118	1	ENSG00000168118
CCSAP	1	complement(229321011..229343294)	7.06487	3.73732	13.3366	0.0414002	0.112625	1	ENSG00000154429
ACTA1	1	complement(229431245..229434098)	0	NaN	NaN	NaN	NaN	NaN	ENSG00000143632
NUP133	1	complement(229440259..229508341)	10.6598	4.49906	22.6127	0.007323	0.0488667	1	ENSG00000069248
ABCB10	1	complement(229516582..229558707)	0.927299	-8.064	-267.613	0.0173232	0.0745211	1	ENSG00000135776
TAF5L	1	complement(229593111..229626047)	0.214534	-3.9037	-14.9669	0.126572	0.22841	1	ENSG00000135801
URB2	1	229626247..229660200	0.535199	-8.00515	-256.916	0.0129558	0.0650101	1	ENSG00000135763
GALNT2	1	230057990..230282122	0.227448	-1.91859	-3.78054	0.400965	0.537993	1	ENSG00000143641
PGBD5	1	complement(230314490..230426332)	0.001953	-1.26006	-2.39506	0.634343	NaN	1	ENSG00000177614
COG2	1	230642481..230693982	0.105783	-4.83235	-28.4893	0.143062	NaN	1	ENSG00000135775
AGT	1	complement(230702523..230714122)	0	NaN	NaN	NaN	NaN	NaN	ENSG00000135744
CAPN9	1	230747384..230802003	0	NaN	NaN	NaN	NaN	NaN	ENSG00000135773
C1orf198	1	complement(230837119..230869589)	0	NaN	NaN	NaN	NaN	NaN	ENSG00000119280
TTC13	1	complement(230906243..230978875)	0.0604313	-1.18872	-2.27951	0.609122	NaN	1	ENSG00000143643
ARV1	1	230978981..231000733	0.14455	-4.29851	-19.678	0.18748	NaN	1	ENSG00000173409
FAM89A	1	complement(231018958..231040254)	0	NaN	NaN	NaN	NaN	NaN	ENSG00000182118
TRIM67	1	231162112..231221556	0.002366	-0.52246	-1.4364	0.842508	NaN	1	ENSG00000119283
AL109810.2	1	complement(231184098..231187627)	0	NaN	NaN	NaN	NaN	NaN	ENSG00000235710
C1orf131	1	complement(231223763..231241187)	2.33274	-8.72136	-422.078	0.00932	0.055719	1	ENSG00000143633
GNPAT	1	231241207..231277973	0.188042	0.914905	1.88544	0.675353	NaN	1	ENSG00000116906
EXOC8	1	complement(231332753..231337852)	1.51697	-6.7637	-108.662	0.003232	0.0328614	1	ENSG00000116903
SPRTN	1	231337104..231355023	1.65017	-7.83286	-227.996	0.0007593	0.0152011	1	ENSG00000010072
EGLN1	1	complement(231363751..231422287)	0.148639	-5.88406	-59.0581	0.0713749	NaN	1	ENSG00000135766
AL445524.2	1	complement(231363797..231528603)	0.008419	2.93599	7.65279	0.219007	NaN	1	ENSG00000287856
TSNAX	1	231528541..231566524	0.0494279	-1.79518	-3.47058	0.46963	NaN	1	ENSG00000116918
TSNAX-DISC1	1	231528653..231819244	0.007235	-1.68105	-3.20662	0.544112	NaN	1	ENSG00000270106
DISC1	1	231626790..232041272	1.3722	-8.53944	-372.071	5.65e-05	0.003331	0.871342	ENSG00000162946
SIPA1L2	1	complement(232397965..232561558)	0.029033	-1.69221	-3.23151	0.466781	NaN	1	ENSG00000116991
MAP10	1	232804892..232808407	0.184672	-5.66168	-50.6216	0.102705	NaN	1	ENSG00000212916
NTPCR	1	232950605..232983882	0.003903	-1.63793	-3.1122	0.55186	NaN	1	ENSG00000135778
PCNX2	1	complement(232983435..233295725)	2.98642	-3.54056	-11.6363	0.008618	0.0535599	1	ENSG00000135749
MAP3K21	1	233327724..233385148	0.00144	-0.522321	-1.43626	0.842551	NaN	1	ENSG00000143674
KCNK1	1	233614106..233672514	0	NaN	NaN	NaN	NaN	NaN	ENSG00000135750
SLC35F3	1	233904676..234324511	0.003326	-0.522321	-1.43626	0.842551	NaN	1	ENSG00000183780
COA6	1	234373456..234385080	0	NaN	NaN	NaN	NaN	NaN	ENSG00000168275
TARBP1	1	complement(234391313..234479179)	0.463633	-7.5917	-192.899	0.0189038	0.0771364	1	ENSG00000059588
IRF2BP2	1	complement(234604269..234609525)	2.37362	-5.60643	-48.7196	0.002072	0.0263779	1	ENSG00000168264
TOMM20	1	complement(235109341..235128837)	3.14453	0.391121	1.31141	0.827939	0.886883	1	ENSG00000173726
RBM34	1	complement(235131183..235161283)	2.70885	-4.98261	-31.6165	0.0188016	0.0770475	1	ENSG00000188739
ARID4B	1	complement(235131634..235328219)	2.31685	0.580771	1.49565	0.682841	0.778073	1	ENSG00000054267
GGPS1	1	235327350..235344532	0.041177	-3.54694	-11.6879	0.259475	NaN	1	ENSG00000152904
TBCE_1	1	235328570..235448952	0.107738	-5.83232	-56.9776	0.067795	NaN	1	ENSG00000285053
TBCE_2	1	235367360..235452443	0.0464793	-4.33417	-20.1704	0.197501	NaN	1	ENSG00000284770
B3GALNT2	1	complement(235447190..235504452)	0.0808458	-5.36535	-41.2223	0.114871	NaN	1	ENSG00000162885
GNG4	1	complement(235547685..235650754)	0.0113561	4.34341	20.3001	0.0742134	NaN	1	ENSG00000168243
LYST	1	complement(235661041..235883640)	0.523474	-6.2666	-76.99	0.002294	0.0280734	1	ENSG00000143669
NID1	1	complement(235975830..236065109)	0.0815918	-5.23162	-37.5729	0.115868	NaN	1	ENSG00000116962
GPR137B	1	236142505..236221865	4.63085	4.67592	25.5618	0.0265802	0.0912447	1	ENSG00000077585
ERO1B	1	complement(236215101..236281958)	0.336815	0.295559	1.22736	0.884489	0.92488	1	ENSG00000086619
EDARADD	1	236348257..236502915	0.347828	-6.74119	-106.98	0.0569343	0.130758	1	ENSG00000186197
LGALS8	1	236518000..236552981	3.10544	-3.08957	-8.51243	0.0326627	0.101098	1	ENSG00000116977
HEATR1	1	complement(236549005..236604516)	3.35944	-0.521715	-1.43566	0.708458	0.796535	1	ENSG00000119285
ACTN2	1	236664141..236764631	0	NaN	NaN	NaN	NaN	NaN	ENSG00000077522
MTR	1	236795292..236921278	1.72375	-0.967494	-1.95544	0.501586	0.630611	1	ENSG00000116984
MT1HL1	1	complement(237004103..237004441)	0	NaN	NaN	NaN	NaN	NaN	ENSG00000244020
RYR2	1	237042184..237833988	0.0259585	-3.5064	-11.364	0.204446	NaN	1	ENSG00000198626
ZP4	1	complement(237877864..237890922)	0	NaN	NaN	NaN	NaN	NaN	ENSG00000116996
MTRNR2L11	1	complement(237943724..237945275)	0.617191	2.60996	6.10487	0.192224	NaN	1	ENSG00000270188
CHRM3	1	239386565..239915452	0.177083	2.66888	6.35935	0.24401	0.374317	1	ENSG00000133019
FMN2	1	240014348..240475187	0.005367	1.10968	2.15798	0.596534	NaN	1	ENSG00000155816
[truncated: 19,455 more rows]

## Sheet: c.2510
Supplementary Table 4: HIV+ vs HIV- Differential Expression
c.2510
Name	Chromosome	Region	Max group mean	Logfold change	Fold change	P-value	FDR p-value	Bonferroni	ENSEMBL
OR4F5	1	65419..71585	0	NaN	NaN	NaN	NaN	NaN	ENSG00000186092
OR4F29	1	complement(450703..451697)	0.414705	-5.52368	-46.0039	0.105817	0.293336	1	ENSG00000284733
OR4F16	1	complement(685679..686673)	0.43413	-5.5915	-48.218	0.0977836	0.280524	1	ENSG00000284662
SAMD11	1	923928..944581	0.020321	-3.10433	-8.59997	0.322228	0.522906	1	ENSG00000187634
NOC2L	1	complement(944203..959309)	1.11007	0.928304	1.90304	0.556533	0.729135	1	ENSG00000188976
KLHL17	1	960584..965719	0.0698376	-2.45033	-5.46542	0.274455	0.482171	1	ENSG00000187961
PLEKHN1	1	966482..975865	0.0593949	-4.43393	-21.6146	0.167035	0.372827	1	ENSG00000187583
PERM1	1	complement(975204..982093)	0.005046	-1.55321	-2.9347	0.585459	NaN	1	ENSG00000187642
HES4	1	complement(998962..1000172)	0	NaN	NaN	NaN	NaN	NaN	ENSG00000188290
ISG15	1	1001138..1014540	0.202398	1.46593	2.76242	0.448578	0.641609	1	ENSG00000187608
AGRN	1	1020120..1056118	0	NaN	NaN	NaN	NaN	NaN	ENSG00000188157
RNF223	1	complement(1070967..1074306)	0.008396	2.54582	5.8394	0.231718	NaN	1	ENSG00000237330
C1orf159	1	complement(1081818..1116361)	0.267926	1.09338	2.13373	0.572361	0.741021	1	ENSG00000131591
TTLL10	1	1173880..1197936	0	NaN	NaN	NaN	NaN	NaN	ENSG00000162571
TNFRSF18	1	complement(1203508..1206592)	0.0832379	-3.56406	-11.8274	0.253149	0.462492	1	ENSG00000186891
TNFRSF4	1	complement(1211340..1214153)	2.11769	-1.19756	-2.29352	0.539136	0.716388	1	ENSG00000186827
SDF4	1	complement(1216908..1232067)	5.84924	2.86636	7.29222	0.0649994	0.230557	1	ENSG00000078808
B3GALT6	1	1232237..1235041	0.248675	-6.15763	-71.3892	0.0737418	0.243214	1	ENSG00000176022
C1QTNF12	1	complement(1242446..1246722)	0	NaN	NaN	NaN	NaN	NaN	ENSG00000184163
UBE2J2	1	complement(1253909..1273864)	1.58243	2.09667	4.27721	0.152433	0.355277	1	ENSG00000160087
SCNN1D	1	1280436..1292029	3.94871	7.67021	203.687	3.857e-06	0.0004877	0.0672711	ENSG00000162572
ACAP3	1	complement(1292390..1309609)	0.323672	-3.52533	-11.5141	0.0975965	0.280126	1	ENSG00000131584
PUSL1	1	1308597..1311677	0.491508	-6.10591	-68.8752	0.0661177	0.232013	1	ENSG00000169972
INTS11	1	complement(1311585..1324687)	3.07153	0.949093	1.93066	0.466649	0.657219	1	ENSG00000127054
CPTP	1	1324756..1328896	0.173957	-5.60358	-48.6234	0.08796	0.264126	1	ENSG00000224051
TAS1R3	1	1331280..1335314	0.817141	8.97826	504.342	0.000481	0.0169884	1	ENSG00000169962
DVL1	1	complement(1335276..1349418)	0.346637	-2.4059	-5.29967	0.230231	0.44131	1	ENSG00000107404
MXRA8	1	complement(1352689..1361777)	0.030996	3.32919	10.0505	0.0707926	0.238863	1	ENSG00000162576
AURKAIP1	1	complement(1373730..1375495)	0.294248	-1.49813	-2.82476	0.462934	0.654185	1	ENSG00000175756
CCNL2	1	complement(1385711..1399335)	9.0973	2.5114	5.70172	0.003842	0.0584142	1	ENSG00000221978
MRPL20	1	complement(1401909..1407293)	3.30978	-2.9961	-7.9784	0.0475871	0.19699	1	ENSG00000242485
ANKRD65	1	complement(1418420..1421769)	0	NaN	NaN	NaN	NaN	NaN	ENSG00000235098
TMEM88B	1	1426128..1427787	0	NaN	NaN	NaN	NaN	NaN	ENSG00000205116
VWA1	1	1434861..1442882	0.0043	2.54632	5.84142	0.231597	NaN	1	ENSG00000179403
ATAD3C	1	1449689..1470163	0.0567515	3.18425	9.08978	0.0662029	0.23215	1	ENSG00000215915
ATAD3B	1	1471765..1497848	0.453841	-7.62221	-197.022	0.0201692	0.134283	1	ENSG00000160072
ATAD3A	1	1512162..1534685	0.0758616	0.598687	1.51434	0.769126	0.870809	1	ENSG00000197785
TMEM240	1	complement(1534778..1540624)	0	NaN	NaN	NaN	NaN	NaN	ENSG00000205090
SSU72	1	complement(1541673..1574863)	1.97282	-1.43451	-2.7029	0.308052	0.510154	1	ENSG00000160075
FNDC10	1	complement(1598012..1600135)	0.412607	-6.51206	-91.2694	0.059581	0.220633	1	ENSG00000228594
MIB2	1	1615415..1630610	0.207956	-2.296	-4.91096	0.192135	0.401982	1	ENSG00000197530
MMP23B	1	1632163..1635263	0.009341	-1.55295	-2.93416	0.587907	NaN	1	ENSG00000189409
CDK11B	1	complement(1635227..1659012)	0.939689	-2.37006	-5.16963	0.114522	0.306294	1	ENSG00000248333
SLC35E2B	1	complement(1659529..1692795)	2.637	1.04437	2.06247	0.371192	0.568576	1	ENSG00000189339
CDK11A	1	complement(1702379..1724357)	3.49674	-1.36077	-2.56822	0.293166	0.499088	1	ENSG00000008128
SLC35E2A	1	complement(1724838..1745999)	9.28298	4.39246	21.002	4.768e-07	0.0001122	0.008316	ENSG00000215790
NADK	1	complement(1751232..1780457)	0.430313	-3.04803	-8.27084	0.104569	0.291487	1	ENSG00000008130
GNB1	1	complement(1785285..1891117)	8.09432	1.87124	3.65848	0.107744	0.296282	1	ENSG00000078369
CALML6	1	1915108..1917296	0.0264946	2.54632	5.84142	0.231597	NaN	1	ENSG00000169885
TMEM52	1	complement(1917590..1919279)	0	NaN	NaN	NaN	NaN	NaN	ENSG00000178821
CFAP74	1	complement(1921951..2003837)	0	NaN	NaN	NaN	NaN	NaN	ENSG00000142609
GABRD	1	2019329..2030758	0	NaN	NaN	NaN	NaN	NaN	ENSG00000187730
PRKCZ	1	2050411..2185395	0.617161	-2.27519	-4.8406	0.202736	0.413469	1	ENSG00000067606
FAAP20	1	complement(2184461..2212720)	0.870728	-3.61279	-12.2337	0.042307	0.186107	1	ENSG00000162585
SKI	1	2228319..2310213	5.20875	0.0972188	1.06971	0.912633	0.954433	1	ENSG00000157933
MORN1	1	complement(2321253..2391707)	0.037427	-1.83896	-3.57752	0.39531	0.59063	1	ENSG00000116151
RER1	1	2391775..2405442	2.14123	-2.00312	-4.00866	0.189487	0.398658	1	ENSG00000157916
PEX10	1	complement(2403964..2413797)	0.799638	3.67722	12.7924	0.0556615	0.214063	1	ENSG00000157911
PLCH2	1	2425980..2505532	0.706461	-0.33332	-1.25991	0.826267	0.905748	1	ENSG00000149527
PANK4	1	complement(2508537..2526597)	1.27884	-1.3112	-2.48147	0.422195	0.616414	1	ENSG00000157881
HES5	1	complement(2528745..2530263)	0	NaN	NaN	NaN	NaN	NaN	ENSG00000197921
TNFRSF14	1	2555639..2565382	3.71696	-1.75316	-3.37095	0.198019	0.408891	1	ENSG00000157873
AL139246.2	1	2566410..2569888	0.236534	-3.71449	-13.1272	0.0940878	0.274621	1	ENSG00000225931
PRXL2B	1	2586491..2591469	0.006898	-1.55295	-2.93416	0.587908	NaN	1	ENSG00000157870
MMEL1	1	complement(2590639..2633016)	0	NaN	NaN	NaN	NaN	NaN	ENSG00000142606
TTC34	1	complement(2635976..2801717)	0.08564	-2.15751	-4.46145	0.273235	0.480918	1	ENSG00000215912
ACTRT2	1	3021467..3022903	0	NaN	NaN	NaN	NaN	NaN	ENSG00000169717
PRDM16	1	3069168..3438621	0	NaN	NaN	NaN	NaN	NaN	ENSG00000142611
AL512383.1	1	3205988..3208664	0.0148977	-2.3507	-5.10072	0.419708	NaN	1	ENSG00000279839
ARHGEF16	1	3454665..3481113	0	NaN	NaN	NaN	NaN	NaN	ENSG00000130762
MEGF6	1	complement(3487951..3611508)	0.811911	-2.23396	-4.70423	0.102856	0.289556	1	ENSG00000162591
TPRG1L	1	3625015..3630127	0.107411	-4.86652	-29.1722	0.149034	0.351507	1	ENSG00000158109
WRAP73	1	complement(3630767..3652761)	0.933238	-2.4775	-5.5693	0.196783	0.407346	1	ENSG00000116213
TP73	1	3652516..3736201	0.154435	-6.45316	-87.6181	0.061973	0.225352	1	ENSG00000078900
CCDC27	1	3746460..3771645	0	NaN	NaN	NaN	NaN	NaN	ENSG00000162592
SMIM1	1	3772655..3775982	0	NaN	NaN	NaN	NaN	NaN	ENSG00000235169
LRRC47	1	complement(3778559..3796498)	0.293175	-0.853164	-1.80646	0.651236	0.796706	1	ENSG00000130764
CEP104	1	complement(3812086..3857214)	0.617008	1.27744	2.42409	0.337593	0.537145	1	ENSG00000116198
DFFB	1	3857267..3885429	0.298633	0.182987	1.13523	0.920744	0.958983	1	ENSG00000169598
C1orf174	1	complement(3889125..3900293)	0.078402	0.695176	1.61908	0.678193	0.814021	1	ENSG00000198912
AJAP1	1	4654609..4792534	0.0140428	3.97446	15.7193	0.0449779	0.191661	1	ENSG00000196581
NPHP4	1	complement(5862811..5992473)	0.247284	-0.572484	-1.48708	0.751586	0.860402	1	ENSG00000131697
KCNAB2	1	5990927..6101193	8.86297	1.87171	3.65967	0.004861	0.0653678	1	ENSG00000069424
CHD5	1	complement(6101787..6180321)	0	NaN	NaN	NaN	NaN	NaN	ENSG00000116254
AL031847.2	1	complement(6159430..6197757)	0	NaN	NaN	NaN	NaN	NaN	ENSG00000285629
RPL22	1	complement(6185020..6209389)	2.55479	0.522555	1.4365	0.672155	0.810086	1	ENSG00000116251
RNF207	1	6205475..6221299	0.585432	1.67062	3.18351	0.363908	0.561118	1	ENSG00000158286
ICMT	1	complement(6221193..6235972)	0.277998	-3.08818	-8.50425	0.133905	0.332322	1	ENSG00000116237
HES3	1	6244179..6245578	0	NaN	NaN	NaN	NaN	NaN	ENSG00000173673
GPR153	1	complement(6247353..6261098)	0.0573373	-4.77086	-27.3007	0.155647	0.359335	1	ENSG00000158292
ACOT7	1	complement(6264269..6394391)	1.42919	4.56444	23.661	0.0152756	0.118449	1	ENSG00000097021
HES2	1	complement(6412418..6424670)	0.006754	-0.0762689	-1.05429	0.966365	NaN	1	ENSG00000069812
ESPN	1	6424776..6461367	0.007147	3.44708	10.9063	0.0996344	NaN	1	ENSG00000187017
TNFRSF25	1	complement(6460786..6466195)	6.35853	-0.331312	-1.25816	0.791701	0.884364	1	ENSG00000215788
PLEKHG5	1	complement(6466092..6520061)	0.116521	-4.24456	-18.9557	0.0694695	0.236922	1	ENSG00000171680
NOL9	1	complement(6521347..6554513)	1.08077	1.27015	2.41187	0.322817	0.522945	1	ENSG00000162408
TAS1R1	1	6555307..6579755	0.277389	-0.243913	-1.1842	0.904213	0.949506	1	ENSG00000173662
ZBTB48	1	6579994..6589280	6.00371	4.40819	21.2323	0.0116935	0.104984	1	ENSG00000204859
KLHL21	1	complement(6590724..6614607)	1.80337	-0.563381	-1.47773	0.665887	0.806357	1	ENSG00000162413
PHF13	1	6613731..6624030	0	NaN	NaN	NaN	NaN	NaN	ENSG00000116273
THAP3	1	6624866..6635586	0.0193009	0.347494	1.27235	0.8526	0.921166	1	ENSG00000041988
DNAJC11	1	complement(6634168..6701924)	1.05769	0.820265	1.76573	0.580935	0.747122	1	ENSG00000007923
CAMTA1	1	6785454..7769706	0.253691	1.86758	3.64921	0.277685	0.484616	1	ENSG00000171735
VAMP3	1	7771296..7781432	1.32709	-3.94788	-15.4323	0.0236966	0.144416	1	ENSG00000049245
PER3	1	7784320..7845177	0.743638	-1.6974	-3.24315	0.2646	0.473024	1	ENSG00000049246
UTS2	1	complement(7843083..7853512)	0.0779932	3.2352	9.41658	0.0750063	0.245139	1	ENSG00000049247
TNFRSF9	1	complement(7915871..7943165)	0.0278571	1.48196	2.79329	0.389385	0.585875	1	ENSG00000049249
PARK7	1	7954291..7985505	0.238813	-1.08242	-2.11759	0.582219	0.748259	1	ENSG00000116288
ERRFI1	1	complement(8004404..8026309)	0.259578	0.491657	1.40606	0.808111	0.894224	1	ENSG00000116285
SLC45A1	1	8317826..8344167	0.0493697	-4.00578	-16.0643	0.219998	0.431151	1	ENSG00000162426
RERE	1	complement(8352397..8848921)	3.98013	1.05504	2.07777	0.164781	0.370014	1	ENSG00000142599
ENO1	1	complement(8861000..8879190)	0.577358	-0.195195	-1.14488	0.908708	0.952248	1	ENSG00000074800
CA6	1	8945867..8975092	0.0155684	-2.35075	-5.10088	0.426801	NaN	1	ENSG00000131686
SLC2A7	1	complement(9003300..9026345)	0	NaN	NaN	NaN	NaN	NaN	ENSG00000197241
SLC2A5	1	complement(9035106..9088478)	0.006706	1.53193	2.89172	0.35906	NaN	1	ENSG00000142583
GPR157	1	complement(9100305..9129102)	0.0259667	2.51566	5.7186	0.125437	0.321553	1	ENSG00000180758
H6PD	1	9234774..9271337	2.01899	-0.160836	-1.11794	0.897858	0.945951	1	ENSG00000049239
SPSB1	1	9292894..9369532	0.24476	-1.30601	-2.47256	0.485472	0.674382	1	ENSG00000171621
SLC25A33	1	9539465..9585173	0.135449	-0.953822	-1.937	0.606175	0.767771	1	ENSG00000171612
TMEM201	1	9588911..9614877	0.0973853	0.0125673	1.00875	0.995157	0.997278	1	ENSG00000188807
PIK3CD	1	9651731..9729114	5.11498	0.253766	1.19232	0.783383	0.879734	1	ENSG00000171608
CLSTN1	1	complement(9728926..9823984)	5.55581	1.73789	3.33547	0.0816059	0.254256	1	ENSG00000171603
AL357140.3	1	complement(9826289..9828271)	2.92333	9.23715	603.473	1.524e-05	0.001381	0.265795	ENSG00000280113
CTNNBIP1	1	complement(9848276..9910336)	0.195228	2.59303	6.03367	0.168052	0.37375	1	ENSG00000178585
LZIC	1	complement(9922113..9943407)	0.625141	1.01017	2.01415	0.542607	0.718969	1	ENSG00000162441
NMNAT1	1	9943428..9985501	0.0193971	-1.05895	-2.08342	0.577436	0.744702	1	ENSG00000173614
RBP7	1	9997206..10016021	0.0126443	-0.892374	-1.85623	0.760245	NaN	1	ENSG00000162444
UBE4B	1	10032832..10181239	1.34879	-1.36191	-2.57026	0.319793	0.521336	1	ENSG00000130939
KIF1B	1	10210805..10381603	1.16825	-0.441592	-1.3581	0.681267	0.816425	1	ENSG00000054523
PGD	1	10398592..10420511	0.788259	0.660498	1.58063	0.713167	0.837139	1	ENSG00000142657
CENPS-CORT	1	10430102..10452153	0.0291427	-2.93676	-7.65692	0.34458	NaN	1	ENSG00000251503
CENPS	1	10430433..10442808	0	NaN	NaN	NaN	NaN	NaN	ENSG00000175279
CORT	1	10450031..10451998	0	NaN	NaN	NaN	NaN	NaN	ENSG00000241563
DFFA	1	complement(10456522..10472529)	0.541358	-2.62591	-6.17271	0.108202	0.296826	1	ENSG00000160049
PEX14	1	10472288..10630758	0.156368	-1.13467	-2.19568	0.573252	0.741481	1	ENSG00000142655
CASZ1	1	complement(10636604..10796650)	2.30717	3.55585	11.7603	0.003786	0.0578334	1	ENSG00000130940
C1orf127	1	complement(10946471..10982037)	0	NaN	NaN	NaN	NaN	NaN	ENSG00000175262
TARDBP	1	11012344..11025739	3.92738	0.920706	1.89304	0.456823	0.648869	1	ENSG00000120948
AL109811.3	1	11012662..11030528	0.0253484	1.34848	2.54644	0.433993	NaN	1	ENSG00000277726
MASP2	1	complement(11026523..11047239)	0.166465	-1.73273	-3.32356	0.388444	0.585391	1	ENSG00000009724
SRM	1	complement(11054584..11060020)	2.74838	5.90524	59.9315	0.001117	0.0283766	1	ENSG00000116649
EXOSC10	1	complement(11066618..11099869)	2.08756	0.296814	1.22843	0.820513	0.902175	1	ENSG00000171824
MTOR	1	complement(11106535..11262551)	3.02858	-0.962697	-1.94895	0.30661	0.508854	1	ENSG00000198793
ANGPTL7	1	11189355..11195981	0.659966	1.6616	3.16367	0.375646	0.573176	1	ENSG00000171819
UBIAD1	1	11273206..11296049	3.14998	4.27413	19.3482	0.009579	0.0947675	1	ENSG00000120942
DISP3	1	11479155..11537551	0.24819	6.52324	91.9796	0.001746	0.0368987	1	ENSG00000204624
FBXO2	1	complement(11637018..11655785)	0	NaN	NaN	NaN	NaN	NaN	ENSG00000116661
FBXO44	1	11654375..11663327	1.16858	0.696443	1.6205	0.658839	0.801807	1	ENSG00000132879
FBXO6	1	11664200..11674354	0.844257	-1.71465	-3.28218	0.363619	0.56088	1	ENSG00000116663
MAD2L2	1	complement(11674480..11691650)	0.165072	0.854873	1.8086	0.659215	0.802135	1	ENSG00000116670
DRAXIN	1	11691710..11725857	0.0313191	2.95487	7.7536	0.0962011	0.278212	1	ENSG00000162490
AGTRAP	1	11736084..11754802	1.98312	4.3424	20.2858	0.0236322	0.14414	1	ENSG00000177674
C1orf167	1	11761787..11789585	0	NaN	NaN	NaN	NaN	NaN	ENSG00000215910
MTHFR	1	complement(11785723..11806455)	1.08588	0.167598	1.12319	0.901995	0.948119	1	ENSG00000177000
CLCN6	1	11806096..11848079	0.609493	-2.83777	-7.14914	0.0761528	0.246898	1	ENSG00000011021
NPPA	1	complement(11845709..11848345)	0.325771	-5.24036	-37.8012	0.123036	0.318187	1	ENSG00000175206
NPPB	1	complement(11857464..11858945)	0	NaN	NaN	NaN	NaN	NaN	ENSG00000120937
KIAA2013	1	complement(11919591..11926428)	2.46387	-3.79033	-13.8358	0.0124139	0.107599	1	ENSG00000116685
PLOD1	1	11934205..11975538	0.873669	-8.15438	-284.913	0.0124623	0.107709	1	ENSG00000083444
MFN2	1	11980181..12013514	1.09297	-0.636437	-1.55449	0.663531	0.805109	1	ENSG00000116688
MIIP	1	12019466..12032045	0.186338	4.57302	23.8022	0.0254487	0.148068	1	ENSG00000116691
TNFRSF8	1	12063303..12144207	0	NaN	NaN	NaN	NaN	NaN	ENSG00000120949
TNFRSF1B	1	12166991..12209228	5.88583	0.589557	1.50478	0.55781	0.729985	1	ENSG00000028137
VPS13D	1	12230030..12512047	4.76647	-1.39703	-2.6336	0.0425901	0.186925	1	ENSG00000048707
DHRS3	1	complement(12567910..12618210)	1.23564	2.53806	5.80807	0.135036	0.333478	1	ENSG00000162496
AADACL4	1	12644547..12667086	0	NaN	NaN	NaN	NaN	NaN	ENSG00000204518
AADACL3	1	12716110..12728760	0	NaN	NaN	NaN	NaN	NaN	ENSG00000188984
C1orf158	1	12746200..12763699	0.156661	5.41554	42.6814	0.0130546	0.110108	1	ENSG00000157330
PRAMEF12	1	12774841..12777906	0.0178641	3.37665	10.3866	0.086453	NaN	1	ENSG00000116726
PRAMEF1	1	12791397..12796628	0.104332	-1.00789	-2.01097	0.632363	0.784174	1	ENSG00000116721
PRAMEF11	1	complement(12824605..12831410)	0	NaN	NaN	NaN	NaN	NaN	ENSG00000239810
HNRNPCL1	1	complement(12847377..12848720)	0.0205299	2.54621	5.84098	0.231623	NaN	1	ENSG00000179172
PRAMEF2	1	12857086..12861909	1.32634	6.48144	89.3527	0.002037	0.0404958	1	ENSG00000120952
PRAMEF4	1	complement(12879212..12886201)	0.005832	-0.892356	-1.85621	0.76025	NaN	1	ENSG00000243073
PRAMEF10	1	complement(12892896..12898270)	0	NaN	NaN	NaN	NaN	NaN	ENSG00000187545
PRAMEF7	1	12916610..12920482	0	NaN	NaN	NaN	NaN	NaN	ENSG00000204510
PRAMEF6	1	complement(12938472..12947580)	0.0300764	0.0981032	1.07037	0.958314	0.97834	1	ENSG00000232423
PRAMEF27	1	complement(13049476..13056491)	0.0464604	-3.28202	-9.72716	0.299222	0.503323	1	ENSG00000274764
HNRNPCL3	1	13060869..13062229	0.0224647	-1.95441	-3.87557	0.506521	NaN	1	ENSG00000277058
PRAMEF25	1	13068677..13077884	0.0448201	-3.38431	-10.4419	0.289086	0.495115	1	ENSG00000229571
HNRNPCL2	1	complement(13115488..13116854)	0	NaN	NaN	NaN	NaN	NaN	ENSG00000275774
PRAMEF26	1	complement(13148905..13155961)	0	NaN	NaN	NaN	NaN	NaN	ENSG00000280267
HNRNPCL4	1	complement(13163914..13165631)	0	NaN	NaN	NaN	NaN	NaN	ENSG00000179412
PRAMEF9	1	13172455..13179464	0.0348453	-2.90141	-7.47155	0.3504	NaN	1	ENSG00000204505
PRAMEF13	1	complement(13196188..13201409)	0.0747058	0.853569	1.80697	0.665943	0.806357	1	ENSG00000279169
PRAMEF18	1	complement(13222705..13226106)	0.030871	4.28372	19.4772	0.0431008	NaN	1	ENSG00000279804
PRAMEF5	1	13254212..13263314	0	NaN	NaN	NaN	NaN	NaN	ENSG00000270601
PRAMEF8	1	complement(13281035..13285174)	0	NaN	NaN	NaN	NaN	NaN	ENSG00000182330
PRAMEF33	1	13303539..13308907	0.010509	2.54582	5.8394	0.231718	NaN	1	ENSG00000237700
PRAMEF15	1	13315581..13322598	0	NaN	NaN	NaN	NaN	NaN	ENSG00000204501
PRAMEF14	1	complement(13341892..13347134)	0	NaN	NaN	NaN	NaN	NaN	ENSG00000204481
PRAMEF19	1	complement(13369067..13371900)	0.0227071	-2.04551	-4.12819	0.49188	NaN	1	ENSG00000204480
PRAMEF17	1	13389632..13392629	0	NaN	NaN	NaN	NaN	NaN	ENSG00000204479
PRAMEF20	1	13410450..13421328	0.00615	-0.892321	-1.85616	0.760259	NaN	1	ENSG00000204478
LRRC38	1	complement(13474973..13514003)	0	NaN	NaN	NaN	NaN	NaN	ENSG00000162494
PDPN	1	13583465..13617957	0	NaN	NaN	NaN	NaN	NaN	ENSG00000162493
PRDM2	1	13700198..13825079	5.14823	-0.649177	-1.56827	0.447198	0.640673	1	ENSG00000116731
KAZN	1	13892792..15118043	0.0924308	3.95238	15.4805	0.052228	0.206887	1	ENSG00000189337
TMEM51	1	15152532..15220478	0.0104026	2.54621	5.84098	0.231623	NaN	1	ENSG00000171729
FHAD1	1	15247272..15400283	0.100772	1.26004	2.39503	0.552061	0.72609	1	ENSG00000142621
EFHD2	1	15409888..15430339	2.46396	0.0720031	1.05118	0.957785	0.978131	1	ENSG00000142634
CTRC	1	15438442..15449242	0.0226451	-0.228011	-1.17122	0.891413	0.943008	1	ENSG00000162438
CELA2A	1	15456728..15472091	0	NaN	NaN	NaN	NaN	NaN	ENSG00000142615
CELA2B	1	15465909..15491395	0	NaN	NaN	NaN	NaN	NaN	ENSG00000215704
CASP9	1	complement(15490832..15526534)	0.0555625	0.922589	1.89551	0.651734	0.797096	1	ENSG00000132906
DNAJC16	1	15526813..15592379	0.483518	-2.89249	-7.42553	0.0906997	0.268442	1	ENSG00000116138
AGMAT	1	complement(15571699..15585051)	0.076705	-1.90205	-3.73743	0.354226	0.552375	1	ENSG00000116771
DDI2	1	15617458..15669044	0.61185	-0.113344	-1.08173	0.932688	0.965874	1	ENSG00000197312
RSC1A1	1	15659869..15661722	0.412562	-6.3062	-79.1325	0.062131	0.225436	1	ENSG00000215695
PLEKHM2	1	15684320..15734769	1.28606	-1.53561	-2.89911	0.272322	0.47976	1	ENSG00000116786
SLC25A34	1	15736258..15741392	0.005098	2.54582	5.8394	0.231718	NaN	1	ENSG00000162461
TMEM82	1	15742499..15747982	0.0595738	-3.38431	-10.4419	0.289106	0.495115	1	ENSG00000162460
FBLIM1	1	15756607..15786594	0.0263096	1.46812	2.76661	0.384785	0.581868	1	ENSG00000162458
UQCRHL	1	complement(15807169..15809348)	0.0236601	0.751546	1.6836	0.681963	0.81682	1	ENSG00000233954
SPEN	1	15836095..15940456	3.9641	-0.0157739	-1.01099	0.983975	0.991287	1	ENSG00000065526
ZBTB17	1	complement(15941869..15976132)	1.20025	-2.22786	-4.68439	0.162162	0.366926	1	ENSG00000116809
SRARP	1	16004236..16008807	0.009621	-2.0069	-4.01919	0.477112	NaN	1	ENSG00000183888
HSPB7	1	complement(16014028..16019594)	0.002916	-0.892321	-1.85616	0.760259	NaN	1	ENSG00000173641
CLCNKA	1	16018875..16034050	0	NaN	NaN	NaN	NaN	NaN	ENSG00000186510
CLCNKB	1	16043736..16057308	0	NaN	NaN	NaN	NaN	NaN	ENSG00000184908
FAM131C	1	complement(16057769..16073651)	0	NaN	NaN	NaN	NaN	NaN	ENSG00000185519
EPHA2	1	complement(16124337..16156069)	0	NaN	NaN	NaN	NaN	NaN	ENSG00000142627
ARHGEF19	1	complement(16197854..16212652)	0	NaN	NaN	NaN	NaN	NaN	ENSG00000142632
CPLANE2	1	complement(16231692..16237183)	0.0138493	-1.56223	-2.9531	0.587594	NaN	1	ENSG00000132881
FBXO42	1	complement(16246840..16352480)	2.98743	2.37604	5.19108	0.0813214	0.253815	1	ENSG00000037637
SZRD1	1	16352575..16398145	4.51073	-0.421131	-1.33898	0.745443	0.856689	1	ENSG00000055070
SPATA21	1	complement(16387117..16437424)	0.0653303	-0.357718	-1.2814	0.840637	0.913884	1	ENSG00000187144
NECAP2	1	16440721..16460078	1.46874	-3.66445	-12.6797	0.0292857	0.158511	1	ENSG00000157191
NBPF1	1	complement(16562319..16613562)	1.11733	-2.64835	-6.26949	0.0708024	0.238863	1	ENSG00000219481
CROCC	1	16740273..16972964	0.887515	1.72938	3.31585	0.231365	0.442784	1	ENSG00000058453
MFAP2	1	complement(16974502..16980632)	0.133671	5.1176	34.7177	0.0234288	NaN	1	ENSG00000117122
ATP13A2	1	complement(16985958..17011928)	0.775025	-2.85053	-7.21265	0.0685133	0.23585	1	ENSG00000159363
SDHB	1	complement(17018722..17054032)	1.32717	-0.973754	-1.96394	0.578451	0.745265	1	ENSG00000117118
PADI2	1	complement(17066761..17119451)	0.0303162	5.23532	37.6695	0.0175821	0.125672	1	ENSG00000117115
PADI1	1	17205128..17246007	0	NaN	NaN	NaN	NaN	NaN	ENSG00000142623
PADI3	1	17249098..17284233	0	NaN	NaN	NaN	NaN	NaN	ENSG00000142619
PADI4	1	17308195..17364004	0.815088	9.08751	544.017	0.0005288	0.0177265	1	ENSG00000159339
PADI6	1	17372196..17401699	0	NaN	NaN	NaN	NaN	NaN	ENSG00000276747
RCC2	1	complement(17406760..17439677)	4.86262	1.74401	3.34965	0.110565	0.300506	1	ENSG00000179051
ARHGEF10L	1	17539698..17697874	0.006617	-2.02765	-4.07741	0.495717	NaN	1	ENSG00000074964
ACTL8	1	17755333..17827063	0	NaN	NaN	NaN	NaN	NaN	ENSG00000117148
IGSF21	1	18107798..18378483	0.230217	7.29078	156.582	0.003461	0.0548533	1	ENSG00000117154
AL365209.1	1	18109389..18115861	0.001328	-0.892312	-1.85615	0.760262	NaN	1	ENSG00000280222
KLHDC7A	1	18480982..18486126	0.00905	3.44708	10.9063	0.0995877	NaN	1	ENSG00000179023
PAX7	1	18630846..18748866	0	NaN	NaN	NaN	NaN	NaN	ENSG00000009709
TAS1R2	1	complement(18839599..18859682)	0.879218	9.08751	544.017	0.0005304	0.0177348	1	ENSG00000179002
ALDH4A1	1	complement(18871430..18902724)	0.0181331	4.28372	19.4772	0.0431163	NaN	1	ENSG00000159423
IFFO2	1	complement(18904280..18956676)	0.396194	0.0387878	1.02725	0.982175	0.990332	1	ENSG00000169991
UBR4	1	complement(19074510..19210266)	6.56894	0.203373	1.15139	0.747535	0.857721	1	ENSG00000127481
EMC1	1	complement(19215660..19251527)	0.992751	-2.63206	-6.19912	0.068343	0.23554	1	ENSG00000127463
MRTO4	1	19251805..19260128	0.607033	-4.39276	-21.0065	0.0421546	0.186107	1	ENSG00000053372
AKR7L	1	complement(19265982..19274194)	0.0286947	2.18437	4.54528	0.20681	NaN	1	ENSG00000211454
AKR7A3	1	complement(19282573..19288770)	1.46372	5.00043	32.0095	0.009633	0.0950391	1	ENSG00000162482
AKR7A2	1	complement(19303965..19312146)	1.65686	4.45603	21.9482	0.0283609	0.156228	1	ENSG00000053371
SLC66A1	1	19312326..19329300	2.05031	-2.46201	-5.50983	0.106052	0.293771	1	ENSG00000040487
CAPZB	1	complement(19338775..19485539)	7.75955	1.299	2.46059	0.106502	0.294377	1	ENSG00000077549
MICOS10	1	19484403..19629821	0.211836	1.40752	2.65281	0.468675	0.658526	1	ENSG00000173436
NBL1	1	19596979..19658456	0.0686077	-0.454131	-1.36996	0.810083	0.895746	1	ENSG00000158747
MICOS10-NBL1	1	19597067..19656927	0.0364905	1.5877	3.0057	0.353843	NaN	1	ENSG00000270136
HTR6	1	19664875..19680966	0.128267	0.35682	1.2806	0.854807	0.922225	1	ENSG00000158748
TMCO4	1	complement(19682213..19799945)	1.61269	0.0957746	1.06864	0.955016	0.976615	1	ENSG00000162542
RNF186	1	complement(19814029..19815283)	0	NaN	NaN	NaN	NaN	NaN	ENSG00000178828
OTUD3	1	19882395..19912945	1.30064	-0.784467	-1.72246	0.617545	0.774608	1	ENSG00000169914
PLA2G2E	1	complement(19920009..19923617)	0.33323	-4.84013	-28.6433	0.147909	0.349928	1	ENSG00000188784
PLA2G2A	1	complement(19975431..19980416)	0	NaN	NaN	NaN	NaN	NaN	ENSG00000188257
PLA2G5	1	20028179..20091911	0	NaN	NaN	NaN	NaN	NaN	ENSG00000127472
PLA2G2D	1	complement(20111939..20119566)	0	NaN	NaN	NaN	NaN	NaN	ENSG00000117215
PLA2G2F	1	20139323..20150381	0.239792	-6.06874	-67.123	0.0753558	0.245714	1	ENSG00000158786
PLA2G2C	1	complement(20161253..20177424)	0.006508	-1.55588	-2.94013	0.588218	NaN	1	ENSG00000187980
UBXN10	1	20186096..20196050	0	NaN	NaN	NaN	NaN	NaN	ENSG00000162543
VWA5B1	1	20290919..20354894	0.0125079	2.05273	4.14892	0.221808	0.433279	1	ENSG00000158816
CAMK2N1	1	complement(20482391..20486210)	0.308627	2.15254	4.4461	0.270802	0.478652	1	ENSG00000162545
MUL1	1	complement(20499448..20508151)	0	NaN	NaN	NaN	NaN	NaN	ENSG00000090432
FAM43B	1	20552573..20555020	0	NaN	NaN	NaN	NaN	NaN	ENSG00000183114
CDA	1	20589086..20618903	0	NaN	NaN	NaN	NaN	NaN	ENSG00000158825
PINK1	1	20633458..20651511	0.562844	-2.32379	-5.00645	0.188938	0.397988	1	ENSG00000158828
DDOST	1	complement(20651767..20661544)	1.62361	0.998197	1.9975	0.527972	0.708182	1	ENSG00000244038
KIF17	1	complement(20664014..20718017)	0.0343224	-3.94015	-15.3498	0.226342	0.437871	1	ENSG00000117245
SH2D5	1	complement(20719731..20732837)	0.0245482	-1.68645	-3.21863	0.448619	0.641609	1	ENSG00000189410
HP1BP3	1	complement(20740266..20787323)	3.26252	-0.0502963	-1.03548	0.954583	0.976513	1	ENSG00000127483
EIF4G3	1	complement(20806292..21176888)	5.859	2.20815	4.62083	0.016284	0.12174	1	ENSG00000075151
ECE1	1	complement(21217247..21345572)	2.26084	-3.17435	-9.02763	0.0103555	0.0993779	1	ENSG00000117298
NBPF3	1	21440128..21485005	0.338791	-3.5312	-11.5611	0.0750456	0.245184	1	ENSG00000142794
ALPL	1	21509397..21578410	0	NaN	NaN	NaN	NaN	NaN	ENSG00000162551
RAP1GAP	1	complement(21596215..21669363)	0.006703	-2.0069	-4.01919	0.484209	NaN	1	ENSG00000076864
USP48	1	complement(21678298..21783606)	2.18594	0.637415	1.55554	0.551115	0.725198	1	ENSG00000090686
LDLRAD2	1	21812265..21825225	0.210335	-6.38774	-83.7338	0.0642157	0.229205	1	ENSG00000187942
HSPG2	1	complement(21822244..21937310)	0.0380277	6.72736	105.959	0.008249	0.0875903	1	ENSG00000142798
CELA3B	1	21977022..21998642	0	NaN	NaN	NaN	NaN	NaN	ENSG00000219073
CELA3A	1	22001657..22012542	0	NaN	NaN	NaN	NaN	NaN	ENSG00000142789
CDC42	1	22025511..22101360	3.81921	-0.640416	-1.55878	0.431886	0.625707	1	ENSG00000070831
WNT4	1	complement(22117313..22143969)	0.342255	-3.87457	-14.6677	0.0531309	0.208652	1	ENSG00000162552
AL591122.1	1	complement(22364630..22366482)	0	NaN	NaN	NaN	NaN	NaN	ENSG00000279625
ZBTB40	1	22428838..22531157	3.31794	0.967214	1.95506	0.243147	0.45335	1	ENSG00000184677
EPHA8	1	22563489..22603595	0	NaN	NaN	NaN	NaN	NaN	ENSG00000070886
C1QA	1	22636628..22639678	0	NaN	NaN	NaN	NaN	NaN	ENSG00000173372
C1QC	1	22643633..22648110	0.008057	-0.892356	-1.85621	0.76025	NaN	1	ENSG00000159189
C1QB	1	22652762..22661637	0.659901	-6.67812	-102.403	0.0526931	0.207616	1	ENSG00000173369
EPHB2	1	22710839..22921500	0.008032	1.61258	3.05799	0.345871	0.544483	1	ENSG00000133216
LACTBL1	1	complement(22953043..22965338)	0	NaN	NaN	NaN	NaN	NaN	ENSG00000215906
TEX46	1	complement(23010834..23015852)	0	NaN	NaN	NaN	NaN	NaN	ENSG00000227868
KDM1A	1	23019443..23083689	0.777925	-0.703142	-1.62805	0.662884	0.804582	1	ENSG00000004487
LUZP1	1	complement(23084023..23177808)	2.17795	-1.14634	-2.21351	0.326598	0.526172	1	ENSG00000169641
HTR1D	1	complement(23191895..23194729)	0.0107456	-2.00691	-4.01921	0.485697	NaN	1	ENSG00000179546
HNRNPR	1	complement(23303771..23344336)	0.990759	-0.854938	-1.80868	0.530318	0.709937	1	ENSG00000125944
ZNF436	1	complement(23359448..23369836)	0.223323	7.59022	192.7	0.003308	0.0535227	1	ENSG00000125945
TCEA3	1	complement(23380909..23424748)	0.0796887	-4.80877	-28.0274	0.14501	0.346673	1	ENSG00000204219
ASAP3	1	complement(23428563..23484568)	0.0671219	-4.90385	-29.9368	0.14613	0.348079	1	ENSG00000088280
E2F2	1	complement(23506438..23531233)	0.00189	-0.892321	-1.85616	0.760259	NaN	1	ENSG00000007968
ID3	1	complement(23557926..23559501)	0.0229248	2.54632	5.84142	0.231597	NaN	1	ENSG00000117318
RPL11	1	23691742..23696835	24.1536	0.005977	1.00415	0.9938	0.996242	1	ENSG00000142676
ELOA	1	23743155..23762059	0.969133	-1.44822	-2.72871	0.354084	0.552307	1	ENSG00000011007
PITHD1	1	23778418..23788232	0.763493	0.629657	1.5472	0.738564	0.852623	1	ENSG00000057757
LYPLA2	1	23791145..23795539	3.62522	-4.28879	-19.5458	0.006678	0.0778377	1	ENSG00000011009
GALE	1	complement(23795599..23800781)	0.0508585	2.24238	4.73177	0.192376	0.402319	1	ENSG00000117308
HMGCL	1	complement(23801885..23838620)	0.182896	5.80635	55.9611	0.01631	0.12174	1	ENSG00000117305
FUCA1	1	complement(23845077..23868294)	0.529776	-6.88261	-117.997	0.0348895	0.170228	1	ENSG00000179163
CNR2	1	complement(23870515..23913362)	0.0164822	0.62394	1.54108	0.711843	0.836475	1	ENSG00000188822
PNRC2	1	23956839..23963462	5.70935	-1.21886	-2.32763	0.308548	0.510525	1	ENSG00000189266
SRSF10	1	complement(23964347..23980927)	2.90896	1.59231	3.01532	0.186879	0.395475	1	ENSG00000188529
MYOM3	1	complement(24056035..24112135)	0	NaN	NaN	NaN	NaN	NaN	ENSG00000142661
[truncated: 21,131 more rows]

## Sheet: d.3209
Supplementary Table 4: HIV+ vs HIV- Differential Expression
d.2510
[truncated: 21,453 more rows]
